# Supplementary material for: Dynamin-like Protein 1 (DNML1) as a Molecular Target for Antibody-Based Immunotherapy to Treat Glaucoma
Source: Int J Mol Sci. 2022 Nov 7;23(21):13618. doi: 10.3390/ijms232113618 (PMC9654827; doi:10.3390/ijms232113618)
Supplement: Supplementary file 1 [file ijms-23-13618-s001.zip]

Archive with 5 entries (5 files):
- Figure A1.tif
- Figure A2.tif
- Supplementary Table1-identified proteins FDR 1%.xlsx
- Supplementary Table2 - Imputation and t-test statistic.xlsx
- Supplementary Table3 - Significant proteins.xlsx
