# Supplementary material for: Dynamin-like Protein 1 (DNML1) as a Molecular Target for Antibody-Based Immunotherapy to Treat Glaucoma
Source: Int J Mol Sci. 2022 Nov 7;23(21):13618. doi: 10.3390/ijms232113618 (PMC9654827; doi:10.3390/ijms232113618)
Supplement: Supplementary file 1 [file ijms-23-13618-s001.zip › Supplementary Table1-identified proteins FDR 1%.xlsx]

## Sheet: Tabelle1
Table 1:	Identified proteins - FDR 1%
Major protein ID	Protein IDs	Majority protein IDs	Peptide counts (all)	Peptide counts (razor+unique)	Peptide counts (unique)	Protein name	Gene name	Taxonomy	Fasta headers	Number of proteins	Peptides	Razor + unique peptides	Unique peptides	Peptides Drp1_IOP_R1	Peptides Drp1_IOP_R2	Peptides Drp1_IOP_R3	Peptides Drp1_IOP_R4	Peptides Drp1_IOP_R5	Peptides Drp1_IOP_R6	Peptides Drp1_IOP_R7	Peptides Drp1_IOP_R8	Peptides IgG_IOP_R1	Peptides IgG_IOP_R2	Peptides IgG_IOP_R3	Peptides IgG_IOP_R4	Peptides IgG_IOP_R5	Peptides IgG_IOP_R6	Peptides IgG_IOP_R7	Razor + unique peptides Drp1_IOP_R1	Razor + unique peptides Drp1_IOP_R2	Razor + unique peptides Drp1_IOP_R3	Razor + unique peptides Drp1_IOP_R4	Razor + unique peptides Drp1_IOP_R5	Razor + unique peptides Drp1_IOP_R6	Razor + unique peptides Drp1_IOP_R7	Razor + unique peptides Drp1_IOP_R8	Razor + unique peptides IgG_IOP_R1	Razor + unique peptides IgG_IOP_R2	Razor + unique peptides IgG_IOP_R3	Razor + unique peptides IgG_IOP_R4	Razor + unique peptides IgG_IOP_R5	Razor + unique peptides IgG_IOP_R6	Razor + unique peptides IgG_IOP_R7	Unique peptides Drp1_IOP_R1	Unique peptides Drp1_IOP_R2	Unique peptides Drp1_IOP_R3	Unique peptides Drp1_IOP_R4	Unique peptides Drp1_IOP_R5	Unique peptides Drp1_IOP_R6
P26772	P26772	P26772	5	5	5	10 kDa heat shock protein, mitochondrial	Hspe1	Rattus norvegicus	sp|P26772|CH10_RAT 10 kDa heat shock protein, mitochondrial OS=Rattus norvegicus OX=10116 GN=Hspe1 PE=1 SV=3	1	5	5	5	4	4	4	4	5	5	5	5	4	4	3	4	4	4	5	4	4	4	4	5	5	5	5	4	4	3	4	4	4	5	4	4	4	4	5	5
P35213	P35213	P35213	13	7	7	14-3-3 protein beta/alpha	Ywhab	Rattus norvegicus	sp|P35213|1433B_RAT 14-3-3 protein beta/alpha OS=Rattus norvegicus OX=10116 GN=Ywhab PE=1 SV=3	1	13	7	7	12	11	12	12	11	10	11	10	11	13	12	12	12	11	10	6	5	6	6	6	6	6	6	5	7	6	6	6	6	6	6	5	6	6	6	6
P62260	P62260	P62260	17	17	14	14-3-3 protein epsilon	Ywhae	Rattus norvegicus	sp|P62260|1433E_RAT 14-3-3 protein epsilon OS=Rattus norvegicus OX=10116 GN=Ywhae PE=1 SV=1	1	17	17	14	15	16	17	17	16	16	16	14	15	16	16	15	16	16	17	15	16	17	17	16	16	16	14	15	16	16	15	16	16	17	12	13	14	14	13	13
P68511	P68511	P68511	10	5	5	14-3-3 protein eta	Ywhah	Rattus norvegicus	sp|P68511|1433F_RAT 14-3-3 protein eta OS=Rattus norvegicus OX=10116 GN=Ywhah PE=1 SV=2	1	10	5	5	9	10	10	10	9	9	9	9	10	9	9	9	9	9	9	5	5	5	5	5	5	5	5	5	5	5	5	5	5	5	5	5	5	5	5	5
P61983	P61983	P61983	13	9	7	14-3-3 protein gamma	Ywhag	Rattus norvegicus	sp|P61983|1433G_RAT 14-3-3 protein gamma OS=Rattus norvegicus OX=10116 GN=Ywhag PE=1 SV=2	1	13	9	7	11	12	13	12	11	11	11	11	12	11	12	12	12	12	11	7	8	9	8	7	7	7	7	8	7	8	8	8	8	7	6	6	7	6	6	7
P68255	P68255	P68255	14	10	9	14-3-3 protein theta	Ywhaq	Rattus norvegicus	sp|P68255|1433T_RAT 14-3-3 protein theta OS=Rattus norvegicus OX=10116 GN=Ywhaq PE=1 SV=1	1	14	10	9	13	13	14	14	13	12	13	13	13	13	14	14	13	13	13	9	9	10	10	10	9	9	10	9	9	10	10	9	10	10	8	8	9	9	9	8
P63102	P63102	P63102	15	12	11	14-3-3 protein zeta/delta	Ywhaz	Rattus norvegicus	sp|P63102|1433Z_RAT 14-3-3 protein zeta/delta OS=Rattus norvegicus OX=10116 GN=Ywhaz PE=1 SV=1	1	15	12	11	15	15	15	14	12	12	14	12	15	15	15	14	14	13	12	12	12	12	11	9	9	11	9	12	12	12	11	11	10	9	11	11	11	10	9	9
P13233	P13233	P13233	1	1	1	2,3-cyclic-nucleotide 3-phosphodiesterase	Cnp	Rattus norvegicus	sp|P13233|CN37_RAT 2,3-cyclic-nucleotide 3-phosphodiesterase OS=Rattus norvegicus OX=10116 GN=Cnp PE=1 SV=2	1	1	1	1	1	0	1	0	0	0	0	0	1	0	0	0	0	0	1	1	0	1	0	0	0	0	0	1	0	0	0	0	0	1	1	0	1	0	0	0
O88761	O88761	O88761	2	2	2	26S proteasome non-ATPase regulatory subunit 1	Psmd1	Rattus norvegicus	sp|O88761|PSMD1_RAT 26S proteasome non-ATPase regulatory subunit 1 OS=Rattus norvegicus OX=10116 GN=Psmd1 PE=1 SV=1	1	2	2	2	2	2	2	2	1	1	1	1	2	1	2	2	1	1	1	2	2	2	2	1	1	1	1	2	1	2	2	1	1	1	2	2	2	2	1	1
F1LMZ8	F1LMZ8	F1LMZ8	2	2	2	26S proteasome non-ATPase regulatory subunit 11	Psmd11	Rattus norvegicus	sp|F1LMZ8|PSD11_RAT 26S proteasome non-ATPase regulatory subunit 11 OS=Rattus norvegicus OX=10116 GN=Psmd11 PE=1 SV=2	1	2	2	2	2	2	1	1	1	2	2	1	2	2	2	1	1	1	2	2	2	1	1	1	2	2	1	2	2	2	1	1	1	2	2	2	1	1	1	2
Q4FZT9	Q4FZT9	Q4FZT9	4	4	4	26S proteasome non-ATPase regulatory subunit 2	Psmd2	Rattus norvegicus	sp|Q4FZT9|PSMD2_RAT 26S proteasome non-ATPase regulatory subunit 2 OS=Rattus norvegicus OX=10116 GN=Psmd2 PE=1 SV=1	1	4	4	4	3	3	4	4	2	0	1	1	3	3	4	4	2	2	0	3	3	4	4	2	0	1	1	3	3	4	4	2	2	0	3	3	4	4	2	0
P62193	P62193	P62193	2	2	2	26S proteasome regulatory subunit 4	Psmc1	Rattus norvegicus	sp|P62193|PRS4_RAT 26S proteasome regulatory subunit 4 OS=Rattus norvegicus OX=10116 GN=Psmc1 PE=1 SV=1	1	2	2	2	1	1	1	1	1	2	2	0	1	1	1	1	1	1	1	1	1	1	1	1	2	2	0	1	1	1	1	1	1	1	1	1	1	1	1	2
Q63569	Q63569	Q63569	2	2	2	26S proteasome regulatory subunit 6A	Psmc3	Rattus norvegicus	sp|Q63569|PRS6A_RAT 26S proteasome regulatory subunit 6A OS=Rattus norvegicus OX=10116 GN=Psmc3 PE=1 SV=1	1	2	2	2	1	1	2	1	2	2	2	2	1	1	2	2	2	2	2	1	1	2	1	2	2	2	2	1	1	2	2	2	2	2	1	1	2	1	2	2
Q63570	Q63570	Q63570	1	1	1	26S proteasome regulatory subunit 6B	Psmc4	Rattus norvegicus	sp|Q63570|PRS6B_RAT 26S proteasome regulatory subunit 6B OS=Rattus norvegicus OX=10116 GN=Psmc4 PE=1 SV=1	1	1	1	1	0	0	1	1	1	1	1	1	0	0	1	1	1	1	0	0	0	1	1	1	1	1	1	0	0	1	1	1	1	0	0	0	1	1	1	1
Q63347	Q63347	Q63347	3	3	3	26S proteasome regulatory subunit 7	Psmc2	Rattus norvegicus	sp|Q63347|PRS7_RAT 26S proteasome regulatory subunit 7 OS=Rattus norvegicus OX=10116 GN=Psmc2 PE=1 SV=3	1	3	3	3	1	1	2	2	3	2	2	2	1	1	2	2	2	3	2	1	1	2	2	3	2	2	2	1	1	2	2	2	3	2	1	1	2	2	3	2
P62198	P62198	P62198	2	2	2	26S proteasome regulatory subunit 8	Psmc5	Rattus norvegicus	sp|P62198|PRS8_RAT 26S proteasome regulatory subunit 8 OS=Rattus norvegicus OX=10116 GN=Psmc5 PE=1 SV=1	1	2	2	2	0	0	1	2	1	1	1	2	0	0	1	1	1	1	1	0	0	1	2	1	1	1	2	0	0	1	1	1	1	1	0	0	1	2	1	1
Q62785	Q62785	Q62785	2	2	2	28 kDa heat- and acid-stable phosphoprotein	Pdap1	Rattus norvegicus	sp|Q62785|HAP28_RAT 28 kDa heat- and acid-stable phosphoprotein OS=Rattus norvegicus OX=10116 GN=Pdap1 PE=1 SV=1	1	2	2	2	0	1	1	1	1	1	1	1	0	0	1	0	0	1	1	0	1	1	1	1	1	1	1	0	0	1	0	0	1	1	0	1	1	1	1	1
Q5XI78	Q5XI78	Q5XI78	9	9	8	2-oxoglutarate dehydrogenase, mitochondrial	Ogdh	Rattus norvegicus	sp|Q5XI78|ODO1_RAT 2-oxoglutarate dehydrogenase, mitochondrial OS=Rattus norvegicus OX=10116 GN=Ogdh PE=1 SV=1	1	9	9	8	7	8	8	8	8	7	8	7	8	8	8	8	9	8	7	7	8	8	8	8	7	8	7	8	8	8	8	9	8	7	6	7	7	7	7	6
D3ZQD3	D3ZQD3	D3ZQD3	4	3	3	2-oxoglutarate dehydrogenase-like, mitochondrial	Ogdhl	Rattus norvegicus	sp|D3ZQD3|OGDHL_RAT 2-oxoglutarate dehydrogenase-like, mitochondrial OS=Rattus norvegicus OX=10116 GN=Ogdhl PE=1 SV=2	1	4	3	3	2	2	3	4	4	3	3	4	2	2	2	4	3	4	4	1	1	2	3	3	2	2	3	1	1	1	3	2	3	3	1	1	2	3	3	2
Q9Z1N4	Q9Z1N4	Q9Z1N4	4	4	4	3(2),5-bisphosphate nucleotidase 1	Bpnt1	Rattus norvegicus	sp|Q9Z1N4|BPNT1_RAT 3(2),5-bisphosphate nucleotidase 1 OS=Rattus norvegicus OX=10116 GN=Bpnt1 PE=1 SV=1	1	4	4	4	1	2	2	2	2	1	1	2	1	2	1	3	3	2	2	1	2	2	2	2	1	1	2	1	2	1	3	3	2	2	1	2	2	2	2	1
O70351	O70351	O70351	2	2	2	3-hydroxyacyl-CoA dehydrogenase type-2	Hsd17b10	Rattus norvegicus	sp|O70351|HCD2_RAT 3-hydroxyacyl-CoA dehydrogenase type-2 OS=Rattus norvegicus OX=10116 GN=Hsd17b10 PE=1 SV=3	1	2	2	2	1	1	1	1	1	1	1	0	1	1	1	2	1	1	1	1	1	1	1	1	1	1	0	1	1	1	2	1	1	1	1	1	1	1	1	1
P29266	P29266	P29266	5	5	5	3-hydroxyisobutyrate dehydrogenase, mitochondrial	Hibadh	Rattus norvegicus	sp|P29266|3HIDH_RAT 3-hydroxyisobutyrate dehydrogenase, mitochondrial OS=Rattus norvegicus OX=10116 GN=Hibadh PE=1 SV=3	1	5	5	5	3	4	4	4	4	5	5	5	3	4	3	3	4	5	4	3	4	4	4	4	5	5	5	3	4	3	3	4	5	4	3	4	4	4	4	5
P21775	P21775;P07871	P21775;P07871	1;1	1;1	1;1	3-ketoacyl-CoA thiolase A, peroxisomal	Acaa1a	Rattus norvegicus	sp|P21775|THIKA_RAT 3-ketoacyl-CoA thiolase A, peroxisomal OS=Rattus norvegicus OX=10116 GN=Acaa1a PE=1 SV=3;sp|P07871|THIKB_RAT 3-ketoacyl-CoA thiolase B, peroxisomal OS=Rattus norvegicus OX=10116 GN=Acaa1b PE=1 SV=2	2	1	1	1	0	0	1	1	1	1	1	1	0	0	0	1	1	1	0	0	0	1	1	1	1	1	1	0	0	0	1	1	1	0	0	0	1	1	1	1
P63326	P63326	P63326	2	2	2	40S ribosomal protein S10	Rps10	Rattus norvegicus	sp|P63326|RS10_RAT 40S ribosomal protein S10 OS=Rattus norvegicus OX=10116 GN=Rps10 PE=2 SV=1	1	2	2	2	2	2	2	2	2	2	2	2	2	2	2	1	1	2	1	2	2	2	2	2	2	2	2	2	2	2	1	1	2	1	2	2	2	2	2	2
P62282	P62282	P62282	2	2	2	40S ribosomal protein S11	Rps11	Rattus norvegicus	sp|P62282|RS11_RAT 40S ribosomal protein S11 OS=Rattus norvegicus OX=10116 GN=Rps11 PE=1 SV=3	1	2	2	2	2	2	2	1	1	0	0	1	2	2	2	1	1	1	1	2	2	2	1	1	0	0	1	2	2	2	1	1	1	1	2	2	2	1	1	0
P13471	P13471	P13471	2	2	2	40S ribosomal protein S14	Rps14	Rattus norvegicus	sp|P13471|RS14_RAT 40S ribosomal protein S14 OS=Rattus norvegicus OX=10116 GN=Rps14 PE=2 SV=3	1	2	2	2	2	2	2	2	2	2	2	1	2	2	2	2	2	2	2	2	2	2	2	2	2	2	1	2	2	2	2	2	2	2	2	2	2	2	2	2
P62250	P62250	P62250	2	2	2	40S ribosomal protein S16	Rps16	Rattus norvegicus	sp|P62250|RS16_RAT 40S ribosomal protein S16 OS=Rattus norvegicus OX=10116 GN=Rps16 PE=1 SV=2	1	2	2	2	2	1	1	2	2	2	2	1	1	1	1	1	2	2	2	2	1	1	2	2	2	2	1	1	1	1	1	2	2	2	2	1	1	2	2	2
P62271	P62271	P62271	4	4	4	40S ribosomal protein S18	Rps18	Rattus norvegicus	sp|P62271|RS18_RAT 40S ribosomal protein S18 OS=Rattus norvegicus OX=10116 GN=Rps18 PE=1 SV=3	1	4	4	4	4	4	4	4	4	4	4	4	4	4	4	4	4	4	4	4	4	4	4	4	4	4	4	4	4	4	4	4	4	4	4	4	4	4	4	4
P17074	P17074	P17074	2	2	2	40S ribosomal protein S19	Rps19	Rattus norvegicus	sp|P17074|RS19_RAT 40S ribosomal protein S19 OS=Rattus norvegicus OX=10116 GN=Rps19 PE=2 SV=3	1	2	2	2	2	2	2	1	1	1	0	1	2	2	2	2	2	2	1	2	2	2	1	1	1	0	1	2	2	2	2	2	2	1	2	2	2	1	1	1
P27952	P27952	P27952	2	2	2	40S ribosomal protein S2	Rps2	Rattus norvegicus	sp|P27952|RS2_RAT 40S ribosomal protein S2 OS=Rattus norvegicus OX=10116 GN=Rps2 PE=1 SV=1	1	2	2	2	1	1	1	1	0	1	2	0	1	1	1	1	1	1	0	1	1	1	1	0	1	2	0	1	1	1	1	1	1	0	1	1	1	1	0	1
P62268	P62268	P62268	1	1	1	40S ribosomal protein S23	Rps23	Rattus norvegicus	sp|P62268|RS23_RAT 40S ribosomal protein S23 OS=Rattus norvegicus OX=10116 GN=Rps23 PE=1 SV=3	1	1	1	1	1	1	1	1	1	1	1	1	1	1	1	1	1	1	1	1	1	1	1	1	1	1	1	1	1	1	1	1	1	1	1	1	1	1	1	1
P62853	P62853	P62853	2	2	2	40S ribosomal protein S25	Rps25	Rattus norvegicus	sp|P62853|RS25_RAT 40S ribosomal protein S25 OS=Rattus norvegicus OX=10116 GN=Rps25 PE=2 SV=1	1	2	2	2	1	1	1	1	1	1	1	1	1	1	1	1	1	1	2	1	1	1	1	1	1	1	1	1	1	1	1	1	1	2	1	1	1	1	1	1
P62856	P62856	P62856	1	1	1	40S ribosomal protein S26	Rps26	Rattus norvegicus	sp|P62856|RS26_RAT 40S ribosomal protein S26 OS=Rattus norvegicus OX=10116 GN=Rps26 PE=3 SV=3	1	1	1	1	0	1	1	1	1	1	1	1	0	0	1	1	1	0	1	0	1	1	1	1	1	1	1	0	0	1	1	1	0	1	0	1	1	1	1	1
P62859	P62859	P62859	1	1	1	40S ribosomal protein S28	Rps28	Rattus norvegicus	sp|P62859|RS28_RAT 40S ribosomal protein S28 OS=Rattus norvegicus OX=10116 GN=Rps28 PE=1 SV=1	1	1	1	1	1	1	1	1	1	1	1	1	1	1	1	1	1	1	1	1	1	1	1	1	1	1	1	1	1	1	1	1	1	1	1	1	1	1	1	1
P62909	P62909	P62909	9	9	9	40S ribosomal protein S3	Rps3	Rattus norvegicus	sp|P62909|RS3_RAT 40S ribosomal protein S3 OS=Rattus norvegicus OX=10116 GN=Rps3 PE=1 SV=1	1	9	9	9	8	8	9	8	7	7	6	6	9	8	8	7	7	7	7	8	8	9	8	7	7	6	6	9	8	8	7	7	7	7	8	8	9	8	7	7
P49242	P49242	P49242	1	1	1	40S ribosomal protein S3a	Rps3a	Rattus norvegicus	sp|P49242|RS3A_RAT 40S ribosomal protein S3a OS=Rattus norvegicus OX=10116 GN=Rps3a PE=1 SV=2	1	1	1	1	0	1	1	0	1	1	0	1	0	1	1	1	0	1	1	0	1	1	0	1	1	0	1	0	1	1	1	0	1	1	0	1	1	0	1	1
P62703	P62703	P62703	3	3	3	40S ribosomal protein S4, X isoform	Rps4x	Rattus norvegicus	sp|P62703|RS4X_RAT 40S ribosomal protein S4, X isoform OS=Rattus norvegicus OX=10116 GN=Rps4x PE=2 SV=2	1	3	3	3	1	1	2	2	0	1	2	2	0	1	1	1	1	2	2	1	1	2	2	0	1	2	2	0	1	1	1	1	2	2	1	1	2	2	0	1
P24050	P24050	P24050	2	2	2	40S ribosomal protein S5	Rps5	Rattus norvegicus	sp|P24050|RS5_RAT 40S ribosomal protein S5 OS=Rattus norvegicus OX=10116 GN=Rps5 PE=1 SV=3	1	2	2	2	1	2	2	1	0	1	2	2	1	2	2	1	1	1	1	1	2	2	1	0	1	2	2	1	2	2	1	1	1	1	1	2	2	1	0	1
P62755	P62755	P62755	2	2	2	40S ribosomal protein S6	Rps6	Rattus norvegicus	sp|P62755|RS6_RAT 40S ribosomal protein S6 OS=Rattus norvegicus OX=10116 GN=Rps6 PE=1 SV=1	1	2	2	2	2	2	2	2	1	1	1	1	2	1	2	1	2	2	2	2	2	2	2	1	1	1	1	2	1	2	1	2	2	2	2	2	2	2	1	1
P62083	P62083	P62083	1	1	1	40S ribosomal protein S7	Rps7	Rattus norvegicus	sp|P62083|RS7_RAT 40S ribosomal protein S7 OS=Rattus norvegicus OX=10116 GN=Rps7 PE=1 SV=1	1	1	1	1	1	1	1	1	1	1	1	1	1	1	1	1	1	1	1	1	1	1	1	1	1	1	1	1	1	1	1	1	1	1	1	1	1	1	1	1
P62243	P62243	P62243	4	4	4	40S ribosomal protein S8	Rps8	Rattus norvegicus	sp|P62243|RS8_RAT 40S ribosomal protein S8 OS=Rattus norvegicus OX=10116 GN=Rps8 PE=1 SV=2	1	4	4	4	4	4	4	4	4	4	4	4	4	4	4	3	4	4	4	4	4	4	4	4	4	4	4	4	4	4	3	4	4	4	4	4	4	4	4	4
P29314	P29314	P29314	2	2	2	40S ribosomal protein S9	Rps9	Rattus norvegicus	sp|P29314|RS9_RAT 40S ribosomal protein S9 OS=Rattus norvegicus OX=10116 GN=Rps9 PE=1 SV=4	1	2	2	2	2	2	2	2	2	2	2	2	2	2	2	2	1	2	2	2	2	2	2	2	2	2	2	2	2	2	2	1	2	2	2	2	2	2	2	2
P38983	P38983	P38983	7	7	7	40S ribosomal protein SA	Rpsa	Rattus norvegicus	sp|P38983|RSSA_RAT 40S ribosomal protein SA OS=Rattus norvegicus OX=10116 GN=Rpsa PE=1 SV=3	1	7	7	7	6	6	7	6	6	5	4	6	6	6	6	7	6	7	5	6	6	7	6	6	5	4	6	6	6	6	7	6	7	5	6	6	7	6	6	5
P50554	P50554	P50554	14	14	14	4-aminobutyrate aminotransferase, mitochondrial	Abat	Rattus norvegicus	sp|P50554|GABT_RAT 4-aminobutyrate aminotransferase, mitochondrial OS=Rattus norvegicus OX=10116 GN=Abat PE=1 SV=3	1	14	14	14	11	12	11	12	11	10	11	10	12	10	12	11	13	12	10	11	12	11	12	11	10	11	10	12	10	12	11	13	12	10	11	12	11	12	11	10
Q794F9	Q794F9	Q794F9	8	8	8	4F2 cell-surface antigen heavy chain	Slc3a2	Rattus norvegicus	sp|Q794F9|4F2_RAT 4F2 cell-surface antigen heavy chain OS=Rattus norvegicus OX=10116 GN=Slc3a2 PE=1 SV=1	1	8	8	8	8	8	8	8	7	7	7	7	8	8	7	8	7	7	7	8	8	8	8	7	7	7	7	8	8	7	8	7	7	7	8	8	8	8	7	7
Q9JLJ3	Q9JLJ3	Q9JLJ3	5	5	5	4-trimethylaminobutyraldehyde dehydrogenase	Aldh9a1	Rattus norvegicus	sp|Q9JLJ3|AL9A1_RAT 4-trimethylaminobutyraldehyde dehydrogenase OS=Rattus norvegicus OX=10116 GN=Aldh9a1 PE=1 SV=1	1	5	5	5	5	5	4	5	5	5	5	5	5	5	5	5	5	4	5	5	5	4	5	5	5	5	5	5	5	5	5	5	4	5	5	5	4	5	5	5
P63039	P63039	P63039	14	14	14	60 kDa heat shock protein, mitochondrial	Hspd1	Rattus norvegicus	sp|P63039|CH60_RAT 60 kDa heat shock protein, mitochondrial OS=Rattus norvegicus OX=10116 GN=Hspd1 PE=1 SV=1	1	14	14	14	12	12	12	11	10	10	10	9	11	10	11	12	12	10	10	12	12	12	11	10	10	10	9	11	10	11	12	12	10	10	12	12	12	11	10	10
P19945	P19945	P19945	6	6	6	60S acidic ribosomal protein P0	Rplp0	Rattus norvegicus	sp|P19945|RLA0_RAT 60S acidic ribosomal protein P0 OS=Rattus norvegicus OX=10116 GN=Rplp0 PE=1 SV=2	1	6	6	6	4	6	5	5	5	5	6	5	5	6	5	5	5	5	6	4	6	5	5	5	5	6	5	5	6	5	5	5	5	6	4	6	5	5	5	5
P19944	P19944	P19944	1	1	1	60S acidic ribosomal protein P1	Rplp1	Rattus norvegicus	sp|P19944|RLA1_RAT 60S acidic ribosomal protein P1 OS=Rattus norvegicus OX=10116 GN=Rplp1 PE=3 SV=1	1	1	1	1	1	1	1	1	1	1	1	1	1	1	1	1	1	1	1	1	1	1	1	1	1	1	1	1	1	1	1	1	1	1	1	1	1	1	1	1
P02401	P02401	P02401	4	4	4	60S acidic ribosomal protein P2	Rplp2	Rattus norvegicus	sp|P02401|RLA2_RAT 60S acidic ribosomal protein P2 OS=Rattus norvegicus OX=10116 GN=Rplp2 PE=1 SV=2	1	4	4	4	4	4	4	4	4	4	4	4	4	4	4	4	4	4	4	4	4	4	4	4	4	4	4	4	4	4	4	4	4	4	4	4	4	4	4	4
P62907	P62907	P62907	1	1	1	60S ribosomal protein L10a	Rpl10a	Rattus norvegicus	sp|P62907|RL10A_RAT 60S ribosomal protein L10a OS=Rattus norvegicus OX=10116 GN=Rpl10a PE=1 SV=2	1	1	1	1	1	1	1	1	0	1	1	1	1	1	0	1	0	0	1	1	1	1	1	0	1	1	1	1	1	0	1	0	0	1	1	1	1	1	0	1
P62914	P62914	P62914	1	1	1	60S ribosomal protein L11	Rpl11	Rattus norvegicus	sp|P62914|RL11_RAT 60S ribosomal protein L11 OS=Rattus norvegicus OX=10116 GN=Rpl11 PE=1 SV=2	1	1	1	1	1	1	1	1	1	1	1	1	1	1	1	1	1	1	1	1	1	1	1	1	1	1	1	1	1	1	1	1	1	1	1	1	1	1	1	1
P23358	P23358	P23358	3	3	3	60S ribosomal protein L12	Rpl12	Rattus norvegicus	sp|P23358|RL12_RAT 60S ribosomal protein L12 OS=Rattus norvegicus OX=10116 GN=Rpl12 PE=2 SV=1	1	3	3	3	3	3	3	3	2	3	3	2	3	3	2	3	3	3	3	3	3	3	3	2	3	3	2	3	3	2	3	3	3	3	3	3	3	3	2	3
P41123	P41123	P41123	2	2	2	60S ribosomal protein L13	Rpl13	Rattus norvegicus	sp|P41123|RL13_RAT 60S ribosomal protein L13 OS=Rattus norvegicus OX=10116 GN=Rpl13 PE=1 SV=2	1	2	2	2	0	0	0	0	1	2	2	1	0	0	0	0	1	1	2	0	0	0	0	1	2	2	1	0	0	0	0	1	1	2	0	0	0	0	1	2
P35427	P35427	P35427	3	3	3	60S ribosomal protein L13a	Rpl13a	Rattus norvegicus	sp|P35427|RL13A_RAT 60S ribosomal protein L13a OS=Rattus norvegicus OX=10116 GN=Rpl13a PE=1 SV=2	1	3	3	3	3	2	2	2	1	2	2	2	2	2	2	2	2	2	2	3	2	2	2	1	2	2	2	2	2	2	2	2	2	2	3	2	2	2	1	2
Q63507	Q63507	Q63507	1	1	1	60S ribosomal protein L14	Rpl14	Rattus norvegicus	sp|Q63507|RL14_RAT 60S ribosomal protein L14 OS=Rattus norvegicus OX=10116 GN=Rpl14 PE=1 SV=3	1	1	1	1	1	1	1	1	1	1	1	1	1	1	1	1	1	1	1	1	1	1	1	1	1	1	1	1	1	1	1	1	1	1	1	1	1	1	1	1
P61314	P61314	P61314	2	2	2	60S ribosomal protein L15	Rpl15	Rattus norvegicus	sp|P61314|RL15_RAT 60S ribosomal protein L15 OS=Rattus norvegicus OX=10116 GN=Rpl15 PE=1 SV=2	1	2	2	2	1	2	2	2	2	2	2	2	1	2	2	1	2	2	2	1	2	2	2	2	2	2	2	1	2	2	1	2	2	2	1	2	2	2	2	2
P24049	P24049	P24049	1	1	1	60S ribosomal protein L17	Rpl17	Rattus norvegicus	sp|P24049|RL17_RAT 60S ribosomal protein L17 OS=Rattus norvegicus OX=10116 GN=Rpl17 PE=2 SV=3	1	1	1	1	1	1	1	1	1	1	1	0	1	1	1	1	1	1	1	1	1	1	1	1	1	1	0	1	1	1	1	1	1	1	1	1	1	1	1	1
P12001	P12001	P12001	3	3	3	60S ribosomal protein L18	Rpl18	Rattus norvegicus	sp|P12001|RL18_RAT 60S ribosomal protein L18 OS=Rattus norvegicus OX=10116 GN=Rpl18 PE=1 SV=2	1	3	3	3	3	3	3	3	3	3	3	3	3	3	3	3	3	3	3	3	3	3	3	3	3	3	3	3	3	3	3	3	3	3	3	3	3	3	3	3
P62718	P62718	P62718	2	2	2	60S ribosomal protein L18a	Rpl18a	Rattus norvegicus	sp|P62718|RL18A_RAT 60S ribosomal protein L18a OS=Rattus norvegicus OX=10116 GN=Rpl18a PE=2 SV=1	1	2	2	2	2	1	1	1	1	2	2	2	2	2	1	1	1	1	2	2	1	1	1	1	2	2	2	2	2	1	1	1	1	2	2	1	1	1	1	2
P84100	P84100	P84100	2	2	2	60S ribosomal protein L19	Rpl19	Rattus norvegicus	sp|P84100|RL19_RAT 60S ribosomal protein L19 OS=Rattus norvegicus OX=10116 GN=Rpl19 PE=1 SV=1	1	2	2	2	0	1	2	1	1	1	1	0	1	1	1	1	1	1	1	0	1	2	1	1	1	1	0	1	1	1	1	1	1	1	0	1	2	1	1	1
P47198	P47198	P47198	1	1	1	60S ribosomal protein L22	Rpl22	Rattus norvegicus	sp|P47198|RL22_RAT 60S ribosomal protein L22 OS=Rattus norvegicus OX=10116 GN=Rpl22 PE=2 SV=2	1	1	1	1	1	1	1	1	1	1	1	1	1	1	1	1	1	1	1	1	1	1	1	1	1	1	1	1	1	1	1	1	1	1	1	1	1	1	1	1
P62832	P62832	P62832	1	1	1	60S ribosomal protein L23	Rpl23	Rattus norvegicus	sp|P62832|RL23_RAT 60S ribosomal protein L23 OS=Rattus norvegicus OX=10116 GN=Rpl23 PE=2 SV=1	1	1	1	1	1	1	1	1	1	1	1	1	1	1	1	1	1	0	1	1	1	1	1	1	1	1	1	1	1	1	1	1	0	1	1	1	1	1	1	1
P62752	P62752	P62752	2	2	2	60S ribosomal protein L23a	Rpl23a	Rattus norvegicus	sp|P62752|RL23A_RAT 60S ribosomal protein L23a OS=Rattus norvegicus OX=10116 GN=Rpl23a PE=2 SV=1	1	2	2	2	2	2	2	2	2	1	1	2	2	2	1	2	2	2	2	2	2	2	2	2	1	1	2	2	2	1	2	2	2	2	2	2	2	2	2	1
P61354	P61354	P61354	2	2	2	60S ribosomal protein L27	Rpl27	Rattus norvegicus	sp|P61354|RL27_RAT 60S ribosomal protein L27 OS=Rattus norvegicus OX=10116 GN=Rpl27 PE=2 SV=2	1	2	2	2	2	2	1	0	0	1	1	1	1	1	1	1	1	0	1	2	2	1	0	0	1	1	1	1	1	1	1	1	0	1	2	2	1	0	0	1
P18445	P18445	P18445	2	2	2	60S ribosomal protein L27a	Rpl27a	Rattus norvegicus	sp|P18445|RL27A_RAT 60S ribosomal protein L27a OS=Rattus norvegicus OX=10116 GN=Rpl27a PE=1 SV=3	1	2	2	2	2	2	2	1	1	1	1	1	2	2	2	1	1	1	1	2	2	2	1	1	1	1	1	2	2	2	1	1	1	1	2	2	2	1	1	1
P17702	P17702	P17702	2	2	2	60S ribosomal protein L28	Rpl28	Rattus norvegicus	sp|P17702|RL28_RAT 60S ribosomal protein L28 OS=Rattus norvegicus OX=10116 GN=Rpl28 PE=1 SV=4	1	2	2	2	0	1	0	0	0	0	0	0	0	0	1	0	0	1	1	0	1	0	0	0	0	0	0	0	0	1	0	0	1	1	0	1	0	0	0	0
P21531	P21531	P21531	3	3	3	60S ribosomal protein L3	Rpl3	Rattus norvegicus	sp|P21531|RL3_RAT 60S ribosomal protein L3 OS=Rattus norvegicus OX=10116 GN=Rpl3 PE=1 SV=3	1	3	3	3	2	2	3	2	2	2	2	2	2	2	2	2	2	2	2	2	2	3	2	2	2	2	2	2	2	2	2	2	2	2	2	2	3	2	2	2
P62890	P62890	P62890	3	3	3	60S ribosomal protein L30	Rpl30	Rattus norvegicus	sp|P62890|RL30_RAT 60S ribosomal protein L30 OS=Rattus norvegicus OX=10116 GN=Rpl30 PE=3 SV=2	1	3	3	3	2	3	3	3	3	3	3	3	3	3	3	3	3	3	3	2	3	3	3	3	3	3	3	3	3	3	3	3	3	3	2	3	3	3	3	3
P62902	P62902	P62902	2	2	2	60S ribosomal protein L31	Rpl31	Rattus norvegicus	sp|P62902|RL31_RAT 60S ribosomal protein L31 OS=Rattus norvegicus OX=10116 GN=Rpl31 PE=2 SV=1	1	2	2	2	1	2	2	2	2	2	2	2	1	1	2	2	2	2	2	1	2	2	2	2	2	2	2	1	1	2	2	2	2	2	1	2	2	2	2	2
P50878	P50878	P50878	6	6	6	60S ribosomal protein L4	Rpl4	Rattus norvegicus	sp|P50878|RL4_RAT 60S ribosomal protein L4 OS=Rattus norvegicus OX=10116 GN=Rpl4 PE=1 SV=3	1	6	6	6	4	3	4	3	3	3	4	3	4	4	3	3	3	4	4	4	3	4	3	3	3	4	3	4	4	3	3	3	4	4	4	3	4	3	3	3
P09895	P09895	P09895	5	5	5	60S ribosomal protein L5	Rpl5	Rattus norvegicus	sp|P09895|RL5_RAT 60S ribosomal protein L5 OS=Rattus norvegicus OX=10116 GN=Rpl5 PE=1 SV=3	1	5	5	5	5	5	5	5	5	4	3	4	5	5	5	5	5	5	4	5	5	5	5	5	4	3	4	5	5	5	5	5	5	4	5	5	5	5	5	4
P21533	P21533	P21533	4	4	4	60S ribosomal protein L6	Rpl6	Rattus norvegicus	sp|P21533|RL6_RAT 60S ribosomal protein L6 OS=Rattus norvegicus OX=10116 GN=Rpl6 PE=1 SV=5	1	4	4	4	3	3	4	3	3	4	3	4	3	3	3	3	3	3	4	3	3	4	3	3	4	3	4	3	3	3	3	3	3	4	3	3	4	3	3	4
P05426	P05426	P05426	5	5	5	60S ribosomal protein L7	Rpl7	Rattus norvegicus	sp|P05426|RL7_RAT 60S ribosomal protein L7 OS=Rattus norvegicus OX=10116 GN=Rpl7 PE=1 SV=2	1	5	5	5	3	2	2	2	2	2	2	2	3	3	3	3	3	3	2	3	2	2	2	2	2	2	2	3	3	3	3	3	3	2	3	2	2	2	2	2
P62425	P62425	P62425	3	3	3	60S ribosomal protein L7a	Rpl7a	Rattus norvegicus	sp|P62425|RL7A_RAT 60S ribosomal protein L7a OS=Rattus norvegicus OX=10116 GN=Rpl7a PE=1 SV=2	1	3	3	3	2	3	3	3	3	3	3	2	2	2	3	3	3	3	3	2	3	3	3	3	3	3	2	2	2	3	3	3	3	3	2	3	3	3	3	3
P62919	P62919	P62919	1	1	1	60S ribosomal protein L8	Rpl8	Rattus norvegicus	sp|P62919|RL8_RAT 60S ribosomal protein L8 OS=Rattus norvegicus OX=10116 GN=Rpl8 PE=2 SV=2	1	1	1	1	0	1	1	1	0	0	0	1	0	1	1	1	0	0	1	0	1	1	1	0	0	0	1	0	1	1	1	0	0	1	0	1	1	1	0	0
P17077	P17077	P17077	3	3	3	60S ribosomal protein L9	Rpl9	Rattus norvegicus	sp|P17077|RL9_RAT 60S ribosomal protein L9 OS=Rattus norvegicus OX=10116 GN=Rpl9 PE=1 SV=1	1	3	3	3	3	3	2	2	2	2	1	2	2	3	2	2	1	2	2	3	3	2	2	2	2	1	2	2	3	2	2	1	2	2	3	3	2	2	2	2
P85968	P85968	P85968	3	3	3	6-phosphogluconate dehydrogenase, decarboxylating	Pgd	Rattus norvegicus	sp|P85968|6PGD_RAT 6-phosphogluconate dehydrogenase, decarboxylating OS=Rattus norvegicus OX=10116 GN=Pgd PE=1 SV=1	1	3	3	3	2	3	3	3	3	2	3	3	2	3	3	2	3	3	3	2	3	3	3	3	2	3	3	2	3	3	2	3	3	3	2	3	3	3	3	2
Q5XI22	Q5XI22	Q5XI22	1	1	1	Acetyl-CoA acetyltransferase, cytosolic	Acat2	Rattus norvegicus	sp|Q5XI22|THIC_RAT Acetyl-CoA acetyltransferase, cytosolic OS=Rattus norvegicus OX=10116 GN=Acat2 PE=1 SV=1	1	1	1	1	1	1	1	1	1	1	1	1	1	1	1	1	1	1	1	1	1	1	1	1	1	1	1	1	1	1	1	1	1	1	1	1	1	1	1	1
P17764	P17764	P17764	3	3	3	Acetyl-CoA acetyltransferase, mitochondrial	Acat1	Rattus norvegicus	sp|P17764|THIL_RAT Acetyl-CoA acetyltransferase, mitochondrial OS=Rattus norvegicus OX=10116 GN=Acat1 PE=1 SV=1	1	3	3	3	3	3	2	2	3	3	2	3	3	3	2	2	1	2	3	3	3	2	2	3	3	2	3	3	3	2	2	1	2	3	3	3	2	2	3	3
Q6P7S1	Q6P7S1	Q6P7S1	1	1	1	Acid ceramidase	Asah1	Rattus norvegicus	sp|Q6P7S1|ASAH1_RAT Acid ceramidase OS=Rattus norvegicus OX=10116 GN=Asah1 PE=1 SV=1	1	1	1	1	0	1	1	1	0	0	0	0	0	0	0	0	1	0	0	0	1	1	1	0	0	0	0	0	0	0	0	1	0	0	0	1	1	1	0	0
P49911	P49911	P49911	11	11	10	Acidic leucine-rich nuclear phosphoprotein 32 family member A	Anp32a	Rattus norvegicus	sp|P49911|AN32A_RAT Acidic leucine-rich nuclear phosphoprotein 32 family member A OS=Rattus norvegicus OX=10116 GN=Anp32a PE=2 SV=1	1	11	11	10	8	9	9	8	9	10	9	8	8	9	9	8	9	9	10	8	9	9	8	9	10	9	8	8	9	9	8	9	9	10	7	8	8	7	8	9
Q9EST6	Q9EST6	Q9EST6	5	4	4	Acidic leucine-rich nuclear phosphoprotein 32 family member B	Anp32b	Rattus norvegicus	sp|Q9EST6|AN32B_RAT Acidic leucine-rich nuclear phosphoprotein 32 family member B OS=Rattus norvegicus OX=10116 GN=Anp32b PE=1 SV=1	1	5	4	4	5	5	5	5	5	4	5	5	5	4	4	5	5	5	5	4	4	4	4	4	3	4	4	4	3	3	4	4	4	4	4	4	4	4	4	3
Q5XIE0	Q5XIE0	Q5XIE0	9	9	9	Acidic leucine-rich nuclear phosphoprotein 32 family member E	Anp32e	Rattus norvegicus	sp|Q5XIE0|AN32E_RAT Acidic leucine-rich nuclear phosphoprotein 32 family member E OS=Rattus norvegicus OX=10116 GN=Anp32e PE=2 SV=1	1	9	9	9	7	9	9	9	7	8	8	8	8	9	8	9	9	7	8	7	9	9	9	7	8	8	8	8	9	8	9	9	7	8	7	9	9	9	7	8
Q9ER34	Q9ER34	Q9ER34	22	22	22	Aconitate hydratase, mitochondrial	Aco2	Rattus norvegicus	sp|Q9ER34|ACON_RAT Aconitate hydratase, mitochondrial OS=Rattus norvegicus OX=10116 GN=Aco2 PE=1 SV=2	1	22	22	22	21	21	22	21	20	19	19	18	21	21	21	21	20	21	19	21	21	22	21	20	19	19	18	21	21	21	21	20	21	19	21	21	22	21	20	19
P68136	P68136;P68035;P63269;P62738	P68136;P68035;P63269;P62738	8;8;7;7	1;1;1;1	1;1;1;1	Actin, alpha skeletal muscle	Acta1	Rattus norvegicus	sp|P68136|ACTS_RAT Actin, alpha skeletal muscle OS=Rattus norvegicus OX=10116 GN=Acta1 PE=1 SV=1;sp|P68035|ACTC_RAT Actin, alpha cardiac muscle 1 OS=Rattus norvegicus OX=10116 GN=Actc1 PE=2 SV=1;sp|P63269|ACTH_RAT Actin, gamma-enteric smooth muscle OS=Ratt	4	8	1	1	8	8	8	8	8	8	8	8	8	8	8	8	8	8	8	1	1	1	1	1	1	1	1	1	1	1	1	1	1	1	1	1	1	1	1	1
P60711	P60711	P60711	17	17	1	Actin, cytoplasmic 1	Actb	Rattus norvegicus	sp|P60711|ACTB_RAT Actin, cytoplasmic 1 OS=Rattus norvegicus OX=10116 GN=Actb PE=1 SV=1	1	17	17	1	17	17	17	17	17	17	17	17	17	17	17	17	17	17	17	17	17	17	17	17	17	17	17	17	17	17	17	17	17	17	1	1	1	1	1	1
P63259	P63259	P63259	17	1	1	Actin, cytoplasmic 2	Actg1	Rattus norvegicus	sp|P63259|ACTG_RAT Actin, cytoplasmic 2 OS=Rattus norvegicus OX=10116 GN=Actg1 PE=1 SV=1	1	17	1	1	17	17	17	17	17	17	17	17	17	17	17	17	17	17	17	1	1	1	1	1	1	1	1	1	1	1	1	1	1	1	1	1	1	1	1	1
Q5M7U6	Q5M7U6	Q5M7U6	2	2	2	Actin-related protein 2	Actr2	Rattus norvegicus	sp|Q5M7U6|ARP2_RAT Actin-related protein 2 OS=Rattus norvegicus OX=10116 GN=Actr2 PE=2 SV=1	1	2	2	2	1	2	2	2	1	1	1	1	1	1	2	2	1	1	0	1	2	2	2	1	1	1	1	1	1	2	2	1	1	0	1	2	2	2	1	1
Q99PD4	Q99PD4;O88656	Q99PD4	5;1	5;1	5;1	Actin-related protein 2/3 complex subunit 1A	Arpc1a	Rattus norvegicus	sp|Q99PD4|ARC1A_RAT Actin-related protein 2/3 complex subunit 1A OS=Rattus norvegicus OX=10116 GN=Arpc1a PE=2 SV=1	2	5	5	5	2	3	4	2	1	2	2	1	2	2	4	2	2	2	1	2	3	4	2	1	2	2	1	2	2	4	2	2	2	1	2	3	4	2	1	2
A1L108	A1L108	A1L108	1	1	1	Actin-related protein 2/3 complex subunit 5-like protein	Arpc5l	Rattus norvegicus	sp|A1L108|ARP5L_RAT Actin-related protein 2/3 complex subunit 5-like protein OS=Rattus norvegicus OX=10116 GN=Arpc5l PE=1 SV=2	1	1	1	1	1	1	1	0	1	0	0	1	0	0	0	1	1	1	1	1	1	1	0	1	0	0	1	0	0	0	1	1	1	1	1	1	1	0	1	0
Q4V7C7	Q4V7C7	Q4V7C7	3	3	3	Actin-related protein 3	Actr3	Rattus norvegicus	sp|Q4V7C7|ARP3_RAT Actin-related protein 3 OS=Rattus norvegicus OX=10116 GN=Actr3 PE=1 SV=1	1	3	3	3	1	1	1	1	2	2	2	1	1	1	1	0	2	2	1	1	1	1	1	2	2	2	1	1	1	1	0	2	2	1	1	1	1	1	2	2
Q63396	Q63396	Q63396	2	2	2	Activated RNA polymerase II transcriptional coactivator p15	Sub1	Rattus norvegicus	sp|Q63396|TCP4_RAT Activated RNA polymerase II transcriptional coactivator p15 OS=Rattus norvegicus OX=10116 GN=Sub1 PE=1 SV=3	1	2	2	2	2	2	2	2	2	1	2	1	2	2	1	2	2	2	1	2	2	2	2	2	1	2	1	2	2	1	2	2	2	1	2	2	2	2	2	1
P13676	P13676	P13676	2	2	2	Acylamino-acid-releasing enzyme	Apeh	Rattus norvegicus	sp|P13676|ACPH_RAT Acylamino-acid-releasing enzyme OS=Rattus norvegicus OX=10116 GN=Apeh PE=1 SV=1	1	2	2	2	1	1	2	1	0	0	0	0	1	1	2	1	0	0	0	1	1	2	1	0	0	0	0	1	1	2	1	0	0	0	1	1	2	1	0	0
P11030	P11030	P11030	3	3	3	Acyl-CoA-binding protein	Dbi	Rattus norvegicus	sp|P11030|ACBP_RAT Acyl-CoA-binding protein OS=Rattus norvegicus OX=10116 GN=Dbi PE=1 SV=3	1	3	3	3	3	2	3	3	3	2	1	1	3	3	2	3	3	3	2	3	2	3	3	3	2	1	1	3	3	2	3	3	3	2	3	2	3	3	3	2
P35745	P35745	P35745	2	2	2	Acylphosphatase-2	Acyp2	Rattus norvegicus	sp|P35745|ACYP2_RAT Acylphosphatase-2 OS=Rattus norvegicus OX=10116 GN=Acyp2 PE=1 SV=2	1	2	2	2	2	1	0	1	1	2	1	1	1	1	1	1	1	1	1	2	1	0	1	1	2	1	1	1	1	1	1	1	1	1	2	1	0	1	1	2
Q9QYL8	Q9QYL8	Q9QYL8	1	1	1	Acyl-protein thioesterase 2	Lypla2	Rattus norvegicus	sp|Q9QYL8|LYPA2_RAT Acyl-protein thioesterase 2 OS=Rattus norvegicus OX=10116 GN=Lypla2 PE=1 SV=1	1	1	1	1	1	1	1	1	0	0	1	0	1	1	1	1	0	0	0	1	1	1	1	0	0	1	0	1	1	1	1	0	0	0	1	1	1	1	0	0
Q63768	Q63768	Q63768	2	2	2	Adapter molecule crk	Crk	Rattus norvegicus	sp|Q63768|CRK_RAT Adapter molecule crk OS=Rattus norvegicus OX=10116 GN=Crk PE=1 SV=1	1	2	2	2	2	2	1	2	2	1	1	1	2	2	2	2	2	2	1	2	2	1	2	2	1	1	1	2	2	2	2	2	2	1	2	2	1	2	2	1
P69682	P69682	P69682	4	4	4	Adaptin ear-binding coat-associated protein 1	Necap1	Rattus norvegicus	sp|P69682|NECP1_RAT Adaptin ear-binding coat-associated protein 1 OS=Rattus norvegicus OX=10116 GN=Necap1 PE=1 SV=1	1	4	4	4	1	3	3	3	1	1	3	0	2	1	2	1	1	2	0	1	3	3	3	1	1	3	0	2	1	2	1	1	2	0	1	3	3	3	1	1
P36972	P36972	P36972	2	2	2	Adenine phosphoribosyltransferase	Aprt	Rattus norvegicus	sp|P36972|APT_RAT Adenine phosphoribosyltransferase OS=Rattus norvegicus OX=10116 GN=Aprt PE=1 SV=1	1	2	2	2	2	1	1	1	0	0	0	0	2	2	0	1	0	0	0	2	1	1	1	0	0	0	0	2	2	0	1	0	0	0	2	1	1	1	0	0
P10760	P10760	P10760	13	13	13	Adenosylhomocysteinase	Ahcy	Rattus norvegicus	sp|P10760|SAHH_RAT Adenosylhomocysteinase OS=Rattus norvegicus OX=10116 GN=Ahcy PE=1 SV=3	1	13	13	13	6	8	8	10	7	10	9	10	7	6	6	7	8	7	10	6	8	8	10	7	10	9	10	7	6	6	7	8	7	10	6	8	8	10	7	10
P39069	P39069	P39069	5	5	5	Adenylate kinase isoenzyme 1	Ak1	Rattus norvegicus	sp|P39069|KAD1_RAT Adenylate kinase isoenzyme 1 OS=Rattus norvegicus OX=10116 GN=Ak1 PE=1 SV=3	1	5	5	5	2	4	3	2	4	2	2	3	3	3	3	2	4	4	2	2	4	3	2	4	2	2	3	3	3	3	2	4	4	2	2	4	3	2	4	2
Q08163	Q08163	Q08163	5	5	5	Adenylyl cyclase-associated protein 1	Cap1	Rattus norvegicus	sp|Q08163|CAP1_RAT Adenylyl cyclase-associated protein 1 OS=Rattus norvegicus OX=10116 GN=Cap1 PE=1 SV=3	1	5	5	5	4	4	4	4	4	5	4	4	4	4	4	4	4	4	4	4	4	4	4	4	5	4	4	4	4	4	4	4	4	4	4	4	4	4	4	5
Q05962	Q05962	Q05962	11	11	7	ADP/ATP translocase 1	Slc25a4	Rattus norvegicus	sp|Q05962|ADT1_RAT ADP/ATP translocase 1 OS=Rattus norvegicus OX=10116 GN=Slc25a4 PE=1 SV=3	1	11	11	7	11	11	11	10	9	9	9	9	11	11	11	11	9	10	8	11	11	11	10	9	9	9	9	11	11	11	11	9	10	8	7	7	7	7	6	6
Q09073	Q09073	Q09073	10	6	6	ADP/ATP translocase 2	Slc25a5	Rattus norvegicus	sp|Q09073|ADT2_RAT ADP/ATP translocase 2 OS=Rattus norvegicus OX=10116 GN=Slc25a5 PE=1 SV=3	1	10	6	6	9	10	10	7	6	6	6	6	9	10	10	8	6	6	5	5	6	6	4	3	3	3	3	5	6	6	4	4	3	3	5	6	6	4	3	3
P84079	P84079;P61206;P84082;P61751	P84079;P61206;P84082;P61751	8;8;7;4	8;8;7;4	3;3;3;0	ADP-ribosylation factor 1	Arf1	Rattus norvegicus	sp|P84079|ARF1_RAT ADP-ribosylation factor 1 OS=Rattus norvegicus OX=10116 GN=Arf1 PE=1 SV=2;sp|P61206|ARF3_RAT ADP-ribosylation factor 3 OS=Rattus norvegicus OX=10116 GN=Arf3 PE=2 SV=2;sp|P84082|ARF2_RAT ADP-ribosylation factor 2 OS=Rattus norvegicus OX=1	4	8	8	3	6	7	7	7	7	5	6	5	6	7	6	7	7	7	6	6	7	7	7	7	5	6	5	6	7	6	7	7	7	6	1	2	2	2	2	2
P37996	P37996	P37996	5	5	5	ADP-ribosylation factor-like protein 3	Arl3	Rattus norvegicus	sp|P37996|ARL3_RAT ADP-ribosylation factor-like protein 3 OS=Rattus norvegicus OX=10116 GN=Arl3 PE=1 SV=2	1	5	5	5	5	4	5	5	5	5	5	5	5	5	4	5	5	5	5	5	4	5	5	5	5	5	5	5	5	4	5	5	5	5	5	4	5	5	5	5
Q66HA6	Q66HA6	Q66HA6	2	2	2	ADP-ribosylation factor-like protein 8B	Arl8b	Rattus norvegicus	sp|Q66HA6|ARL8B_RAT ADP-ribosylation factor-like protein 8B OS=Rattus norvegicus OX=10116 GN=Arl8b PE=2 SV=1	1	2	2	2	1	1	1	1	1	2	2	2	1	1	1	1	1	1	2	1	1	1	1	1	2	2	2	1	1	1	1	1	1	2	1	1	1	1	1	2
Q8CG45	Q8CG45	Q8CG45	3	3	3	Aflatoxin B1 aldehyde reductase member 2	Akr7a2	Rattus norvegicus	sp|Q8CG45|ARK72_RAT Aflatoxin B1 aldehyde reductase member 2 OS=Rattus norvegicus OX=10116 GN=Akr7a2 PE=1 SV=2	1	3	3	3	1	1	1	1	2	2	2	2	1	2	1	1	1	1	2	1	1	1	1	2	2	2	2	1	2	1	1	1	1	2	1	1	1	1	2	2
Q9WVC7	Q9WVC7	Q9WVC7	1	1	1	A-kinase anchor protein 6	Akap6	Rattus norvegicus	sp|Q9WVC7|AKAP6_RAT A-kinase anchor protein 6 OS=Rattus norvegicus OX=10116 GN=Akap6 PE=1 SV=1	1	1	1	1	1	1	1	1	1	1	1	1	1	1	1	1	1	1	1	1	1	1	1	1	1	1	1	1	1	1	1	1	1	1	1	1	1	1	1	1
P50475	P50475	P50475	6	6	6	Alanine--tRNA ligase, cytoplasmic	Aars1	Rattus norvegicus	sp|P50475|SYAC_RAT Alanine--tRNA ligase, cytoplasmic OS=Rattus norvegicus OX=10116 GN=Aars1 PE=1 SV=3	1	6	6	6	2	3	3	3	3	2	2	2	2	1	2	4	3	4	1	2	3	3	3	3	2	2	2	2	1	2	4	3	4	1	2	3	3	3	3	2
P02770	P02770	P02770	37	37	34	Albumin	Alb	Rattus norvegicus	sp|P02770|ALBU_RAT Albumin OS=Rattus norvegicus OX=10116 GN=Alb PE=1 SV=2	1	37	37	34	27	32	33	30	29	30	30	29	28	30	32	32	29	33	26	27	32	33	30	29	30	30	29	28	30	32	32	29	33	26	25	29	30	27	27	27
P12711	P12711	P12711	7	7	7	Alcohol dehydrogenase class-3	Adh5	Rattus norvegicus	sp|P12711|ADHX_RAT Alcohol dehydrogenase class-3 OS=Rattus norvegicus OX=10116 GN=Adh5 PE=1 SV=2	1	7	7	7	7	6	5	5	5	5	5	5	7	6	6	5	5	5	5	7	6	5	5	5	5	5	5	7	6	6	5	5	5	5	7	6	5	5	5	5
P30839	P30839	P30839	2	2	2	Aldehyde dehydrogenase family 3 member A2	Aldh3a2	Rattus norvegicus	sp|P30839|AL3A2_RAT Aldehyde dehydrogenase family 3 member A2 OS=Rattus norvegicus OX=10116 GN=Aldh3a2 PE=1 SV=1	1	2	2	2	2	2	2	2	2	0	0	2	2	2	2	2	2	2	1	2	2	2	2	2	0	0	2	2	2	2	2	2	2	1	2	2	2	2	2	0
P51635	P51635	P51635	8	8	8	Aldo-keto reductase family 1 member A1	Akr1a1	Rattus norvegicus	sp|P51635|AK1A1_RAT Aldo-keto reductase family 1 member A1 OS=Rattus norvegicus OX=10116 GN=Akr1a1 PE=1 SV=2	1	8	8	8	7	7	7	7	7	7	7	7	6	6	6	6	7	7	7	7	7	7	7	7	7	7	7	6	6	6	6	7	7	7	7	7	7	7	7	7
P07943	P07943	P07943	10	10	10	Aldo-keto reductase family 1 member B1	Akr1b1	Rattus norvegicus	sp|P07943|ALDR_RAT Aldo-keto reductase family 1 member B1 OS=Rattus norvegicus OX=10116 GN=Akr1b1 PE=1 SV=3	1	10	10	10	6	9	9	9	10	9	9	10	6	8	9	9	9	10	10	6	9	9	9	10	9	9	10	6	8	9	9	9	10	10	6	9	9	9	10	9
P24090	P24090	P24090	3	2	2	Alpha-2-HS-glycoprotein	Ahsg	Rattus norvegicus	sp|P24090|FETUA_RAT Alpha-2-HS-glycoprotein OS=Rattus norvegicus OX=10116 GN=Ahsg PE=1 SV=2	1	3	2	2	0	2	2	0	1	1	1	1	0	0	2	1	1	2	1	0	2	2	0	0	0	0	0	0	0	2	0	0	1	0	0	2	2	0	0	0
P06238	P06238	P06238	5	5	5	Alpha-2-macroglobulin	A2m	Rattus norvegicus	sp|P06238|A2MG_RAT Alpha-2-macroglobulin OS=Rattus norvegicus OX=10116 GN=A2m PE=2 SV=2	1	5	5	5	4	1	2	1	2	0	0	0	4	0	2	0	2	3	0	4	1	2	1	2	0	0	0	4	0	2	0	2	3	0	4	1	2	1	2	0
Q9QXQ0	Q9QXQ0	Q9QXQ0	15	15	8	Alpha-actinin-4	Actn4	Rattus norvegicus	sp|Q9QXQ0|ACTN4_RAT Alpha-actinin-4 OS=Rattus norvegicus OX=10116 GN=Actn4 PE=1 SV=2	1	15	15	8	13	14	14	14	13	13	12	12	12	11	14	14	13	13	12	13	14	14	14	13	13	12	12	12	11	14	14	13	13	12	7	7	7	7	7	8
Q63028	Q63028	Q63028	10	10	10	Alpha-adducin	Add1	Rattus norvegicus	sp|Q63028|ADDA_RAT Alpha-adducin OS=Rattus norvegicus OX=10116 GN=Add1 PE=1 SV=2	1	10	10	10	7	9	6	5	6	6	7	7	7	7	6	5	6	6	6	7	9	6	5	6	6	7	7	7	7	6	5	6	6	6	7	9	6	5	6	6
Q64057	Q64057	Q64057	6	6	6	Alpha-aminoadipic semialdehyde dehydrogenase	Aldh7a1	Rattus norvegicus	sp|Q64057|AL7A1_RAT Alpha-aminoadipic semialdehyde dehydrogenase OS=Rattus norvegicus OX=10116 GN=Aldh7a1 PE=1 SV=2	1	6	6	6	4	6	4	4	3	3	3	3	5	5	5	4	3	2	3	4	6	4	4	3	3	3	3	5	5	5	4	3	2	3	4	6	4	4	3	3
P85515	P85515	P85515	5	5	5	Alpha-centractin	Actr1a	Rattus norvegicus	sp|P85515|ACTZ_RAT Alpha-centractin OS=Rattus norvegicus OX=10116 GN=Actr1a PE=1 SV=1	1	5	5	5	5	5	3	3	4	3	3	3	5	5	4	4	4	4	4	5	5	3	3	4	3	3	3	5	5	4	4	4	4	4	5	5	3	3	4	3
P24623	P24623	P24623	11	11	11	Alpha-crystallin A chain	Cryaa	Rattus norvegicus	sp|P24623|CRYAA_RAT Alpha-crystallin A chain OS=Rattus norvegicus OX=10116 GN=Cryaa PE=1 SV=1	1	11	11	11	7	8	9	8	8	6	6	6	7	8	5	9	10	9	7	7	8	9	8	8	6	6	6	7	8	5	9	10	9	7	7	8	9	8	8	6
P23928	P23928	P23928	10	10	10	Alpha-crystallin B chain	Cryab	Rattus norvegicus	sp|P23928|CRYAB_RAT Alpha-crystallin B chain OS=Rattus norvegicus OX=10116 GN=Cryab PE=1 SV=1	1	10	10	10	8	8	7	7	7	4	6	4	8	8	5	9	10	8	4	8	8	7	7	7	4	6	4	8	8	5	9	10	8	4	8	8	7	7	7	4
P60841	P60841	P60841	1	1	1	Alpha-endosulfine	Ensa	Rattus norvegicus	sp|P60841|ENSA_RAT Alpha-endosulfine OS=Rattus norvegicus OX=10116 GN=Ensa PE=1 SV=1	1	1	1	1	1	1	1	1	1	1	1	1	1	1	1	1	1	1	1	1	1	1	1	1	1	1	1	1	1	1	1	1	1	1	1	1	1	1	1	1
P04764	P04764	P04764	24	24	19	Alpha-enolase	Eno1	Rattus norvegicus	sp|P04764|ENOA_RAT Alpha-enolase OS=Rattus norvegicus OX=10116 GN=Eno1 PE=1 SV=4	1	24	24	19	23	23	23	23	23	23	23	23	23	23	23	22	23	24	23	23	23	23	23	23	23	23	23	23	23	23	22	23	24	23	18	18	18	18	18	18
P23565	P23565	P23565	3	2	2	Alpha-internexin	Ina	Rattus norvegicus	sp|P23565|AINX_RAT Alpha-internexin OS=Rattus norvegicus OX=10116 GN=Ina PE=1 SV=2	1	3	2	2	2	2	3	2	3	1	2	1	2	2	2	2	3	3	2	1	1	2	1	2	0	1	0	1	1	1	1	2	2	1	1	1	2	1	2	0
P54921	P54921	P54921	6	4	4	Alpha-soluble NSF attachment protein	Napa	Rattus norvegicus	sp|P54921|SNAA_RAT Alpha-soluble NSF attachment protein OS=Rattus norvegicus OX=10116 GN=Napa PE=1 SV=2	1	6	4	4	5	6	5	4	5	4	4	6	5	6	5	4	5	5	4	3	4	4	3	4	3	3	4	3	4	4	3	4	4	3	3	4	4	3	4	3
P37377	P37377	P37377	4	2	2	Alpha-synuclein	Snca	Rattus norvegicus	sp|P37377|SYUA_RAT Alpha-synuclein OS=Rattus norvegicus OX=10116 GN=Snca PE=1 SV=1	1	4	2	2	4	4	4	4	4	3	3	4	3	4	4	2	4	4	4	2	2	2	2	2	2	2	2	1	2	2	1	2	2	2	2	2	2	2	2	2
O09175	O09175	O09175	5	5	5	Aminopeptidase B	Rnpep	Rattus norvegicus	sp|O09175|AMPB_RAT Aminopeptidase B OS=Rattus norvegicus OX=10116 GN=Rnpep PE=1 SV=2	1	5	5	5	5	5	4	5	3	2	2	3	5	5	5	4	4	3	2	5	5	4	5	3	2	2	3	5	5	5	4	4	3	2	5	5	4	5	3	2
O54697	O54697	O54697	2	2	2	Aminopeptidase NAALADL1	Naaladl1	Rattus norvegicus	sp|O54697|NALDL_RAT Aminopeptidase NAALADL1 OS=Rattus norvegicus OX=10116 GN=Naaladl1 PE=1 SV=1	1	2	2	2	1	1	1	0	0	1	0	0	1	1	1	0	0	0	0	1	1	1	0	0	1	0	0	1	1	1	0	0	0	0	1	1	1	0	0	1
O08838	O08838	O08838	9	9	9	Amphiphysin	Amph	Rattus norvegicus	sp|O08838|AMPH_RAT Amphiphysin OS=Rattus norvegicus OX=10116 GN=Amph PE=1 SV=1	1	9	9	9	7	7	6	6	7	7	7	7	6	6	6	7	7	7	7	7	7	6	6	7	7	7	7	6	6	6	7	7	7	7	7	7	6	6	7	7
O70511	O70511	O70511	1	1	1	Ankyrin-3	Ank3	Rattus norvegicus	sp|O70511|ANK3_RAT Ankyrin-3 OS=Rattus norvegicus OX=10116 GN=Ank3 PE=1 SV=3	1	1	1	1	1	1	1	1	1	1	1	1	1	1	1	1	1	1	1	1	1	1	1	1	1	1	1	1	1	1	1	1	1	1	1	1	1	1	1	1
Q07936	Q07936	Q07936	3	3	3	Annexin A2	Anxa2	Rattus norvegicus	sp|Q07936|ANXA2_RAT Annexin A2 OS=Rattus norvegicus OX=10116 GN=Anxa2 PE=1 SV=2	1	3	3	3	0	2	1	0	0	0	0	0	0	0	3	0	0	0	0	0	2	1	0	0	0	0	0	0	0	3	0	0	0	0	0	2	1	0	0	0
P14669	P14669	P14669	2	2	2	Annexin A3	Anxa3	Rattus norvegicus	sp|P14669|ANXA3_RAT Annexin A3 OS=Rattus norvegicus OX=10116 GN=Anxa3 PE=1 SV=4	1	2	2	2	2	2	1	1	0	1	1	0	2	2	1	1	0	0	1	2	2	1	1	0	1	1	0	2	2	1	1	0	0	1	2	2	1	1	0	1
P14668	P14668	P14668	5	5	5	Annexin A5	Anxa5	Rattus norvegicus	sp|P14668|ANXA5_RAT Annexin A5 OS=Rattus norvegicus OX=10116 GN=Anxa5 PE=1 SV=3	1	5	5	5	5	5	4	3	2	2	3	3	4	4	4	3	3	2	3	5	5	4	3	2	2	3	3	4	4	4	3	3	2	3	5	5	4	3	2	2
P52303	P52303	P52303	16	16	9	AP-1 complex subunit beta-1	Ap1b1	Rattus norvegicus	sp|P52303|AP1B1_RAT AP-1 complex subunit beta-1 OS=Rattus norvegicus OX=10116 GN=Ap1b1 PE=1 SV=1	1	16	16	9	11	15	13	14	10	10	7	8	12	14	12	13	11	12	8	11	15	13	14	10	10	7	8	12	14	12	13	11	12	8	6	8	7	8	5	4
P18484	P18484	P18484	13	13	13	AP-2 complex subunit alpha-2	Ap2a2	Rattus norvegicus	sp|P18484|AP2A2_RAT AP-2 complex subunit alpha-2 OS=Rattus norvegicus OX=10116 GN=Ap2a2 PE=1 SV=3	1	13	13	13	8	11	10	10	6	9	8	8	8	9	9	9	9	10	8	8	11	10	10	6	9	8	8	8	9	9	9	9	10	8	8	11	10	10	6	9
P62944	P62944	P62944	11	4	4	AP-2 complex subunit beta	Ap2b1	Rattus norvegicus	sp|P62944|AP2B1_RAT AP-2 complex subunit beta OS=Rattus norvegicus OX=10116 GN=Ap2b1 PE=1 SV=1	1	11	4	4	8	10	9	9	8	10	9	7	8	9	9	9	8	9	8	3	3	3	3	3	4	4	2	3	3	3	3	3	3	3	3	3	3	3	3	4
P84092	P84092	P84092	5	5	5	AP-2 complex subunit mu	Ap2m1	Rattus norvegicus	sp|P84092|AP2M1_RAT AP-2 complex subunit mu OS=Rattus norvegicus OX=10116 GN=Ap2m1 PE=1 SV=1	1	5	5	5	5	4	4	4	4	4	4	3	5	5	4	4	4	4	3	5	4	4	4	4	4	4	3	5	5	4	4	4	4	3	5	4	4	4	4	4
P62744	P62744	P62744	3	3	3	AP-2 complex subunit sigma	Ap2s1	Rattus norvegicus	sp|P62744|AP2S1_RAT AP-2 complex subunit sigma OS=Rattus norvegicus OX=10116 GN=Ap2s1 PE=1 SV=1	1	3	3	3	3	3	2	2	2	2	2	2	3	3	3	2	2	2	2	3	3	2	2	2	2	2	2	3	3	3	2	2	2	2	3	3	2	2	2	2
P0C1X8	P0C1X8	P0C1X8	2	2	2	AP2-associated protein kinase 1	Aak1	Rattus norvegicus	sp|P0C1X8|AAK1_RAT AP2-associated protein kinase 1 OS=Rattus norvegicus OX=10116 GN=Aak1 PE=1 SV=1	1	2	2	2	0	2	1	0	1	1	1	1	0	0	1	0	0	0	0	0	2	1	0	1	1	1	1	0	0	1	0	0	0	0	0	2	1	0	1	1
P02650	P02650	P02650	3	3	3	Apolipoprotein E	Apoe	Rattus norvegicus	sp|P02650|APOE_RAT Apolipoprotein E OS=Rattus norvegicus OX=10116 GN=Apoe PE=1 SV=2	1	3	3	3	1	2	2	2	2	3	2	1	1	1	2	2	2	2	1	1	2	2	2	2	3	2	1	1	1	2	2	2	2	1	1	2	2	2	2	3
Q9JM53	Q9JM53	Q9JM53	1	1	1	Apoptosis-inducing factor 1, mitochondrial	Aifm1	Rattus norvegicus	sp|Q9JM53|AIFM1_RAT Apoptosis-inducing factor 1, mitochondrial OS=Rattus norvegicus OX=10116 GN=Aifm1 PE=1 SV=1	1	1	1	1	0	1	0	0	0	0	0	0	0	0	1	0	0	0	0	0	1	0	0	0	0	0	0	0	0	1	0	0	0	0	0	1	0	0	0	0
P47863	P47863	P47863	3	3	3	Aquaporin-4	Aqp4	Rattus norvegicus	sp|P47863|AQP4_RAT Aquaporin-4 OS=Rattus norvegicus OX=10116 GN=Aqp4 PE=1 SV=1	1	3	3	3	3	3	2	2	2	1	2	2	3	3	3	2	2	2	2	3	3	2	2	2	1	2	2	3	3	3	2	2	2	2	3	3	2	2	2	1
P09034	P09034	P09034	2	2	2	Argininosuccinate synthase	Ass1	Rattus norvegicus	sp|P09034|ASSY_RAT Argininosuccinate synthase OS=Rattus norvegicus OX=10116 GN=Ass1 PE=1 SV=1	1	2	2	2	1	1	1	2	1	1	1	1	1	1	1	2	2	2	1	1	1	1	2	1	1	1	1	1	1	1	2	2	2	1	1	1	1	2	1	1
Q9JLG9	Q9JLG9	Q9JLG9	3	3	3	Aryl-hydrocarbon-interacting protein-like 1	Aipl1	Rattus norvegicus	sp|Q9JLG9|AIPL1_RAT Aryl-hydrocarbon-interacting protein-like 1 OS=Rattus norvegicus OX=10116 GN=Aipl1 PE=2 SV=1	1	3	3	3	1	1	1	1	1	1	1	1	1	1	1	1	1	1	3	1	1	1	1	1	1	1	1	1	1	1	1	1	1	3	1	1	1	1	1	1
P13221	P13221	P13221	20	20	20	Aspartate aminotransferase, cytoplasmic	Got1	Rattus norvegicus	sp|P13221|AATC_RAT Aspartate aminotransferase, cytoplasmic OS=Rattus norvegicus OX=10116 GN=Got1 PE=1 SV=3	1	20	20	20	18	20	19	19	19	18	19	19	18	19	20	18	18	19	20	18	20	19	19	19	18	19	19	18	19	20	18	18	19	20	18	20	19	19	19	18
P00507	P00507	P00507	13	13	13	Aspartate aminotransferase, mitochondrial	Got2	Rattus norvegicus	sp|P00507|AATM_RAT Aspartate aminotransferase, mitochondrial OS=Rattus norvegicus OX=10116 GN=Got2 PE=1 SV=2	1	13	13	13	11	12	11	10	9	11	11	10	11	12	12	12	12	11	10	11	12	11	10	9	11	11	10	11	12	12	12	12	11	10	11	12	11	10	9	11
P15178	P15178	P15178	3	3	3	Aspartate--tRNA ligase, cytoplasmic	Dars1	Rattus norvegicus	sp|P15178|SYDC_RAT Aspartate--tRNA ligase, cytoplasmic OS=Rattus norvegicus OX=10116 GN=Dars1 PE=1 SV=1	1	3	3	3	2	2	2	1	2	3	3	2	2	2	2	1	1	2	3	2	2	2	1	2	3	3	2	2	2	2	1	1	2	3	2	2	2	1	2	3
Q5U318	Q5U318	Q5U318	6	6	6	Astrocytic phosphoprotein PEA-15	Pea15	Rattus norvegicus	sp|Q5U318|PEA15_RAT Astrocytic phosphoprotein PEA-15 OS=Rattus norvegicus OX=10116 GN=Pea15 PE=1 SV=1	1	6	6	6	5	5	5	5	4	5	4	5	5	5	5	5	5	5	5	5	5	5	5	4	5	4	5	5	5	5	5	5	5	5	5	5	5	5	4	5
P19511	P19511	P19511	7	7	7	ATP synthase F(0) complex subunit B1, mitochondrial	Atp5pb	Rattus norvegicus	sp|P19511|AT5F1_RAT ATP synthase F(0) complex subunit B1, mitochondrial OS=Rattus norvegicus OX=10116 GN=Atp5pb PE=1 SV=1	1	7	7	7	4	6	5	5	5	6	5	5	4	6	5	6	6	6	6	4	6	5	5	5	6	5	5	4	6	5	6	6	6	6	4	6	5	5	5	6
Q9JJW3	Q9JJW3	Q9JJW3	2	2	2	ATP synthase membrane subunit K, mitochondrial	Atp5mk	Rattus norvegicus	sp|Q9JJW3|ATPMK_RAT ATP synthase membrane subunit K, mitochondrial OS=Rattus norvegicus OX=10116 GN=Atp5mk PE=1 SV=1	1	2	2	2	2	2	2	2	2	2	2	2	2	2	2	2	2	2	2	2	2	2	2	2	2	2	2	2	2	2	2	2	2	2	2	2	2	2	2	2
P15999	P15999	P15999	21	21	21	ATP synthase subunit alpha, mitochondrial	Atp5f1a	Rattus norvegicus	sp|P15999|ATPA_RAT ATP synthase subunit alpha, mitochondrial OS=Rattus norvegicus OX=10116 GN=Atp5f1a PE=1 SV=2	1	21	21	21	17	18	18	19	17	16	16	18	15	16	20	18	18	19	20	17	18	18	19	17	16	16	18	15	16	20	18	18	19	20	17	18	18	19	17	16
P10719	P10719	P10719	26	26	26	ATP synthase subunit beta, mitochondrial	Atp5f1b	Rattus norvegicus	sp|P10719|ATPB_RAT ATP synthase subunit beta, mitochondrial OS=Rattus norvegicus OX=10116 GN=Atp5f1b PE=1 SV=2	1	26	26	26	22	23	23	24	22	24	23	23	22	23	23	23	23	24	25	22	23	23	24	22	24	23	23	22	23	23	23	23	24	25	22	23	23	24	22	24
P31399	P31399	P31399	7	7	7	ATP synthase subunit d, mitochondrial	Atp5pd	Rattus norvegicus	sp|P31399|ATP5H_RAT ATP synthase subunit d, mitochondrial OS=Rattus norvegicus OX=10116 GN=Atp5pd PE=1 SV=3	1	7	7	7	6	6	6	6	4	5	5	5	4	6	6	5	5	6	5	6	6	6	6	4	5	5	5	4	6	6	5	5	6	5	6	6	6	6	4	5
P29419	P29419	P29419	3	3	3	ATP synthase subunit e, mitochondrial	Atp5me	Rattus norvegicus	sp|P29419|ATP5I_RAT ATP synthase subunit e, mitochondrial OS=Rattus norvegicus OX=10116 GN=Atp5me PE=1 SV=3	1	3	3	3	2	3	3	3	2	3	3	2	3	3	3	3	3	3	3	2	3	3	3	2	3	3	2	3	3	3	3	3	3	3	2	3	3	3	2	3
D3ZAF6	D3ZAF6	D3ZAF6	2	2	2	ATP synthase subunit f, mitochondrial	Atp5mf	Rattus norvegicus	sp|D3ZAF6|ATPK_RAT ATP synthase subunit f, mitochondrial OS=Rattus norvegicus OX=10116 GN=Atp5mf PE=1 SV=1	1	2	2	2	2	2	2	2	2	2	2	2	2	2	2	2	2	2	2	2	2	2	2	2	2	2	2	2	2	2	2	2	2	2	2	2	2	2	2	2
Q6PDU7	Q6PDU7	Q6PDU7	2	2	2	ATP synthase subunit g, mitochondrial	Atp5mg	Rattus norvegicus	sp|Q6PDU7|ATP5L_RAT ATP synthase subunit g, mitochondrial OS=Rattus norvegicus OX=10116 GN=Atp5mg PE=1 SV=2	1	2	2	2	2	2	2	1	1	0	0	1	2	2	1	1	1	1	1	2	2	2	1	1	0	0	1	2	2	1	1	1	1	1	2	2	2	1	1	0
P35435	P35435	P35435	5	5	5	ATP synthase subunit gamma, mitochondrial	Atp5f1c	Rattus norvegicus	sp|P35435|ATPG_RAT ATP synthase subunit gamma, mitochondrial OS=Rattus norvegicus OX=10116 GN=Atp5f1c PE=1 SV=2	1	5	5	5	4	4	5	4	4	4	4	4	4	4	4	4	4	4	4	4	4	5	4	4	4	4	4	4	4	4	4	4	4	4	4	4	5	4	4	4
Q06647	Q06647	Q06647	6	6	6	ATP synthase subunit O, mitochondrial	Atp5po	Rattus norvegicus	sp|Q06647|ATPO_RAT ATP synthase subunit O, mitochondrial OS=Rattus norvegicus OX=10116 GN=Atp5po PE=1 SV=1	1	6	6	6	4	5	5	5	3	4	3	3	5	5	5	5	5	4	4	4	5	5	5	3	4	3	3	5	5	5	5	5	4	4	4	5	5	5	3	4
P21571	P21571	P21571	4	4	4	ATP synthase-coupling factor 6, mitochondrial	Atp5pf	Rattus norvegicus	sp|P21571|ATP5J_RAT ATP synthase-coupling factor 6, mitochondrial OS=Rattus norvegicus OX=10116 GN=Atp5pf PE=1 SV=1	1	4	4	4	4	4	4	4	4	3	4	4	4	4	4	4	4	4	4	4	4	4	4	4	3	4	4	4	4	4	4	4	4	4	4	4	4	4	4	3
P16638	P16638	P16638	13	13	13	ATP-citrate synthase	Acly	Rattus norvegicus	sp|P16638|ACLY_RAT ATP-citrate synthase OS=Rattus norvegicus OX=10116 GN=Acly PE=1 SV=1	1	13	13	13	10	12	10	13	12	9	9	11	12	12	10	12	12	10	11	10	12	10	13	12	9	9	11	12	12	10	12	12	10	11	10	12	10	13	12	9
D4AAT7	D4AAT7	D4AAT7	2	2	2	ATP-dependent (S)-NAD(P)H-hydrate dehydratase	Naxd	Rattus norvegicus	sp|D4AAT7|NNRD_RAT ATP-dependent (S)-NAD(P)H-hydrate dehydratase OS=Rattus norvegicus OX=10116 GN=Naxd PE=3 SV=1	1	2	2	2	2	1	2	2	2	0	0	0	1	1	1	2	2	2	0	2	1	2	2	2	0	0	0	1	1	1	2	2	2	0	2	1	2	2	2	0
P30835	P30835	P30835	15	15	12	ATP-dependent 6-phosphofructokinase, liver type	Pfkl	Rattus norvegicus	sp|P30835|PFKAL_RAT ATP-dependent 6-phosphofructokinase, liver type OS=Rattus norvegicus OX=10116 GN=Pfkl PE=1 SV=3	1	15	15	12	12	13	14	14	13	12	14	14	11	12	12	14	14	13	14	12	13	14	14	13	12	14	14	11	12	12	14	14	13	14	10	11	11	11	10	10
P47858	P47858	P47858	11	9	9	ATP-dependent 6-phosphofructokinase, muscle type	Pfkm	Rattus norvegicus	sp|P47858|PFKAM_RAT ATP-dependent 6-phosphofructokinase, muscle type OS=Rattus norvegicus OX=10116 GN=Pfkm PE=1 SV=3	1	11	9	9	8	9	10	10	10	9	11	8	8	8	9	11	11	11	10	7	8	8	8	8	8	9	6	7	7	8	9	9	9	8	7	8	8	8	8	8
P47860	P47860	P47860	10	8	8	ATP-dependent 6-phosphofructokinase, platelet type	Pfkp	Rattus norvegicus	sp|P47860|PFKAP_RAT ATP-dependent 6-phosphofructokinase, platelet type OS=Rattus norvegicus OX=10116 GN=Pfkp PE=1 SV=2	1	10	8	8	7	7	10	9	9	7	8	9	8	8	8	10	9	10	8	5	5	8	7	7	5	6	7	6	6	6	8	7	8	6	5	5	8	7	7	5
Q641Y8	Q641Y8	Q641Y8	7	7	7	ATP-dependent RNA helicase DDX1	Ddx1	Rattus norvegicus	sp|Q641Y8|DDX1_RAT ATP-dependent RNA helicase DDX1 OS=Rattus norvegicus OX=10116 GN=Ddx1 PE=1 SV=1	1	7	7	7	7	7	7	7	7	7	7	7	7	7	7	6	7	7	7	7	7	7	7	7	7	7	7	7	7	7	6	7	7	7	7	7	7	7	7	7
P49655	P49655	P49655	1	1	1	ATP-sensitive inward rectifier potassium channel 10	Kcnj10	Rattus norvegicus	sp|P49655|KCJ10_RAT ATP-sensitive inward rectifier potassium channel 10 OS=Rattus norvegicus OX=10116 GN=Kcnj10 PE=2 SV=1	1	1	1	1	1	1	1	1	1	1	1	1	1	0	1	1	1	1	1	1	1	1	1	1	1	1	1	1	0	1	1	1	1	1	1	1	1	1	1	1
Q9WTP0	Q9WTP0	Q9WTP0	1	1	1	Band 4,1-like protein 1	Epb41l1	Rattus norvegicus	sp|Q9WTP0|E41L1_RAT Band 4,1-like protein 1 OS=Rattus norvegicus OX=10116 GN=Epb41l1 PE=1 SV=1	1	1	1	1	0	0	1	1	0	0	0	0	0	0	0	0	0	0	0	0	0	1	1	0	0	0	0	0	0	0	0	0	0	0	0	0	1	1	0	0
P26453	P26453	P26453	9	9	9	Basigin	Bsg	Rattus norvegicus	sp|P26453|BASI_RAT Basigin OS=Rattus norvegicus OX=10116 GN=Bsg PE=1 SV=2	1	9	9	9	7	7	7	7	8	6	7	8	7	7	5	7	8	8	8	7	7	7	7	8	6	7	8	7	7	5	7	8	8	8	7	7	7	7	8	6
Q05764	Q05764	Q05764	2	2	2	Beta-adducin	Add2	Rattus norvegicus	sp|Q05764|ADDB_RAT Beta-adducin OS=Rattus norvegicus OX=10116 GN=Add2 PE=1 SV=4	1	2	2	2	1	2	2	2	0	0	0	0	1	1	1	1	1	0	0	1	2	2	2	0	0	0	0	1	1	1	1	1	0	0	1	2	2	2	0	0
P14881	P14881	P14881	12	12	12	Beta-crystallin A3	Cryba1	Rattus norvegicus	sp|P14881|CRBA1_RAT Beta-crystallin A3 OS=Rattus norvegicus OX=10116 GN=Cryba1 PE=1 SV=2	1	12	12	12	6	7	7	5	6	4	4	2	6	6	3	8	10	7	4	6	7	7	5	6	4	4	2	6	6	3	8	10	7	4	6	7	7	5	6	4
P56374	P56374	P56374	10	10	10	Beta-crystallin A4	Cryba4	Rattus norvegicus	sp|P56374|CRBA4_RAT Beta-crystallin A4 OS=Rattus norvegicus OX=10116 GN=Cryba4 PE=1 SV=2	1	10	10	10	7	7	8	8	9	4	4	4	7	7	4	9	9	9	5	7	7	8	8	9	4	4	4	7	7	4	9	9	9	5	7	7	8	8	9	4
P02523	P02523	P02523	15	15	15	Beta-crystallin B1	Crybb1	Rattus norvegicus	sp|P02523|CRBB1_RAT Beta-crystallin B1 OS=Rattus norvegicus OX=10116 GN=Crybb1 PE=1 SV=4	1	15	15	15	10	11	9	6	9	4	5	3	10	11	3	10	13	10	3	10	11	9	6	9	4	5	3	10	11	3	10	13	10	3	10	11	9	6	9	4
P62697	P62697	P62697	18	18	18	Beta-crystallin B2	Crybb2	Rattus norvegicus	sp|P62697|CRBB2_RAT Beta-crystallin B2 OS=Rattus norvegicus OX=10116 GN=Crybb2 PE=1 SV=2	1	18	18	18	13	14	12	11	12	10	11	10	13	14	7	13	17	14	10	13	14	12	11	12	10	11	10	13	14	7	13	17	14	10	13	14	12	11	12	10
P02524	P02524	P02524	15	15	15	Beta-crystallin B3	Crybb3	Rattus norvegicus	sp|P02524|CRBB3_RAT Beta-crystallin B3 OS=Rattus norvegicus OX=10116 GN=Crybb3 PE=1 SV=5	1	15	15	15	8	8	8	7	5	3	5	3	8	8	3	10	15	9	3	8	8	8	7	5	3	5	3	8	8	3	10	15	9	3	8	8	8	7	5	3
P85969	P85969	P85969	8	8	6	Beta-soluble NSF attachment protein	Napb	Rattus norvegicus	sp|P85969|SNAB_RAT Beta-soluble NSF attachment protein OS=Rattus norvegicus OX=10116 GN=Napb PE=1 SV=1	1	8	8	6	6	7	4	4	4	6	6	6	6	6	4	3	4	4	5	6	7	4	4	4	6	6	6	6	6	4	3	4	4	5	4	5	3	3	3	5
Q63754	Q63754	Q63754	7	7	4	Beta-synuclein	Sncb	Rattus norvegicus	sp|Q63754|SYUB_RAT Beta-synuclein OS=Rattus norvegicus OX=10116 GN=Sncb PE=1 SV=1	1	7	7	4	6	6	6	6	6	4	4	6	6	6	6	5	6	7	6	6	6	6	6	6	4	4	6	6	6	6	5	6	7	6	3	3	3	3	3	3
O35567	O35567	O35567	8	8	8	Bifunctional purine biosynthesis protein ATIC	Atic	Rattus norvegicus	sp|O35567|PUR9_RAT Bifunctional purine biosynthesis protein ATIC OS=Rattus norvegicus OX=10116 GN=Atic PE=1 SV=2	1	8	8	8	6	7	7	6	8	7	7	7	6	7	5	5	6	8	6	6	7	7	6	8	7	7	7	6	7	5	5	6	8	6	6	7	7	6	8	7
P46844	P46844	P46844	1	1	1	Biliverdin reductase A	Blvra	Rattus norvegicus	sp|P46844|BIEA_RAT Biliverdin reductase A OS=Rattus norvegicus OX=10116 GN=Blvra PE=1 SV=1	1	1	1	1	0	0	0	0	1	0	0	0	0	0	0	0	1	1	0	0	0	0	0	1	0	0	0	0	0	0	0	1	1	0	0	0	0	0	1	0
P70645	P70645	P70645	3	3	3	Bleomycin hydrolase	Blmh	Rattus norvegicus	sp|P70645|BLMH_RAT Bleomycin hydrolase OS=Rattus norvegicus OX=10116 GN=Blmh PE=1 SV=1	1	3	3	3	2	2	2	2	2	3	2	3	1	2	2	2	1	2	3	2	2	2	2	2	3	2	3	1	2	2	2	1	2	3	2	2	2	2	2	3
Q05175	Q05175	Q05175	12	12	12	Brain acid soluble protein 1	Basp1	Rattus norvegicus	sp|Q05175|BASP1_RAT Brain acid soluble protein 1 OS=Rattus norvegicus OX=10116 GN=Basp1 PE=1 SV=2	1	12	12	12	8	9	10	11	10	8	8	9	9	9	9	10	10	10	9	8	9	10	11	10	8	8	9	9	9	9	10	10	10	9	8	9	10	11	10	8
P54690	P54690	P54690	4	4	4	Branched-chain-amino-acid aminotransferase, cytosolic	Bcat1	Rattus norvegicus	sp|P54690|BCAT1_RAT Branched-chain-amino-acid aminotransferase, cytosolic OS=Rattus norvegicus OX=10116 GN=Bcat1 PE=1 SV=1	1	4	4	4	4	3	3	3	4	4	4	4	3	3	3	3	3	3	4	4	3	3	3	4	4	4	4	3	3	3	3	3	3	4	4	3	3	3	4	4
Q9Z1Y3	Q9Z1Y3	Q9Z1Y3	5	5	5	Cadherin-2	Cdh2	Rattus norvegicus	sp|Q9Z1Y3|CADH2_RAT Cadherin-2 OS=Rattus norvegicus OX=10116 GN=Cdh2 PE=1 SV=1	1	5	5	5	2	2	3	4	3	3	3	2	2	2	2	4	3	3	3	2	2	3	4	3	3	3	2	2	2	2	4	3	3	3	2	2	3	4	3	3
P63100	P63100	P63100	2	2	2	Calcineurin subunit B type 1	Ppp3r1	Rattus norvegicus	sp|P63100|CANB1_RAT Calcineurin subunit B type 1 OS=Rattus norvegicus OX=10116 GN=Ppp3r1 PE=1 SV=2	1	2	2	2	2	2	2	2	2	2	2	2	2	2	2	2	2	2	2	2	2	2	2	2	2	2	2	2	2	2	2	2	2	2	2	2	2	2	2	2
P08413	P08413;P11730;P11275	P08413;P11730	7;4;2	5;2;0	5;2;0	Calcium/calmodulin-dependent protein kinase type II subunit beta	Camk2b	Rattus norvegicus	sp|P08413|KCC2B_RAT Calcium/calmodulin-dependent protein kinase type II subunit beta OS=Rattus norvegicus OX=10116 GN=Camk2b PE=1 SV=1;sp|P11730|KCC2G_RAT Calcium/calmodulin-dependent protein kinase type II subunit gamma OS=Rattus norvegicus OX=10116 GN=Ca	3	7	5	5	5	7	7	7	5	5	5	4	5	6	7	6	5	6	5	3	5	5	5	3	3	3	2	3	4	5	4	3	4	3	3	5	5	5	3	3
P15791	P15791	P15791	7	7	5	Calcium/calmodulin-dependent protein kinase type II subunit delta	Camk2d	Rattus norvegicus	sp|P15791|KCC2D_RAT Calcium/calmodulin-dependent protein kinase type II subunit delta OS=Rattus norvegicus OX=10116 GN=Camk2d PE=1 SV=1	1	7	7	5	6	6	6	7	6	6	6	6	6	6	6	7	6	6	6	6	6	6	7	6	6	6	6	6	6	6	7	6	6	6	4	4	4	5	4	4
Q62717	Q62717	Q62717	11	11	11	Calcium-dependent secretion activator 1	Cadps	Rattus norvegicus	sp|Q62717|CAPS1_RAT Calcium-dependent secretion activator 1 OS=Rattus norvegicus OX=10116 GN=Cadps PE=1 SV=1	1	11	11	11	8	11	9	10	8	9	7	8	8	9	10	7	8	10	7	8	11	9	10	8	9	7	8	8	9	10	7	8	10	7	8	11	9	10	8	9
P63055	P63055	P63055	2	2	2	Calmodulin regulator protein PCP4	Pcp4	Rattus norvegicus	sp|P63055|PCP4_RAT Calmodulin regulator protein PCP4 OS=Rattus norvegicus OX=10116 GN=Pcp4 PE=1 SV=2	1	2	2	2	2	1	2	2	1	2	2	1	2	1	1	1	1	1	1	2	1	2	2	1	2	2	1	2	1	1	1	1	1	1	2	1	2	2	1	2
P0DP31	P0DP31;P0DP30;P0DP29;Q5U206	P0DP31;P0DP30;P0DP29	7;7;7;2	7;7;7;2	7;7;7;2	Calmodulin-3	Calm3	Rattus norvegicus	sp|P0DP31|CALM3_RAT Calmodulin-3 OS=Rattus norvegicus OX=10116 GN=Calm3 PE=1 SV=1;sp|P0DP30|CALM2_RAT Calmodulin-2 OS=Rattus norvegicus OX=10116 GN=Calm2 PE=1 SV=1;sp|P0DP29|CALM1_RAT Calmodulin-1 OS=Rattus norvegicus OX=10116 GN=Calm1 PE=1 SV=1	4	7	7	7	7	7	7	7	6	6	6	5	7	6	7	7	5	6	7	7	7	7	7	6	6	6	5	7	6	7	7	5	6	7	7	7	7	7	6	6
P35565	P35565	P35565	16	16	16	Calnexin	Canx	Rattus norvegicus	sp|P35565|CALX_RAT Calnexin OS=Rattus norvegicus OX=10116 GN=Canx PE=1 SV=1	1	16	16	16	11	11	13	13	14	13	13	14	11	12	13	13	13	14	14	11	11	13	13	14	13	13	14	11	12	13	13	13	14	14	11	11	13	13	14	13
P37397	P37397	P37397	2	2	2	Calponin-3	Cnn3	Rattus norvegicus	sp|P37397|CNN3_RAT Calponin-3 OS=Rattus norvegicus OX=10116 GN=Cnn3 PE=1 SV=1	1	2	2	2	1	2	2	2	1	1	1	1	1	1	2	1	1	1	1	1	2	2	2	1	1	1	1	1	1	2	1	1	1	1	1	2	2	2	1	1
P18418	P18418	P18418	12	12	12	Calreticulin	Calr	Rattus norvegicus	sp|P18418|CALR_RAT Calreticulin OS=Rattus norvegicus OX=10116 GN=Calr PE=1 SV=1	1	12	12	12	10	10	8	9	10	9	8	9	9	9	9	9	9	10	9	10	10	8	9	10	9	8	9	9	9	9	9	9	10	9	10	10	8	9	10	9
P47728	P47728	P47728	12	12	11	Calretinin	Calb2	Rattus norvegicus	sp|P47728|CALB2_RAT Calretinin OS=Rattus norvegicus OX=10116 GN=Calb2 PE=1 SV=1	1	12	12	11	9	11	10	10	11	10	10	10	9	10	11	10	10	12	10	9	11	10	10	11	10	10	10	9	10	11	10	10	12	10	8	10	9	9	10	9
Q63092	Q63092	Q63092	6	6	6	CaM kinase-like vesicle-associated protein	Camkv	Rattus norvegicus	sp|Q63092|CAMKV_RAT CaM kinase-like vesicle-associated protein OS=Rattus norvegicus OX=10116 GN=Camkv PE=1 SV=1	1	6	6	6	4	4	4	4	6	4	4	4	5	4	4	5	4	5	4	4	4	4	4	6	4	4	4	5	4	4	5	4	5	4	4	4	4	4	6	4
P27791	P27791	P27791	3	3	2	cAMP-dependent protein kinase catalytic subunit alpha	Prkaca	Rattus norvegicus	sp|P27791|KAPCA_RAT cAMP-dependent protein kinase catalytic subunit alpha OS=Rattus norvegicus OX=10116 GN=Prkaca PE=1 SV=2	1	3	3	2	1	1	1	1	2	2	2	2	1	1	1	2	2	2	2	1	1	1	1	2	2	2	2	1	1	1	2	2	2	2	1	1	1	1	2	1
P68182	P68182	P68182	3	2	2	cAMP-dependent protein kinase catalytic subunit beta	Prkacb	Rattus norvegicus	sp|P68182|KAPCB_RAT cAMP-dependent protein kinase catalytic subunit beta OS=Rattus norvegicus OX=10116 GN=Prkacb PE=1 SV=2	1	3	2	2	1	1	2	2	1	2	2	1	1	1	1	1	1	1	2	1	1	2	2	1	1	1	1	1	1	1	1	1	1	1	1	1	2	2	1	1
P63249	P63249	P63249	1	1	1	cAMP-dependent protein kinase inhibitor alpha	Pkia	Rattus norvegicus	sp|P63249|IPKA_RAT cAMP-dependent protein kinase inhibitor alpha OS=Rattus norvegicus OX=10116 GN=Pkia PE=1 SV=2	1	1	1	1	0	1	1	1	1	0	0	1	0	0	1	1	1	1	1	0	1	1	1	1	0	0	1	0	0	1	1	1	1	1	0	1	1	1	1	0
P12368	P12368	P12368	6	6	5	cAMP-dependent protein kinase type II-alpha regulatory subunit	Prkar2a	Rattus norvegicus	sp|P12368|KAP2_RAT cAMP-dependent protein kinase type II-alpha regulatory subunit OS=Rattus norvegicus OX=10116 GN=Prkar2a PE=1 SV=4	1	6	6	5	5	5	5	5	6	5	5	5	4	5	3	4	5	5	5	5	5	5	5	6	5	5	5	4	5	3	4	5	5	5	4	4	4	4	5	4
P12369	P12369	P12369	3	2	2	cAMP-dependent protein kinase type II-beta regulatory subunit	Prkar2b	Rattus norvegicus	sp|P12369|KAP3_RAT cAMP-dependent protein kinase type II-beta regulatory subunit OS=Rattus norvegicus OX=10116 GN=Prkar2b PE=1 SV=3	1	3	2	2	1	3	3	3	3	3	3	3	1	1	3	3	3	3	3	0	2	2	2	2	2	2	2	0	0	2	2	2	2	2	0	2	2	2	2	2
Q5M9G3	Q5M9G3	Q5M9G3	3	3	3	Caprin-1	Caprin1	Rattus norvegicus	sp|Q5M9G3|CAPR1_RAT Caprin-1 OS=Rattus norvegicus OX=10116 GN=Caprin1 PE=1 SV=2	1	3	3	3	3	2	3	2	1	1	1	1	3	3	3	2	1	1	1	3	2	3	2	1	1	1	1	3	3	3	2	1	1	1	3	2	3	2	1	1
B0BNN3	B0BNN3	B0BNN3	5	5	5	Carbonic anhydrase 1	Ca1	Rattus norvegicus	sp|B0BNN3|CAH1_RAT Carbonic anhydrase 1 OS=Rattus norvegicus OX=10116 GN=Ca1 PE=1 SV=1	1	5	5	5	0	0	0	4	3	0	0	0	0	0	0	0	0	0	0	0	0	0	4	3	0	0	0	0	0	0	0	0	0	0	0	0	0	4	3	0
P27139	P27139	P27139	15	15	15	Carbonic anhydrase 2	Ca2	Rattus norvegicus	sp|P27139|CAH2_RAT Carbonic anhydrase 2 OS=Rattus norvegicus OX=10116 GN=Ca2 PE=1 SV=2	1	15	15	15	14	14	14	14	14	14	14	13	14	14	14	15	15	15	14	14	14	14	14	14	14	14	13	14	14	14	15	15	15	14	14	14	14	14	14	14
P47727	P47727	P47727	7	7	7	Carbonyl reductase [NADPH] 1	Cbr1	Rattus norvegicus	sp|P47727|CBR1_RAT Carbonyl reductase [NADPH] 1 OS=Rattus norvegicus OX=10116 GN=Cbr1 PE=1 SV=2	1	7	7	7	4	5	5	6	6	5	5	5	5	5	4	4	5	5	6	4	5	5	6	6	5	5	5	5	5	4	4	5	5	6	4	5	5	6	6	5
P19139	P19139	P19139	9	9	9	Casein kinase II subunit alpha	Csnk2a1	Rattus norvegicus	sp|P19139|CSK21_RAT Casein kinase II subunit alpha OS=Rattus norvegicus OX=10116 GN=Csnk2a1 PE=1 SV=2	1	9	9	9	6	7	7	7	7	7	7	7	7	7	7	7	7	8	6	6	7	7	7	7	7	7	7	7	7	7	7	7	8	6	6	7	7	7	7	7
P67874	P67874	P67874	2	2	2	Casein kinase II subunit beta	Csnk2b	Rattus norvegicus	sp|P67874|CSK2B_RAT Casein kinase II subunit beta OS=Rattus norvegicus OX=10116 GN=Csnk2b PE=1 SV=1	1	2	2	2	2	2	2	2	2	1	1	2	2	2	2	1	2	2	1	2	2	2	2	2	1	1	2	2	2	2	1	2	2	1	2	2	2	2	2	1
P04762	P04762	P04762	1	1	1	Catalase	Cat	Rattus norvegicus	sp|P04762|CATA_RAT Catalase OS=Rattus norvegicus OX=10116 GN=Cat PE=1 SV=3	1	1	1	1	0	0	0	0	1	0	0	0	0	0	0	0	0	0	0	0	0	0	0	1	0	0	0	0	0	0	0	0	0	0	0	0	0	0	1	0
Q9WU82	Q9WU82;Q6P0K8	Q9WU82	3;1	3;1	3;1	Catenin beta-1	Ctnnb1	Rattus norvegicus	sp|Q9WU82|CTNB1_RAT Catenin beta-1 OS=Rattus norvegicus OX=10116 GN=Ctnnb1 PE=1 SV=1	2	3	3	3	3	1	1	2	3	3	2	2	1	1	1	3	3	2	2	3	1	1	2	3	3	2	2	1	1	1	3	3	2	2	3	1	1	2	3	3
P00787	P00787	P00787	2	2	2	Cathepsin B	Ctsb	Rattus norvegicus	sp|P00787|CATB_RAT Cathepsin B OS=Rattus norvegicus OX=10116 GN=Ctsb PE=1 SV=2	1	2	2	2	2	2	2	2	2	1	1	1	2	2	2	2	2	2	1	2	2	2	2	2	1	1	1	2	2	2	2	2	2	1	2	2	2	2	2	1
P24268	P24268	P24268	3	3	3	Cathepsin D	Ctsd	Rattus norvegicus	sp|P24268|CATD_RAT Cathepsin D OS=Rattus norvegicus OX=10116 GN=Ctsd PE=1 SV=1	1	3	3	3	2	3	3	3	1	1	1	1	2	3	3	3	3	3	1	2	3	3	3	1	1	1	1	2	3	3	3	3	3	1	2	3	3	3	1	1
P85125	P85125	P85125	3	3	3	Caveolae-associated protein 1	Cavin1	Rattus norvegicus	sp|P85125|CAVN1_RAT Caveolae-associated protein 1 OS=Rattus norvegicus OX=10116 GN=Cavin1 PE=1 SV=1	1	3	3	3	3	2	2	2	3	3	3	3	3	2	2	2	1	2	3	3	2	2	2	3	3	3	3	3	2	2	2	1	2	3	3	2	2	2	3	3
P41350	P41350	P41350	1	1	1	Caveolin-1	Cav1	Rattus norvegicus	sp|P41350|CAV1_RAT Caveolin-1 OS=Rattus norvegicus OX=10116 GN=Cav1 PE=1 SV=3	1	1	1	1	1	1	1	1	1	0	1	1	1	1	1	1	1	1	1	1	1	1	1	1	0	1	1	1	1	1	1	1	1	1	1	1	1	1	1	0
Q5M7A7	Q5M7A7	Q5M7A7	3	3	3	CB1 cannabinoid receptor-interacting protein 1	Cnrip1	Rattus norvegicus	sp|Q5M7A7|CNRP1_RAT CB1 cannabinoid receptor-interacting protein 1 OS=Rattus norvegicus OX=10116 GN=Cnrip1 PE=1 SV=1	1	3	3	3	3	3	3	3	3	3	3	3	3	3	3	3	3	3	3	3	3	3	3	3	3	3	3	3	3	3	3	3	3	3	3	3	3	3	3	3
O35112	O35112	O35112	1	1	1	CD166 antigen	Alcam	Rattus norvegicus	sp|O35112|CD166_RAT CD166 antigen OS=Rattus norvegicus OX=10116 GN=Alcam PE=1 SV=1	1	1	1	1	0	1	1	1	0	0	0	0	0	0	1	1	1	1	0	0	1	1	1	0	0	0	0	0	0	1	1	1	1	0	0	1	1	1	0	0
Q62745	Q62745	Q62745	1	1	1	CD81 antigen	Cd81	Rattus norvegicus	sp|Q62745|CD81_RAT CD81 antigen OS=Rattus norvegicus OX=10116 GN=Cd81 PE=1 SV=1	1	1	1	1	1	1	1	1	1	1	1	1	1	1	0	1	1	1	1	1	1	1	1	1	1	1	1	1	1	0	1	1	1	1	1	1	1	1	1	1
B0K020	B0K020	B0K020	1	1	1	CDGSH iron-sulfur domain-containing protein 1	Cisd1	Rattus norvegicus	sp|B0K020|CISD1_RAT CDGSH iron-sulfur domain-containing protein 1 OS=Rattus norvegicus OX=10116 GN=Cisd1 PE=3 SV=1	1	1	1	1	1	0	1	1	0	1	1	1	0	0	0	0	1	1	1	1	0	1	1	0	1	1	1	0	0	0	0	1	1	1	1	0	1	1	0	1
Q6AYP5	Q6AYP5	Q6AYP5	9	9	9	Cell adhesion molecule 1	Cadm1	Rattus norvegicus	sp|Q6AYP5|CADM1_RAT Cell adhesion molecule 1 OS=Rattus norvegicus OX=10116 GN=Cadm1 PE=1 SV=1	1	9	9	9	9	9	9	9	8	8	9	8	9	9	8	9	9	9	9	9	9	9	9	8	8	9	8	9	9	8	9	9	9	9	9	9	9	9	8	8
Q1WIM2	Q1WIM2	Q1WIM2	4	4	4	Cell adhesion molecule 2	Cadm2	Rattus norvegicus	sp|Q1WIM2|CADM2_RAT Cell adhesion molecule 2 OS=Rattus norvegicus OX=10116 GN=Cadm2 PE=1 SV=2	1	4	4	4	3	3	4	4	3	3	3	3	3	3	4	4	4	4	3	3	3	4	4	3	3	3	3	3	3	4	4	4	4	3	3	3	4	4	3	3
Q1WIM3	Q1WIM3	Q1WIM3	4	4	4	Cell adhesion molecule 3	Cadm3	Rattus norvegicus	sp|Q1WIM3|CADM3_RAT Cell adhesion molecule 3 OS=Rattus norvegicus OX=10116 GN=Cadm3 PE=1 SV=1	1	4	4	4	4	4	4	4	3	4	4	3	4	4	4	3	3	3	4	4	4	4	4	3	4	4	3	4	4	4	3	3	3	4	4	4	4	4	3	4
Q5FVI4	Q5FVI4	Q5FVI4	3	3	3	Cell cycle exit and neuronal differentiation protein 1	Cend1	Rattus norvegicus	sp|Q5FVI4|CEND_RAT Cell cycle exit and neuronal differentiation protein 1 OS=Rattus norvegicus OX=10116 GN=Cend1 PE=1 SV=1	1	3	3	3	2	2	2	2	2	2	2	2	2	2	2	2	2	2	2	2	2	2	2	2	2	2	2	2	2	2	2	2	2	2	2	2	2	2	2	2
Q8CFN2	Q8CFN2	Q8CFN2	3	2	2	Cell division control protein 42 homolog	Cdc42	Rattus norvegicus	sp|Q8CFN2|CDC42_RAT Cell division control protein 42 homolog OS=Rattus norvegicus OX=10116 GN=Cdc42 PE=1 SV=2	1	3	2	2	2	2	3	2	2	2	2	2	2	2	2	2	2	2	2	1	1	2	1	1	1	1	1	1	1	1	1	1	1	1	1	1	2	1	1	1
P62966	P62966	P62966	4	4	4	Cellular retinoic acid-binding protein 1	Crabp1	Rattus norvegicus	sp|P62966|RABP1_RAT Cellular retinoic acid-binding protein 1 OS=Rattus norvegicus OX=10116 GN=Crabp1 PE=1 SV=3	1	4	4	4	3	3	3	3	4	4	3	4	3	3	2	3	3	4	4	3	3	3	3	4	4	3	4	3	3	2	3	3	4	4	3	3	3	3	4	4
P13635	P13635	P13635	12	12	12	Ceruloplasmin	Cp	Rattus norvegicus	sp|P13635|CERU_RAT Ceruloplasmin OS=Rattus norvegicus OX=10116 GN=Cp PE=1 SV=3	1	12	12	12	8	8	9	7	6	10	8	4	8	7	8	8	5	7	11	8	8	9	7	6	10	8	4	8	7	8	8	5	7	11	8	8	9	7	6	10
Q62927	Q62927	Q62927	1	1	1	cGMP-gated cation channel alpha-1	Cnga1	Rattus norvegicus	sp|Q62927|CNGA1_RAT cGMP-gated cation channel alpha-1 OS=Rattus norvegicus OX=10116 GN=Cnga1 PE=2 SV=1	1	1	1	1	0	0	0	0	0	0	0	0	0	0	0	0	0	1	0	0	0	0	0	0	0	0	0	0	0	0	0	0	1	0	0	0	0	0	0	0
B4F795	B4F795	B4F795	1	1	1	Choline transporter-like protein 2	Slc44a2	Rattus norvegicus	sp|B4F795|CTL2_RAT Choline transporter-like protein 2 OS=Rattus norvegicus OX=10116 GN=Slc44a2 PE=2 SV=1	1	1	1	1	0	0	0	0	0	0	0	0	1	0	0	0	0	0	0	0	0	0	0	0	0	0	0	1	0	0	0	0	0	0	0	0	0	0	0	0
D3ZD32	D3ZD32	D3ZD32	3	3	3	Chromodomain-helicase-DNA-binding protein 5	Chd5	Rattus norvegicus	sp|D3ZD32|CHD5_RAT Chromodomain-helicase-DNA-binding protein 5 OS=Rattus norvegicus OX=10116 GN=Chd5 PE=1 SV=1	1	3	3	3	2	3	3	3	1	1	1	1	2	3	3	3	1	2	1	2	3	3	3	1	1	1	1	2	3	3	3	1	2	1	2	3	3	3	1	1
Q8VHF5	Q8VHF5	Q8VHF5	6	6	6	Citrate synthase, mitochondrial	Cs	Rattus norvegicus	sp|Q8VHF5|CISY_RAT Citrate synthase, mitochondrial OS=Rattus norvegicus OX=10116 GN=Cs PE=1 SV=1	1	6	6	6	5	5	5	5	4	5	5	5	6	5	5	4	5	4	5	5	5	5	5	4	5	5	5	6	5	5	4	5	4	5	5	5	5	5	4	5
Q05140	Q05140	Q05140	12	12	10	Clathrin coat assembly protein AP180	Snap91	Rattus norvegicus	sp|Q05140|AP180_RAT Clathrin coat assembly protein AP180 OS=Rattus norvegicus OX=10116 GN=Snap91 PE=1 SV=1	1	12	12	10	7	9	9	9	9	10	9	11	8	9	8	6	9	8	10	7	9	9	9	9	10	9	11	8	9	8	6	9	8	10	5	7	7	7	7	8
P11442	P11442	P11442	64	64	64	Clathrin heavy chain 1	Cltc	Rattus norvegicus	sp|P11442|CLH1_RAT Clathrin heavy chain 1 OS=Rattus norvegicus OX=10116 GN=Cltc PE=1 SV=3	1	64	64	64	57	60	59	58	56	52	51	50	57	57	56	57	55	57	52	57	60	59	58	56	52	51	50	57	57	56	57	55	57	52	57	60	59	58	56	52
P08081	P08081	P08081	6	6	6	Clathrin light chain A	Clta	Rattus norvegicus	sp|P08081|CLCA_RAT Clathrin light chain A OS=Rattus norvegicus OX=10116 GN=Clta PE=1 SV=1	1	6	6	6	5	5	3	2	4	3	3	3	3	4	3	2	4	3	3	5	5	3	2	4	3	3	3	3	4	3	2	4	3	3	5	5	3	2	4	3
P08082	P08082	P08082	3	3	3	Clathrin light chain B	Cltb	Rattus norvegicus	sp|P08082|CLCB_RAT Clathrin light chain B OS=Rattus norvegicus OX=10116 GN=Cltb PE=1 SV=1	1	3	3	3	2	2	3	3	3	3	3	3	2	2	3	3	3	3	3	2	2	3	3	3	3	3	3	2	2	3	3	3	3	3	2	2	3	3	3	3
Q4KM65	Q4KM65	Q4KM65	4	4	4	Cleavage and polyadenylation specificity factor subunit 5	Nudt21	Rattus norvegicus	sp|Q4KM65|CPSF5_RAT Cleavage and polyadenylation specificity factor subunit 5 OS=Rattus norvegicus OX=10116 GN=Nudt21 PE=2 SV=1	1	4	4	4	2	2	1	1	1	0	0	1	2	2	1	1	1	1	1	2	2	1	1	1	0	0	1	2	2	1	1	1	1	1	2	2	1	1	1	0
P05371	P05371	P05371	2	2	2	Clusterin	Clu	Rattus norvegicus	sp|P05371|CLUS_RAT Clusterin OS=Rattus norvegicus OX=10116 GN=Clu PE=1 SV=2	1	2	2	2	1	2	1	0	2	0	0	1	1	1	2	1	1	2	1	1	2	1	0	2	0	0	1	1	1	2	1	1	2	1	1	2	1	0	2	0
B0BNA5	B0BNA5	B0BNA5	2	2	2	Coactosin-like protein	Cotl1	Rattus norvegicus	sp|B0BNA5|COTL1_RAT Coactosin-like protein OS=Rattus norvegicus OX=10116 GN=Cotl1 PE=1 SV=1	1	2	2	2	2	2	2	2	2	2	2	2	2	2	2	2	2	2	2	2	2	2	2	2	2	2	2	2	2	2	2	2	2	2	2	2	2	2	2	2
P23514	P23514	P23514	2	2	2	Coatomer subunit beta	Copb1	Rattus norvegicus	sp|P23514|COPB_RAT Coatomer subunit beta OS=Rattus norvegicus OX=10116 GN=Copb1 PE=1 SV=1	1	2	2	2	2	2	1	1	0	0	0	0	2	2	1	1	1	1	0	2	2	1	1	0	0	0	0	2	2	1	1	1	1	0	2	2	1	1	0	0
O35142	O35142	O35142	2	2	2	Coatomer subunit beta	Copb2	Rattus norvegicus	sp|O35142|COPB2_RAT Coatomer subunit beta OS=Rattus norvegicus OX=10116 GN=Copb2 PE=1 SV=3	1	2	2	2	1	1	1	2	1	1	1	1	1	1	1	2	1	2	1	1	1	1	2	1	1	1	1	1	1	1	2	1	2	1	1	1	1	2	1	1
Q66H80	Q66H80	Q66H80	2	2	2	Coatomer subunit delta	Arcn1	Rattus norvegicus	sp|Q66H80|COPD_RAT Coatomer subunit delta OS=Rattus norvegicus OX=10116 GN=Arcn1 PE=2 SV=1	1	2	2	2	1	1	1	1	2	2	1	2	1	1	1	2	2	2	2	1	1	1	1	2	2	1	2	1	1	1	2	2	2	2	1	1	1	1	2	2
P45592	P45592	P45592	10	10	10	Cofilin-1	Cfl1	Rattus norvegicus	sp|P45592|COF1_RAT Cofilin-1 OS=Rattus norvegicus OX=10116 GN=Cfl1 PE=1 SV=3	1	10	10	10	10	10	10	10	10	10	9	10	10	10	10	9	9	9	10	10	10	10	10	10	10	9	10	10	10	10	9	9	9	10	10	10	10	10	10	10
P60825	P60825	P60825	4	4	4	Cold-inducible RNA-binding protein	Cirbp	Rattus norvegicus	sp|P60825|CIRBP_RAT Cold-inducible RNA-binding protein OS=Rattus norvegicus OX=10116 GN=Cirbp PE=2 SV=1	1	4	4	4	4	4	4	4	4	4	4	4	4	4	3	4	4	3	3	4	4	4	4	4	4	4	4	4	4	3	4	4	3	3	4	4	4	4	4	4
P01026	P01026	P01026	2	2	2	Complement C3	C3	Rattus norvegicus	sp|P01026|CO3_RAT Complement C3 OS=Rattus norvegicus OX=10116 GN=C3 PE=1 SV=3	1	2	2	2	2	2	1	2	1	1	1	1	1	2	2	2	2	2	1	2	2	1	2	1	1	1	1	1	2	2	2	2	2	1	2	2	1	2	1	1
O35796	O35796	O35796	5	5	5	Complement component 1 Q subcomponent-binding protein, mitochondrial	C1qbp	Rattus norvegicus	sp|O35796|C1QBP_RAT Complement component 1 Q subcomponent-binding protein, mitochondrial OS=Rattus norvegicus OX=10116 GN=C1qbp PE=1 SV=2	1	5	5	5	4	4	4	4	3	2	3	3	4	4	4	4	5	3	3	4	4	4	4	3	2	3	3	4	4	4	4	5	3	3	4	4	4	4	3	2
B1WC61	B1WC61	B1WC61	4	4	4	Complex I assembly factor ACAD9, mitochondrial	Acad9	Rattus norvegicus	sp|B1WC61|ACAD9_RAT Complex I assembly factor ACAD9, mitochondrial OS=Rattus norvegicus OX=10116 GN=Acad9 PE=1 SV=1	1	4	4	4	3	4	4	4	3	3	4	3	3	2	4	4	3	3	3	3	4	4	4	3	3	4	3	3	2	4	4	3	3	3	3	4	4	4	3	3
P84087	P84087	P84087	2	2	2	Complexin-2	Cplx2	Rattus norvegicus	sp|P84087|CPLX2_RAT Complexin-2 OS=Rattus norvegicus OX=10116 GN=Cplx2 PE=1 SV=1	1	2	2	2	1	1	1	1	1	1	1	1	1	1	0	1	1	1	1	1	1	1	1	1	1	1	1	1	1	0	1	1	1	1	1	1	1	1	1	1
Q63198	Q63198	Q63198	3	3	3	Contactin-1	Cntn1	Rattus norvegicus	sp|Q63198|CNTN1_RAT Contactin-1 OS=Rattus norvegicus OX=10116 GN=Cntn1 PE=1 SV=2	1	3	3	3	2	2	1	1	1	2	2	1	2	2	1	1	1	1	1	2	2	1	1	1	2	2	1	2	2	1	1	1	1	1	2	2	1	1	1	2
P97834	P97834	P97834	2	2	2	COP9 signalosome complex subunit 1	Gps1	Rattus norvegicus	sp|P97834|CSN1_RAT COP9 signalosome complex subunit 1 OS=Rattus norvegicus OX=10116 GN=Gps1 PE=1 SV=1	1	2	2	2	0	0	2	2	2	0	0	1	0	0	1	1	2	2	0	0	0	2	2	2	0	0	1	0	0	1	1	2	2	0	0	0	2	2	2	0
P61203	P61203	P61203	3	3	3	COP9 signalosome complex subunit 2	Cops2	Rattus norvegicus	sp|P61203|CSN2_RAT COP9 signalosome complex subunit 2 OS=Rattus norvegicus OX=10116 GN=Cops2 PE=1 SV=1	1	3	3	3	1	0	0	0	0	1	2	0	1	1	0	0	0	0	0	1	0	0	0	0	1	2	0	1	1	0	0	0	0	0	1	0	0	0	0	1
Q68FS2	Q68FS2	Q68FS2	5	5	5	COP9 signalosome complex subunit 4	Cops4	Rattus norvegicus	sp|Q68FS2|CSN4_RAT COP9 signalosome complex subunit 4 OS=Rattus norvegicus OX=10116 GN=Cops4 PE=1 SV=1	1	5	5	5	4	5	5	5	5	4	3	5	4	4	3	4	4	5	5	4	5	5	5	5	4	3	5	4	4	3	4	4	5	5	4	5	5	5	5	4
Q6P4Z9	Q6P4Z9	Q6P4Z9	2	2	2	COP9 signalosome complex subunit 8	Cops8	Rattus norvegicus	sp|Q6P4Z9|CSN8_RAT COP9 signalosome complex subunit 8 OS=Rattus norvegicus OX=10116 GN=Cops8 PE=2 SV=1	1	2	2	2	1	1	1	1	1	1	1	1	1	1	2	1	1	1	1	1	1	1	1	1	1	1	1	1	1	2	1	1	1	1	1	1	1	1	1	1
D4A1R8	D4A1R8	D4A1R8	1	1	1	Copine-1	Cpne1	Rattus norvegicus	sp|D4A1R8|CPNE1_RAT Copine-1 OS=Rattus norvegicus OX=10116 GN=Cpne1 PE=1 SV=1	1	1	1	1	1	0	0	0	1	0	0	0	1	1	0	0	0	1	0	1	0	0	0	1	0	0	0	1	1	0	0	0	1	0	1	0	0	0	1	0
Q9WUC4	Q9WUC4	Q9WUC4	2	2	2	Copper transport protein ATOX1	Atox1	Rattus norvegicus	sp|Q9WUC4|ATOX1_RAT Copper transport protein ATOX1 OS=Rattus norvegicus OX=10116 GN=Atox1 PE=1 SV=1	1	2	2	2	1	1	1	2	2	2	2	2	1	1	1	2	1	2	2	1	1	1	2	2	2	2	2	1	1	1	2	1	2	2	1	1	1	2	2	2
Q75UQ2	Q75UQ2	Q75UQ2	2	2	2	Craniofacial development protein 1	Cfdp1	Rattus norvegicus	sp|Q75UQ2|CFDP1_RAT Craniofacial development protein 1 OS=Rattus norvegicus OX=10116 GN=Cfdp1 PE=1 SV=1	1	2	2	2	2	2	1	2	1	1	2	1	2	2	1	2	2	1	1	2	2	1	2	1	1	2	1	2	2	1	2	2	1	1	2	2	1	2	1	1
P07335	P07335	P07335	19	19	18	Creatine kinase B-type	Ckb	Rattus norvegicus	sp|P07335|KCRB_RAT Creatine kinase B-type OS=Rattus norvegicus OX=10116 GN=Ckb PE=1 SV=2	1	19	19	18	16	17	17	17	17	16	17	17	16	17	16	17	18	18	18	16	17	17	17	17	16	17	17	16	17	16	17	18	18	18	16	16	16	16	16	15
P00564	P00564	P00564	2	1	1	Creatine kinase M-type	Ckm	Rattus norvegicus	sp|P00564|KCRM_RAT Creatine kinase M-type OS=Rattus norvegicus OX=10116 GN=Ckm PE=1 SV=2	1	2	1	1	1	2	2	2	2	2	2	2	1	2	2	2	2	2	2	1	1	1	1	1	1	1	1	1	1	1	1	1	1	1	1	1	1	1	1	1
P25809	P25809;P09605	P25809	6;1	6;1	6;1	Creatine kinase U-type, mitochondrial	Ckmt1	Rattus norvegicus	sp|P25809|KCRU_RAT Creatine kinase U-type, mitochondrial OS=Rattus norvegicus OX=10116 GN=Ckmt1 PE=1 SV=1	2	6	6	6	5	5	5	5	5	5	5	5	5	5	5	5	6	6	5	5	5	5	5	5	5	5	5	5	5	5	5	6	6	5	5	5	5	5	5	5
P63155	P63155	P63155	2	2	2	Crooked neck-like protein 1	Crnkl1	Rattus norvegicus	sp|P63155|CRNL1_RAT Crooked neck-like protein 1 OS=Rattus norvegicus OX=10116 GN=Crnkl1 PE=2 SV=1	1	2	2	2	1	1	1	1	1	1	1	1	1	1	1	1	2	1	1	1	1	1	1	1	1	1	1	1	1	1	1	2	1	1	1	1	1	1	1	1
Q9Z2F5	Q9Z2F5	Q9Z2F5	4	4	3	C-terminal-binding protein 1	Ctbp1	Rattus norvegicus	sp|Q9Z2F5|CTBP1_RAT C-terminal-binding protein 1 OS=Rattus norvegicus OX=10116 GN=Ctbp1 PE=1 SV=3	1	4	4	3	3	2	3	3	2	2	2	1	3	3	2	2	2	2	2	3	2	3	3	2	2	2	1	3	3	2	2	2	2	2	2	1	2	2	1	1
Q9EQH5	Q9EQH5	Q9EQH5	3	2	2	C-terminal-binding protein 2	Ctbp2	Rattus norvegicus	sp|Q9EQH5|CTBP2_RAT C-terminal-binding protein 2 OS=Rattus norvegicus OX=10116 GN=Ctbp2 PE=1 SV=2	1	3	2	2	2	2	2	2	3	3	3	3	2	2	2	2	2	3	3	1	1	1	1	2	2	2	2	1	1	1	1	1	2	2	1	1	1	1	2	2
Q9JJ31	Q9JJ31	Q9JJ31	2	2	2	Cullin-5	Cul5	Rattus norvegicus	sp|Q9JJ31|CUL5_RAT Cullin-5 OS=Rattus norvegicus OX=10116 GN=Cul5 PE=1 SV=3	1	2	2	2	0	2	2	2	2	2	1	2	0	1	2	2	2	2	2	0	2	2	2	2	2	1	2	0	1	2	2	2	2	2	0	2	2	2	2	2
P97536	P97536	P97536	14	14	14	Cullin-associated NEDD8-dissociated protein 1	Cand1	Rattus norvegicus	sp|P97536|CAND1_RAT Cullin-associated NEDD8-dissociated protein 1 OS=Rattus norvegicus OX=10116 GN=Cand1 PE=1 SV=1	1	14	14	14	9	9	9	10	9	10	12	10	8	8	9	8	9	9	9	9	9	9	10	9	10	12	10	8	8	9	8	9	9	9	9	9	9	10	9	10
P01041	P01041	P01041	3	3	3	Cystatin-B	Cstb	Rattus norvegicus	sp|P01041|CYTB_RAT Cystatin-B OS=Rattus norvegicus OX=10116 GN=Cstb PE=1 SV=1	1	3	3	3	2	3	2	2	2	2	1	2	2	2	2	2	2	2	2	2	3	2	2	2	2	1	2	2	2	2	2	2	2	2	2	3	2	2	2	2
P14841	P14841	P14841	1	1	1	Cystatin-C	Cst3	Rattus norvegicus	sp|P14841|CYTC_RAT Cystatin-C OS=Rattus norvegicus OX=10116 GN=Cst3 PE=1 SV=2	1	1	1	1	1	1	1	1	1	1	1	1	1	1	1	1	1	1	1	1	1	1	1	1	1	1	1	1	1	1	1	1	1	1	1	1	1	1	1	1
P36201	P36201	P36201	2	2	2	Cysteine-rich protein 2	Crip2	Rattus norvegicus	sp|P36201|CRIP2_RAT Cysteine-rich protein 2 OS=Rattus norvegicus OX=10116 GN=Crip2 PE=2 SV=1	1	2	2	2	2	2	2	2	2	1	1	2	2	2	2	2	2	2	1	2	2	2	2	2	1	1	2	2	2	2	2	2	2	1	2	2	2	2	2	1
Q68FY0	Q68FY0	Q68FY0	6	6	6	Cytochrome b-c1 complex subunit 1, mitochondrial	Uqcrc1	Rattus norvegicus	sp|Q68FY0|QCR1_RAT Cytochrome b-c1 complex subunit 1, mitochondrial OS=Rattus norvegicus OX=10116 GN=Uqcrc1 PE=1 SV=1	1	6	6	6	3	3	3	3	3	3	5	5	2	3	2	2	4	5	5	3	3	3	3	3	3	5	5	2	3	2	2	4	5	5	3	3	3	3	3	3
P32551	P32551	P32551	8	8	8	Cytochrome b-c1 complex subunit 2, mitochondrial	Uqcrc2	Rattus norvegicus	sp|P32551|QCR2_RAT Cytochrome b-c1 complex subunit 2, mitochondrial OS=Rattus norvegicus OX=10116 GN=Uqcrc2 PE=1 SV=2	1	8	8	8	6	7	8	7	6	6	6	8	6	8	8	8	8	8	8	6	7	8	7	6	6	6	8	6	8	8	8	8	8	8	6	7	8	7	6	6
P20788	P20788	P20788	2	2	2	Cytochrome b-c1 complex subunit Rieske, mitochondrial	Uqcrfs1	Rattus norvegicus	sp|P20788|UCRI_RAT Cytochrome b-c1 complex subunit Rieske, mitochondrial OS=Rattus norvegicus OX=10116 GN=Uqcrfs1 PE=1 SV=2	1	2	2	2	0	0	0	0	1	0	1	1	0	0	0	1	1	1	1	0	0	0	0	1	0	1	1	0	0	0	1	1	1	1	0	0	0	0	1	0
P05503	P05503	P05503	2	2	2	Cytochrome c oxidase subunit 1	Mtco1	Rattus norvegicus	sp|P05503|COX1_RAT Cytochrome c oxidase subunit 1 OS=Rattus norvegicus OX=10116 GN=Mtco1 PE=2 SV=3	1	2	2	2	0	1	1	1	0	0	0	0	0	0	0	0	0	1	1	0	1	1	1	0	0	0	0	0	0	0	0	0	1	1	0	1	1	1	0	0
P00406	P00406	P00406	2	2	2	Cytochrome c oxidase subunit 2	Mtco2	Rattus norvegicus	sp|P00406|COX2_RAT Cytochrome c oxidase subunit 2 OS=Rattus norvegicus OX=10116 GN=Mtco2 PE=1 SV=3	1	2	2	2	1	1	1	0	0	0	0	0	1	1	1	1	1	2	0	1	1	1	0	0	0	0	0	1	1	1	1	1	2	0	1	1	1	0	0	0
P10888	P10888	P10888	2	2	2	Cytochrome c oxidase subunit 4 isoform 1, mitochondrial	Cox4i1	Rattus norvegicus	sp|P10888|COX41_RAT Cytochrome c oxidase subunit 4 isoform 1, mitochondrial OS=Rattus norvegicus OX=10116 GN=Cox4i1 PE=1 SV=1	1	2	2	2	2	1	1	1	2	1	1	2	1	1	1	2	2	2	2	2	1	1	1	2	1	1	2	1	1	1	2	2	2	2	2	1	1	1	2	1
P11240	P11240	P11240	2	2	2	Cytochrome c oxidase subunit 5A, mitochondrial	Cox5a	Rattus norvegicus	sp|P11240|COX5A_RAT Cytochrome c oxidase subunit 5A, mitochondrial OS=Rattus norvegicus OX=10116 GN=Cox5a PE=1 SV=1	1	2	2	2	0	1	0	0	0	0	0	0	0	1	2	0	0	0	1	0	1	0	0	0	0	0	0	0	1	2	0	0	0	1	0	1	0	0	0	0
P11951	P11951;P11950	P11951;P11950	2;1	2;1	2;1	Cytochrome c oxidase subunit 6C-2	Cox6c2	Rattus norvegicus	sp|P11951|CX6C2_RAT Cytochrome c oxidase subunit 6C-2 OS=Rattus norvegicus OX=10116 GN=Cox6c2 PE=1 SV=3;sp|P11950|CX6C1_RAT Cytochrome c oxidase subunit 6C-1 OS=Rattus norvegicus OX=10116 GN=Cox6c1 PE=1 SV=3	2	2	2	2	1	1	2	2	0	1	1	1	1	1	1	2	2	2	1	1	1	2	2	0	1	1	1	1	1	1	2	2	2	1	1	1	2	2	0	1
P62898	P62898;CON__P62894	P62898	3;1	3;1	3;1	Cytochrome c, somatic	Cycs	Rattus norvegicus	sp|P62898|CYC_RAT Cytochrome c, somatic OS=Rattus norvegicus OX=10116 GN=Cycs PE=1 SV=2	2	3	3	3	3	3	3	3	3	3	3	3	3	2	2	2	3	3	3	3	3	3	3	3	3	3	3	3	2	2	2	3	3	3	3	3	3	3	3	3
Q921A4	Q921A4	Q921A4	1	1	1	Cytoglobin	Cygb	Rattus norvegicus	sp|Q921A4|CYGB_RAT Cytoglobin OS=Rattus norvegicus OX=10116 GN=Cygb PE=1 SV=1	1	1	1	1	0	0	0	0	0	0	0	0	0	0	0	0	0	0	1	0	0	0	0	0	0	0	0	0	0	0	0	0	0	1	0	0	0	0	0	0
Q63270	Q63270	Q63270	4	4	4	Cytoplasmic aconitate hydratase	Aco1	Rattus norvegicus	sp|Q63270|ACOC_RAT Cytoplasmic aconitate hydratase OS=Rattus norvegicus OX=10116 GN=Aco1 PE=1 SV=1	1	4	4	4	1	1	1	1	2	2	2	2	1	1	1	2	3	3	2	1	1	1	1	2	2	2	2	1	1	1	2	3	3	2	1	1	1	1	2	2
P38650	P38650	P38650	41	41	41	Cytoplasmic dynein 1 heavy chain 1	Dync1h1	Rattus norvegicus	sp|P38650|DYHC1_RAT Cytoplasmic dynein 1 heavy chain 1 OS=Rattus norvegicus OX=10116 GN=Dync1h1 PE=1 SV=1	1	41	41	41	33	38	35	32	32	30	29	31	32	37	31	32	30	34	30	33	38	35	32	32	30	29	31	32	37	31	32	30	34	30	33	38	35	32	32	30
Q63100	Q63100	Q63100	2	2	2	Cytoplasmic dynein 1 intermediate chain 1	Dync1i1	Rattus norvegicus	sp|Q63100|DC1I1_RAT Cytoplasmic dynein 1 intermediate chain 1 OS=Rattus norvegicus OX=10116 GN=Dync1i1 PE=1 SV=1	1	2	2	2	1	1	1	1	2	1	1	1	1	1	1	0	1	2	0	1	1	1	1	2	1	1	1	1	1	1	0	1	2	0	1	1	1	1	2	1
Q62871	Q62871	Q62871	5	5	5	Cytoplasmic dynein 1 intermediate chain 2	Dync1i2	Rattus norvegicus	sp|Q62871|DC1I2_RAT Cytoplasmic dynein 1 intermediate chain 2 OS=Rattus norvegicus OX=10116 GN=Dync1i2 PE=1 SV=1	1	5	5	5	3	4	3	3	3	3	2	3	3	4	2	3	3	3	3	3	4	3	3	3	3	2	3	3	4	2	3	3	3	3	3	4	3	3	3	3
Q9QXU8	Q9QXU8	Q9QXU8	2	2	2	Cytoplasmic dynein 1 light intermediate chain 1	Dync1li1	Rattus norvegicus	sp|Q9QXU8|DC1L1_RAT Cytoplasmic dynein 1 light intermediate chain 1 OS=Rattus norvegicus OX=10116 GN=Dync1li1 PE=1 SV=1	1	2	2	2	0	1	2	2	0	0	0	0	1	1	1	1	1	0	0	0	1	2	2	0	0	0	0	1	1	1	1	1	0	0	0	1	2	2	0	0
Q62698	Q62698	Q62698	2	2	2	Cytoplasmic dynein 1 light intermediate chain 2	Dync1li2	Rattus norvegicus	sp|Q62698|DC1L2_RAT Cytoplasmic dynein 1 light intermediate chain 2 OS=Rattus norvegicus OX=10116 GN=Dync1li2 PE=1 SV=1	1	2	2	2	0	1	0	0	0	0	0	0	0	0	0	0	0	1	0	0	1	0	0	0	0	0	0	0	0	0	0	0	1	0	0	1	0	0	0	0
Q68FS4	Q68FS4	Q68FS4	5	5	5	Cytosol aminopeptidase	Lap3	Rattus norvegicus	sp|Q68FS4|AMPL_RAT Cytosol aminopeptidase OS=Rattus norvegicus OX=10116 GN=Lap3 PE=1 SV=1	1	5	5	5	4	2	1	2	2	2	2	2	4	2	2	2	0	2	3	4	2	1	2	2	2	2	2	4	2	2	2	0	2	3	4	2	1	2	2	2
Q64559	Q64559	Q64559	5	5	5	Cytosolic acyl coenzyme A thioester hydrolase	Acot7	Rattus norvegicus	sp|Q64559|BACH_RAT Cytosolic acyl coenzyme A thioester hydrolase OS=Rattus norvegicus OX=10116 GN=Acot7 PE=1 SV=4	1	5	5	5	1	1	2	2	3	2	2	4	1	1	1	3	3	5	3	1	1	2	2	3	2	2	4	1	1	1	3	3	5	3	1	1	2	2	3	2
Q6Q0N1	Q6Q0N1	Q6Q0N1	5	5	5	Cytosolic non-specific dipeptidase	Cndp2	Rattus norvegicus	sp|Q6Q0N1|CNDP2_RAT Cytosolic non-specific dipeptidase OS=Rattus norvegicus OX=10116 GN=Cndp2 PE=1 SV=1	1	5	5	5	4	4	3	3	4	4	4	4	3	4	3	2	3	3	4	4	4	3	3	4	4	4	4	3	4	3	2	3	3	4	4	4	3	3	4	4
O08651	O08651	O08651	2	2	2	D-3-phosphoglycerate dehydrogenase	Phgdh	Rattus norvegicus	sp|O08651|SERA_RAT D-3-phosphoglycerate dehydrogenase OS=Rattus norvegicus OX=10116 GN=Phgdh PE=1 SV=3	1	2	2	2	0	0	2	2	2	2	2	2	0	0	0	2	1	2	2	0	0	2	2	2	2	2	2	0	0	0	2	1	2	2	0	0	2	2	2	2
P06214	P06214	P06214	1	1	1	Delta-aminolevulinic acid dehydratase	Alad	Rattus norvegicus	sp|P06214|HEM2_RAT Delta-aminolevulinic acid dehydratase OS=Rattus norvegicus OX=10116 GN=Alad PE=1 SV=1	1	1	1	1	0	0	0	0	0	0	0	0	0	0	0	0	0	0	0	0	0	0	0	0	0	0	0	0	0	0	0	0	0	0	0	0	0	0	0	0
Q7M0E3	Q7M0E3	Q7M0E3	5	5	5	Destrin	Dstn	Rattus norvegicus	sp|Q7M0E3|DEST_RAT Destrin OS=Rattus norvegicus OX=10116 GN=Dstn PE=1 SV=3	1	5	5	5	4	4	4	4	4	4	4	4	4	3	4	4	4	5	4	4	4	4	4	4	4	4	4	4	3	4	4	4	5	4	4	4	4	4	4	4
Q6P6R2	Q6P6R2	Q6P6R2	10	10	10	Dihydrolipoyl dehydrogenase, mitochondrial	Dld	Rattus norvegicus	sp|Q6P6R2|DLDH_RAT Dihydrolipoyl dehydrogenase, mitochondrial OS=Rattus norvegicus OX=10116 GN=Dld PE=1 SV=1	1	10	10	10	9	8	8	9	7	8	8	9	8	9	7	8	8	8	8	9	8	8	9	7	8	8	9	8	9	7	8	8	8	8	9	8	8	9	7	8
P08461	P08461	P08461	5	5	5	Dihydrolipoyllysine-residue acetyltransferase component of pyruvate dehydrogenase complex, mitochondrial	Dlat	Rattus norvegicus	sp|P08461|ODP2_RAT Dihydrolipoyllysine-residue acetyltransferase component of pyruvate dehydrogenase complex, mitochondrial OS=Rattus norvegicus OX=10116 GN=Dlat PE=1 SV=3	1	5	5	5	5	5	4	4	4	4	4	4	5	5	4	3	4	4	4	5	5	4	4	4	4	4	4	5	5	4	3	4	4	4	5	5	4	4	4	4
Q01205	Q01205	Q01205	3	3	3	Dihydrolipoyllysine-residue succinyltransferase component of 2-oxoglutarate dehydrogenase complex, mitochondrial	Dlst	Rattus norvegicus	sp|Q01205|ODO2_RAT Dihydrolipoyllysine-residue succinyltransferase component of 2-oxoglutarate dehydrogenase complex, mitochondrial OS=Rattus norvegicus OX=10116 GN=Dlst PE=1 SV=2	1	3	3	3	3	3	3	3	3	3	3	3	2	3	3	3	3	3	3	3	3	3	3	3	3	3	3	2	3	3	3	3	3	3	3	3	3	3	3	3
Q62950	Q62950	Q62950	16	14	14	Dihydropyrimidinase-related protein 1	Crmp1	Rattus norvegicus	sp|Q62950|DPYL1_RAT Dihydropyrimidinase-related protein 1 OS=Rattus norvegicus OX=10116 GN=Crmp1 PE=1 SV=1	1	16	14	14	13	14	13	12	11	12	12	10	13	13	12	10	11	12	10	11	12	11	10	9	10	10	8	11	11	10	8	9	10	8	11	12	11	10	9	10
P47942	P47942	P47942	25	25	21	Dihydropyrimidinase-related protein 2	Dpysl2	Rattus norvegicus	sp|P47942|DPYL2_RAT Dihydropyrimidinase-related protein 2 OS=Rattus norvegicus OX=10116 GN=Dpysl2 PE=1 SV=1	1	25	25	21	22	24	23	22	23	23	22	21	22	23	23	21	21	22	21	22	24	23	22	23	23	22	21	22	23	23	21	21	22	21	19	20	20	19	20	20
Q62952	Q62952	Q62952	13	10	10	Dihydropyrimidinase-related protein 3	Dpysl3	Rattus norvegicus	sp|Q62952|DPYL3_RAT Dihydropyrimidinase-related protein 3 OS=Rattus norvegicus OX=10116 GN=Dpysl3 PE=1 SV=2	1	13	10	10	11	13	12	12	9	10	10	10	11	12	12	11	11	11	10	9	10	10	10	7	8	8	8	9	10	10	9	9	9	8	9	10	10	10	7	8
Q62951	Q62951	Q62951	19	19	19	Dihydropyrimidinase-related protein 4 (Fragment)	Dpysl4	Rattus norvegicus	sp|Q62951|DPYL4_RAT Dihydropyrimidinase-related protein 4 (Fragment) OS=Rattus norvegicus OX=10116 GN=Dpysl4 PE=1 SV=1	1	19	19	19	18	17	17	17	18	15	18	16	17	16	17	15	17	18	17	18	17	17	17	18	15	18	16	17	16	17	15	17	18	17	18	17	17	17	18	15
Q9JHU0	Q9JHU0	Q9JHU0	9	9	9	Dihydropyrimidinase-related protein 5	Dpysl5	Rattus norvegicus	sp|Q9JHU0|DPYL5_RAT Dihydropyrimidinase-related protein 5 OS=Rattus norvegicus OX=10116 GN=Dpysl5 PE=1 SV=1	1	9	9	9	7	7	7	7	7	8	8	8	7	7	6	6	7	8	8	7	7	7	7	7	8	8	8	7	7	6	6	7	8	8	7	7	7	7	7	8
O55096	O55096	O55096	3	3	3	Dipeptidyl peptidase 3	Dpp3	Rattus norvegicus	sp|O55096|DPP3_RAT Dipeptidyl peptidase 3 OS=Rattus norvegicus OX=10116 GN=Dpp3 PE=1 SV=2	1	3	3	3	2	0	1	1	0	1	1	0	1	1	0	1	1	1	1	2	0	1	1	0	1	1	0	1	1	0	1	1	1	1	2	0	1	1	0	1
Q63622	Q63622;Q62696	Q63622	7;1	7;1	6;0	Disks large homolog 2	Dlg2	Rattus norvegicus	sp|Q63622|DLG2_RAT Disks large homolog 2 OS=Rattus norvegicus OX=10116 GN=Dlg2 PE=1 SV=1	2	7	7	6	5	5	7	6	5	4	5	5	4	6	6	7	7	7	6	5	5	7	6	5	4	5	5	4	6	6	7	7	7	6	4	4	6	5	4	4
P31016	P31016	P31016	6	5	5	Disks large homolog 4	Dlg4	Rattus norvegicus	sp|P31016|DLG4_RAT Disks large homolog 4 OS=Rattus norvegicus OX=10116 GN=Dlg4 PE=1 SV=1	1	6	5	5	2	4	6	6	2	0	2	2	1	5	4	6	6	5	1	1	3	5	5	1	0	1	1	1	4	3	5	5	4	0	1	3	5	5	1	0
Q9ESW0	Q9ESW0	Q9ESW0	5	5	5	DNA damage-binding protein 1	Ddb1	Rattus norvegicus	sp|Q9ESW0|DDB1_RAT DNA damage-binding protein 1 OS=Rattus norvegicus OX=10116 GN=Ddb1 PE=1 SV=1	1	5	5	5	2	4	4	4	5	5	5	5	3	3	3	4	4	5	5	2	4	4	4	5	5	5	5	3	3	3	4	4	5	5	2	4	4	4	5	5
P41516	P41516	P41516	1	1	1	DNA topoisomerase 2-alpha	Top2a	Rattus norvegicus	sp|P41516|TOP2A_RAT DNA topoisomerase 2-alpha OS=Rattus norvegicus OX=10116 GN=Top2a PE=1 SV=1	1	1	1	1	0	0	0	0	0	0	0	0	0	0	0	0	0	1	0	0	0	0	0	0	0	0	0	0	0	0	0	0	1	0	0	0	0	0	0	0
P43138	P43138	P43138	6	6	6	DNA-(apurinic or apyrimidinic site) endonuclease	Apex1	Rattus norvegicus	sp|P43138|APEX1_RAT DNA-(apurinic or apyrimidinic site) endonuclease OS=Rattus norvegicus OX=10116 GN=Apex1 PE=1 SV=2	1	6	6	6	3	5	6	5	2	2	4	4	3	5	3	5	6	6	3	3	5	6	5	2	2	4	4	3	5	3	5	6	6	3	3	5	6	5	2	2
P63036	P63036	P63036	1	1	1	DnaJ homolog subfamily A member 1	Dnaja1	Rattus norvegicus	sp|P63036|DNJA1_RAT DnaJ homolog subfamily A member 1 OS=Rattus norvegicus OX=10116 GN=Dnaja1 PE=1 SV=1	1	1	1	1	0	0	0	0	0	1	0	1	0	0	0	0	0	1	1	0	0	0	0	0	1	0	1	0	0	0	0	0	1	1	0	0	0	0	0	1
O35824	O35824	O35824	6	6	6	DnaJ homolog subfamily A member 2	Dnaja2	Rattus norvegicus	sp|O35824|DNJA2_RAT DnaJ homolog subfamily A member 2 OS=Rattus norvegicus OX=10116 GN=Dnaja2 PE=1 SV=1	1	6	6	6	3	4	5	5	3	3	4	3	2	3	4	4	3	4	4	3	4	5	5	3	3	4	3	2	3	4	4	3	4	4	3	4	5	5	3	3
P60905	P60905	P60905	5	5	5	DnaJ homolog subfamily C member 5	Dnajc5	Rattus norvegicus	sp|P60905|DNJC5_RAT DnaJ homolog subfamily C member 5 OS=Rattus norvegicus OX=10116 GN=Dnajc5 PE=1 SV=1	1	5	5	5	5	5	5	5	5	5	4	5	5	5	5	5	5	5	4	5	5	5	5	5	5	4	5	5	5	5	5	5	5	4	5	5	5	5	5	5
Q641Y0	Q641Y0	Q641Y0	2	2	2	Dolichyl-diphosphooligosaccharide--protein glycosyltransferase 48 kDa subunit	Ddost	Rattus norvegicus	sp|Q641Y0|OST48_RAT Dolichyl-diphosphooligosaccharide--protein glycosyltransferase 48 kDa subunit OS=Rattus norvegicus OX=10116 GN=Ddost PE=2 SV=1	1	2	2	2	1	2	2	1	0	1	1	0	1	1	2	1	1	2	1	1	2	2	1	0	1	1	0	1	1	2	1	1	2	1	1	2	2	1	0	1
P07153	P07153	P07153	3	3	3	Dolichyl-diphosphooligosaccharide--protein glycosyltransferase subunit 1	Rpn1	Rattus norvegicus	sp|P07153|RPN1_RAT Dolichyl-diphosphooligosaccharide--protein glycosyltransferase subunit 1 OS=Rattus norvegicus OX=10116 GN=Rpn1 PE=2 SV=1	1	3	3	3	1	1	1	0	3	2	2	2	2	1	1	1	2	3	1	1	1	1	0	3	2	2	2	2	1	1	1	2	3	1	1	1	1	0	3	2
P25235	P25235	P25235	5	5	5	Dolichyl-diphosphooligosaccharide--protein glycosyltransferase subunit 2	Rpn2	Rattus norvegicus	sp|P25235|RPN2_RAT Dolichyl-diphosphooligosaccharide--protein glycosyltransferase subunit 2 OS=Rattus norvegicus OX=10116 GN=Rpn2 PE=2 SV=2	1	5	5	5	4	4	3	3	2	1	2	3	4	4	3	4	3	4	4	4	4	3	3	2	1	2	3	4	4	3	4	3	4	4	4	4	3	3	2	1
Q07266	Q07266	Q07266	4	4	4	Drebrin	Dbn1	Rattus norvegicus	sp|Q07266|DREB_RAT Drebrin OS=Rattus norvegicus OX=10116 GN=Dbn1 PE=1 SV=3	1	4	4	4	3	2	2	2	2	1	2	2	3	2	2	2	2	2	2	3	2	2	2	2	1	2	2	3	2	2	2	2	2	2	3	2	2	2	2	1
Q9JHL4	Q9JHL4	Q9JHL4	4	4	4	Drebrin-like protein	Dbnl	Rattus norvegicus	sp|Q9JHL4|DBNL_RAT Drebrin-like protein OS=Rattus norvegicus OX=10116 GN=Dbnl PE=1 SV=1	1	4	4	4	1	3	3	2	2	1	2	1	3	1	2	1	1	3	2	1	3	3	2	2	1	2	1	3	1	2	1	1	3	2	1	3	3	2	2	1
Q01986	Q01986	Q01986	2	2	2	Dual specificity mitogen-activated protein kinase kinase 1	Map2k1	Rattus norvegicus	sp|Q01986|MP2K1_RAT Dual specificity mitogen-activated protein kinase kinase 1 OS=Rattus norvegicus OX=10116 GN=Map2k1 PE=1 SV=2	1	2	2	2	2	2	2	2	2	2	2	1	1	1	1	2	2	2	2	2	2	2	2	2	2	2	1	1	1	1	2	2	2	2	2	2	2	2	2	2
P28023	P28023	P28023	9	9	9	Dynactin subunit 1	Dctn1	Rattus norvegicus	sp|P28023|DCTN1_RAT Dynactin subunit 1 OS=Rattus norvegicus OX=10116 GN=Dctn1 PE=1 SV=2	1	9	9	9	6	7	7	4	6	3	3	5	6	6	6	6	4	5	5	6	7	7	4	6	3	3	5	6	6	6	6	4	5	5	6	7	7	4	6	3
Q6AYH5	Q6AYH5	Q6AYH5	10	10	10	Dynactin subunit 2	Dctn2	Rattus norvegicus	sp|Q6AYH5|DCTN2_RAT Dynactin subunit 2 OS=Rattus norvegicus OX=10116 GN=Dctn2 PE=1 SV=1	1	10	10	10	7	7	7	6	7	7	7	7	6	7	5	6	6	6	7	7	7	7	6	7	7	7	7	6	7	5	6	6	6	7	7	7	7	6	7	7
P21575	P21575	P21575	21	21	17	Dynamin-1	Dnm1	Rattus norvegicus	sp|P21575|DYN1_RAT Dynamin-1 OS=Rattus norvegicus OX=10116 GN=Dnm1 PE=1 SV=2	1	21	21	17	16	20	17	16	18	19	19	18	17	18	16	17	17	16	19	16	20	17	16	18	19	19	18	17	18	16	17	17	16	19	14	17	14	14	15	15
O35303	O35303	O35303	4	4	4	Dynamin-1-like protein	Dnm1l	Rattus norvegicus	sp|O35303|DNM1L_RAT Dynamin-1-like protein OS=Rattus norvegicus OX=10116 GN=Dnm1l PE=1 SV=1	1	4	4	4	1	2	4	3	2	1	2	3	2	3	3	3	3	3	3	1	2	4	3	2	1	2	3	2	3	3	3	3	3	3	1	2	4	3	2	1
P39052	P39052	P39052	3	1	1	Dynamin-2	Dnm2	Rattus norvegicus	sp|P39052|DYN2_RAT Dynamin-2 OS=Rattus norvegicus OX=10116 GN=Dnm2 PE=1 SV=1	1	3	1	1	2	3	3	2	3	3	3	3	2	3	3	3	3	3	3	1	1	1	1	1	1	1	1	1	1	1	1	1	1	1	1	1	1	1	1	1
Q08877	Q08877	Q08877	7	3	3	Dynamin-3	Dnm3	Rattus norvegicus	sp|Q08877|DYN3_RAT Dynamin-3 OS=Rattus norvegicus OX=10116 GN=Dnm3 PE=1 SV=2	1	7	3	3	2	4	5	4	3	5	5	4	2	4	2	5	4	3	5	0	1	2	2	0	1	1	0	0	1	0	1	0	0	1	0	1	2	2	0	1
Q2TA68	Q2TA68	Q2TA68	2	2	2	Dynamin-like 120 kDa protein, mitochondrial	Opa1	Rattus norvegicus	sp|Q2TA68|OPA1_RAT Dynamin-like 120 kDa protein, mitochondrial OS=Rattus norvegicus OX=10116 GN=Opa1 PE=1 SV=1	1	2	2	2	1	1	2	1	0	0	0	0	0	0	0	1	1	1	1	1	1	2	1	0	0	0	0	0	0	0	1	1	1	1	1	1	2	1	0	0
Q78P75	Q78P75;P63170	Q78P75;P63170	3;2	3;2	3;2	Dynein light chain 2, cytoplasmic	Dynll2	Rattus norvegicus	sp|Q78P75|DYL2_RAT Dynein light chain 2, cytoplasmic OS=Rattus norvegicus OX=10116 GN=Dynll2 PE=1 SV=1;sp|P63170|DYL1_RAT Dynein light chain 1, cytoplasmic OS=Rattus norvegicus OX=10116 GN=Dynll1 PE=1 SV=1	2	3	3	3	1	1	1	1	2	1	1	1	1	1	1	1	1	3	1	1	1	1	1	2	1	1	1	1	1	1	1	1	3	1	1	1	1	1	2	1
P62628	P62628	P62628	4	4	4	Dynein light chain roadblock-type 1	Dynlrb1	Rattus norvegicus	sp|P62628|DLRB1_RAT Dynein light chain roadblock-type 1 OS=Rattus norvegicus OX=10116 GN=Dynlrb1 PE=1 SV=3	1	4	4	4	4	4	4	4	4	4	4	4	4	3	4	3	2	4	4	4	4	4	4	4	4	4	4	4	3	4	3	2	4	4	4	4	4	4	4	4
Q4FZY0	Q4FZY0	Q4FZY0	2	2	2	EF-hand domain-containing protein D2	Efhd2	Rattus norvegicus	sp|Q4FZY0|EFHD2_RAT EF-hand domain-containing protein D2 OS=Rattus norvegicus OX=10116 GN=Efhd2 PE=1 SV=1	1	2	2	2	1	2	2	2	1	1	1	1	2	2	2	1	1	1	1	1	2	2	2	1	1	1	1	2	2	2	1	1	1	1	1	2	2	2	1	1
Q641Z6	Q641Z6;Q8R491	Q641Z6;Q8R491	1;1	1;1	1;1	EH domain-containing protein 1	Ehd1	Rattus norvegicus	sp|Q641Z6|EHD1_RAT EH domain-containing protein 1 OS=Rattus norvegicus OX=10116 GN=Ehd1 PE=1 SV=1;sp|Q8R491|EHD3_RAT EH domain-containing protein 3 OS=Rattus norvegicus OX=10116 GN=Ehd3 PE=1 SV=2	2	1	1	1	1	1	1	1	1	1	1	1	1	1	1	1	1	1	1	1	1	1	1	1	1	1	1	1	1	1	1	1	1	1	1	1	1	1	1	1
B5DF91	B5DF91	B5DF91	3	3	3	ELAV-like protein 1	Elavl1	Rattus norvegicus	sp|B5DF91|ELAV1_RAT ELAV-like protein 1 OS=Rattus norvegicus OX=10116 GN=Elavl1 PE=1 SV=1	1	3	3	3	3	3	3	3	2	2	2	1	3	3	2	3	3	2	2	3	3	3	3	2	2	2	1	3	3	2	3	3	2	2	3	3	3	3	2	2
P13803	P13803	P13803	2	2	2	Electron transfer flavoprotein subunit alpha, mitochondrial	Etfa	Rattus norvegicus	sp|P13803|ETFA_RAT Electron transfer flavoprotein subunit alpha, mitochondrial OS=Rattus norvegicus OX=10116 GN=Etfa PE=1 SV=4	1	2	2	2	2	2	2	2	2	2	2	2	2	2	2	2	2	2	2	2	2	2	2	2	2	2	2	2	2	2	2	2	2	2	2	2	2	2	2	2
Q68FU3	Q68FU3	Q68FU3	2	2	2	Electron transfer flavoprotein subunit beta	Etfb	Rattus norvegicus	sp|Q68FU3|ETFB_RAT Electron transfer flavoprotein subunit beta OS=Rattus norvegicus OX=10116 GN=Etfb PE=1 SV=3	1	2	2	2	1	2	2	2	2	1	1	2	1	2	2	2	2	2	1	1	2	2	2	2	1	1	2	1	2	2	2	2	2	1	1	2	2	2	2	1
P62630	P62630	P62630	15	15	8	Elongation factor 1-alpha 1	Eef1a1	Rattus norvegicus	sp|P62630|EF1A1_RAT Elongation factor 1-alpha 1 OS=Rattus norvegicus OX=10116 GN=Eef1a1 PE=2 SV=1	1	15	15	8	14	15	13	14	14	14	14	14	14	15	13	14	15	15	13	14	15	13	14	14	14	14	14	14	15	13	14	15	15	13	7	8	6	7	7	7
P62632	P62632	P62632	10	3	3	Elongation factor 1-alpha 2	Eef1a2	Rattus norvegicus	sp|P62632|EF1A2_RAT Elongation factor 1-alpha 2 OS=Rattus norvegicus OX=10116 GN=Eef1a2 PE=1 SV=1	1	10	3	3	10	10	10	10	10	10	10	10	9	10	9	10	10	10	10	3	3	3	3	3	3	3	3	3	3	3	3	3	3	3	3	3	3	3	3	3
Q68FR9	Q68FR9	Q68FR9	5	5	5	Elongation factor 1-delta	Eef1d	Rattus norvegicus	sp|Q68FR9|EF1D_RAT Elongation factor 1-delta OS=Rattus norvegicus OX=10116 GN=Eef1d PE=1 SV=2	1	5	5	5	3	5	5	5	5	4	4	4	4	5	4	5	5	5	4	3	5	5	5	5	4	4	4	4	5	4	5	5	5	4	3	5	5	5	5	4
Q68FR6	Q68FR6	Q68FR6	8	8	8	Elongation factor 1-gamma	Eef1g	Rattus norvegicus	sp|Q68FR6|EF1G_RAT Elongation factor 1-gamma OS=Rattus norvegicus OX=10116 GN=Eef1g PE=2 SV=3	1	8	8	8	5	6	4	4	5	5	5	5	5	6	5	5	6	6	5	5	6	4	4	5	5	5	5	5	6	5	5	6	6	5	5	6	4	4	5	5
P05197	P05197	P05197	10	10	10	Elongation factor 2	Eef2	Rattus norvegicus	sp|P05197|EF2_RAT Elongation factor 2 OS=Rattus norvegicus OX=10116 GN=Eef2 PE=1 SV=4	1	10	10	10	8	7	8	9	8	9	8	9	7	8	8	9	9	10	9	8	7	8	9	8	9	8	9	7	8	8	9	9	10	9	8	7	8	9	8	9
P85834	P85834	P85834	4	4	4	Elongation factor Tu, mitochondrial	Tufm	Rattus norvegicus	sp|P85834|EFTU_RAT Elongation factor Tu, mitochondrial OS=Rattus norvegicus OX=10116 GN=Tufm PE=1 SV=1	1	4	4	4	2	4	3	3	3	3	3	3	2	3	3	3	3	3	3	2	4	3	3	3	3	3	3	2	3	3	3	3	3	3	2	4	3	3	3	3
P62870	P62870	P62870	3	3	3	Elongin-B	Elob	Rattus norvegicus	sp|P62870|ELOB_RAT Elongin-B OS=Rattus norvegicus OX=10116 GN=Elob PE=1 SV=1	1	3	3	3	1	2	2	2	2	2	0	2	2	1	2	2	2	2	3	1	2	2	2	2	2	0	2	2	1	2	2	2	2	3	1	2	2	2	2	2
O35179	O35179;O35964;O35180	O35179	8;2;1	8;2;1	8;2;1	Endophilin-A1	Sh3gl2	Rattus norvegicus	sp|O35179|SH3G2_RAT Endophilin-A1 OS=Rattus norvegicus OX=10116 GN=Sh3gl2 PE=1 SV=2	3	8	8	8	8	8	8	8	8	5	6	6	7	7	7	7	8	8	5	8	8	8	8	8	5	6	6	7	7	7	7	8	8	5	8	8	8	8	8	5
P06761	P06761	P06761	17	15	15	Endoplasmic reticulum chaperone BiP	Hspa5	Rattus norvegicus	sp|P06761|BIP_RAT Endoplasmic reticulum chaperone BiP OS=Rattus norvegicus OX=10116 GN=Hspa5 PE=1 SV=1	1	17	15	15	14	14	15	15	16	14	13	14	15	15	13	15	14	16	15	12	12	13	13	14	12	11	12	13	13	11	13	12	14	13	12	12	13	13	14	12
P52555	P52555	P52555	3	3	3	Endoplasmic reticulum resident protein 29	Erp29	Rattus norvegicus	sp|P52555|ERP29_RAT Endoplasmic reticulum resident protein 29 OS=Rattus norvegicus OX=10116 GN=Erp29 PE=1 SV=2	1	3	3	3	3	2	0	0	0	0	0	0	2	2	1	0	0	0	0	3	2	0	0	0	0	0	0	2	2	1	0	0	0	0	3	2	0	0	0	0
Q66HD0	Q66HD0	Q66HD0	15	14	14	Endoplasmin	Hsp90b1	Rattus norvegicus	sp|Q66HD0|ENPL_RAT Endoplasmin OS=Rattus norvegicus OX=10116 GN=Hsp90b1 PE=1 SV=2	1	15	14	14	14	13	13	12	14	13	14	12	14	12	13	12	12	13	13	13	12	12	11	13	12	13	11	13	11	12	11	11	12	12	13	12	12	11	13	12
Q5PPH0	Q5PPH0	Q5PPH0	2	2	2	Enolase-phosphatase E1	Enoph1	Rattus norvegicus	sp|Q5PPH0|ENOPH_RAT Enolase-phosphatase E1 OS=Rattus norvegicus OX=10116 GN=Enoph1 PE=2 SV=1	1	2	2	2	1	1	0	1	1	1	2	1	1	1	0	1	1	1	0	1	1	0	1	1	1	2	1	1	1	0	1	1	1	0	1	1	0	1	1	1
P23965	P23965	P23965	3	3	3	Enoyl-CoA delta isomerase 1, mitochondrial	Eci1	Rattus norvegicus	sp|P23965|ECI1_RAT Enoyl-CoA delta isomerase 1, mitochondrial OS=Rattus norvegicus OX=10116 GN=Eci1 PE=1 SV=1	1	3	3	3	1	3	3	2	1	0	0	1	2	2	2	2	2	1	0	1	3	3	2	1	0	0	1	2	2	2	2	2	1	0	1	3	3	2	1	0
P14604	P14604	P14604	1	1	1	Enoyl-CoA hydratase, mitochondrial	Echs1	Rattus norvegicus	sp|P14604|ECHM_RAT Enoyl-CoA hydratase, mitochondrial OS=Rattus norvegicus OX=10116 GN=Echs1 PE=1 SV=1	1	1	1	1	1	1	1	1	1	0	1	1	1	1	1	1	1	1	1	1	1	1	1	1	0	1	1	1	1	1	1	1	1	1	1	1	1	1	1	0
B5DEH2	B5DEH2	B5DEH2	4	4	4	Erlin-2	Erlin2	Rattus norvegicus	sp|B5DEH2|ERLN2_RAT Erlin-2 OS=Rattus norvegicus OX=10116 GN=Erlin2 PE=1 SV=1	1	4	4	4	2	3	3	3	4	2	2	2	2	2	3	3	3	4	2	2	3	3	3	4	2	2	2	2	2	3	3	3	4	2	2	3	3	3	4	2
P56571	P56571	P56571	1	1	1	ES1 protein homolog, mitochondrial		Rattus norvegicus	sp|P56571|ES1_RAT ES1 protein homolog, mitochondrial OS=Rattus norvegicus OX=10116 PE=1 SV=2	1	1	1	1	1	1	1	1	1	1	1	1	1	1	1	1	1	1	1	1	1	1	1	1	1	1	1	1	1	1	1	1	1	1	1	1	1	1	1	1
Q5U2Q3	Q5U2Q3	Q5U2Q3	1	1	1	Ester hydrolase C11orf54 homolog		Rattus norvegicus	sp|Q5U2Q3|CK054_RAT Ester hydrolase C11orf54 homolog OS=Rattus norvegicus OX=10116 PE=1 SV=1	1	1	1	1	1	0	1	1	1	1	1	1	1	1	1	1	1	1	1	1	0	1	1	1	1	1	1	1	1	1	1	1	1	1	1	0	1	1	1	1
Q5RKI1	Q5RKI1	Q5RKI1	7	7	5	Eukaryotic initiation factor 4A-II	Eif4a2	Rattus norvegicus	sp|Q5RKI1|IF4A2_RAT Eukaryotic initiation factor 4A-II OS=Rattus norvegicus OX=10116 GN=Eif4a2 PE=1 SV=1	1	7	7	5	7	6	6	6	6	6	6	6	6	6	6	6	6	6	6	7	6	6	6	6	6	6	6	6	6	6	6	6	6	6	5	4	4	4	4	4
Q3B8Q2	Q3B8Q2	Q3B8Q2	6	4	4	Eukaryotic initiation factor 4A-III	Eif4a3	Rattus norvegicus	sp|Q3B8Q2|IF4A3_RAT Eukaryotic initiation factor 4A-III OS=Rattus norvegicus OX=10116 GN=Eif4a3 PE=1 SV=1	1	6	4	4	3	3	6	6	3	2	2	3	3	3	4	6	5	4	3	1	1	4	4	1	0	0	1	1	1	2	4	3	2	1	1	1	4	4	1	0
P81795	P81795;C9WPN6	P81795;C9WPN6	2;2	2;2	2;2	Eukaryotic translation initiation factor 2 subunit 3, X-linked	Eif2s3	Rattus norvegicus	sp|P81795|IF2G_RAT Eukaryotic translation initiation factor 2 subunit 3, X-linked OS=Rattus norvegicus OX=10116 GN=Eif2s3 PE=1 SV=2;sp|C9WPN6|IF2H_RAT Eukaryotic translation initiation factor 2 subunit 3, Y-linked OS=Rattus norvegicus OX=10116 GN=Eif2s3y P	2	2	2	2	0	1	1	1	0	0	0	0	0	1	1	1	1	0	1	0	1	1	1	0	0	0	0	0	1	1	1	1	0	1	0	1	1	1	0	0
Q4G061	Q4G061	Q4G061	3	3	3	Eukaryotic translation initiation factor 3 subunit B	Eif3b	Rattus norvegicus	sp|Q4G061|EIF3B_RAT Eukaryotic translation initiation factor 3 subunit B OS=Rattus norvegicus OX=10116 GN=Eif3b PE=1 SV=1	1	3	3	3	2	1	0	0	1	1	1	1	2	1	1	0	1	1	1	2	1	0	0	1	1	1	1	2	1	1	0	1	1	1	2	1	0	0	1	1
Q6P9U8	Q6P9U8	Q6P9U8	1	1	1	Eukaryotic translation initiation factor 3 subunit H	Eif3h	Rattus norvegicus	sp|Q6P9U8|EIF3H_RAT Eukaryotic translation initiation factor 3 subunit H OS=Rattus norvegicus OX=10116 GN=Eif3h PE=1 SV=1	1	1	1	1	1	1	1	1	1	1	1	0	1	1	1	1	1	1	1	1	1	1	1	1	1	1	0	1	1	1	1	1	1	1	1	1	1	1	1	1
Q5XI72	Q5XI72	Q5XI72	3	3	3	Eukaryotic translation initiation factor 4H	Eif4h	Rattus norvegicus	sp|Q5XI72|IF4H_RAT Eukaryotic translation initiation factor 4H OS=Rattus norvegicus OX=10116 GN=Eif4h PE=1 SV=1	1	3	3	3	1	3	2	1	3	2	2	2	1	2	1	2	1	2	1	1	3	2	1	3	2	2	2	1	2	1	2	1	2	1	1	3	2	1	3	2
Q3T1J1	Q3T1J1	Q3T1J1	2	2	2	Eukaryotic translation initiation factor 5A-1	Eif5a	Rattus norvegicus	sp|Q3T1J1|IF5A1_RAT Eukaryotic translation initiation factor 5A-1 OS=Rattus norvegicus OX=10116 GN=Eif5a PE=1 SV=3	1	2	2	2	2	2	1	2	1	2	2	1	1	2	1	2	2	1	2	2	2	1	2	1	2	2	1	1	2	1	2	2	1	2	2	2	1	2	1	2
P24942	P24942;O35921	P24942	7;1	7;1	7;1	Excitatory amino acid transporter 1	Slc1a3	Rattus norvegicus	sp|P24942|EAA1_RAT Excitatory amino acid transporter 1 OS=Rattus norvegicus OX=10116 GN=Slc1a3 PE=1 SV=2	2	7	7	7	6	6	7	5	5	6	7	6	6	6	7	6	6	6	7	6	6	7	5	5	6	7	6	6	6	7	6	6	6	7	6	6	7	5	5	6
Q80U96	Q80U96	Q80U96	4	4	4	Exportin-1	Xpo1	Rattus norvegicus	sp|Q80U96|XPO1_RAT Exportin-1 OS=Rattus norvegicus OX=10116 GN=Xpo1 PE=1 SV=1	1	4	4	4	3	3	3	3	3	3	3	3	2	3	3	3	3	3	3	3	3	3	3	3	3	3	3	2	3	3	3	3	3	3	3	3	3	3	3	3
P31977	P31977	P31977	3	3	2	Ezrin	Ezr	Rattus norvegicus	sp|P31977|EZRI_RAT Ezrin OS=Rattus norvegicus OX=10116 GN=Ezr PE=1 SV=3	1	3	3	2	3	2	3	3	3	3	2	3	3	2	3	2	3	3	3	3	2	3	3	3	3	2	3	3	2	3	2	3	3	3	2	1	2	2	2	2
B2GUZ5	B2GUZ5	B2GUZ5	4	3	3	F-actin-capping protein subunit alpha-1	Capza1	Rattus norvegicus	sp|B2GUZ5|CAZA1_RAT F-actin-capping protein subunit alpha-1 OS=Rattus norvegicus OX=10116 GN=Capza1 PE=1 SV=1	1	4	3	3	3	3	3	1	3	4	3	3	3	3	3	3	2	3	3	2	2	2	0	2	3	2	2	2	2	2	2	1	2	3	2	2	2	0	2	3
Q3T1K5	Q3T1K5	Q3T1K5	7	7	6	F-actin-capping protein subunit alpha-2	Capza2	Rattus norvegicus	sp|Q3T1K5|CAZA2_RAT F-actin-capping protein subunit alpha-2 OS=Rattus norvegicus OX=10116 GN=Capza2 PE=1 SV=1	1	7	7	6	7	7	7	7	7	7	7	7	7	7	7	7	7	7	5	7	7	7	7	7	7	7	7	7	7	7	7	7	7	5	6	6	6	6	6	6
Q5XI32	Q5XI32	Q5XI32	3	3	3	F-actin-capping protein subunit beta	Capzb	Rattus norvegicus	sp|Q5XI32|CAPZB_RAT F-actin-capping protein subunit beta OS=Rattus norvegicus OX=10116 GN=Capzb PE=1 SV=1	1	3	3	3	2	3	3	3	1	1	1	1	2	2	3	2	1	1	1	2	3	3	3	1	1	1	1	2	2	3	2	1	1	1	2	3	3	3	1	1
Q32PX7	Q32PX7	Q32PX7	4	4	4	Far upstream element-binding protein 1	Fubp1	Rattus norvegicus	sp|Q32PX7|FUBP1_RAT Far upstream element-binding protein 1 OS=Rattus norvegicus OX=10116 GN=Fubp1 PE=1 SV=1	1	4	4	4	3	2	2	2	3	2	2	3	2	2	1	2	3	3	3	3	2	2	2	3	2	2	3	2	2	1	2	3	3	3	3	2	2	2	3	2
Q99PF5	Q99PF5	Q99PF5	13	13	13	Far upstream element-binding protein 2	Khsrp	Rattus norvegicus	sp|Q99PF5|FUBP2_RAT Far upstream element-binding protein 2 OS=Rattus norvegicus OX=10116 GN=Khsrp PE=1 SV=1	1	13	13	13	11	12	11	11	11	10	10	11	12	12	10	12	10	11	10	11	12	11	11	11	10	10	11	12	12	10	12	10	11	10	11	12	11	11	11	10
P05369	P05369	P05369	2	2	2	Farnesyl pyrophosphate synthase	Fdps	Rattus norvegicus	sp|P05369|FPPS_RAT Farnesyl pyrophosphate synthase OS=Rattus norvegicus OX=10116 GN=Fdps PE=2 SV=2	1	2	2	2	1	1	2	2	0	0	0	0	1	1	1	1	1	1	0	1	1	2	2	0	0	0	0	1	1	1	1	1	1	0	1	1	2	2	0	0
P85845	P85845	P85845	9	9	9	Fascin	Fscn1	Rattus norvegicus	sp|P85845|FSCN1_RAT Fascin OS=Rattus norvegicus OX=10116 GN=Fscn1 PE=1 SV=2	1	9	9	9	5	6	8	7	6	5	4	6	5	5	6	6	6	6	5	5	6	8	7	6	5	4	6	5	5	6	6	6	6	5	5	6	8	7	6	5
P12785	P12785	P12785	4	4	4	Fatty acid synthase	Fasn	Rattus norvegicus	sp|P12785|FAS_RAT Fatty acid synthase OS=Rattus norvegicus OX=10116 GN=Fasn PE=1 SV=3	1	4	4	4	2	4	3	4	3	3	2	4	3	3	4	4	4	4	3	2	4	3	4	3	3	2	4	3	3	4	4	4	4	3	2	4	3	4	3	3
P55053	P55053	P55053	9	9	9	Fatty acid-binding protein 5	Fabp5	Rattus norvegicus	sp|P55053|FABP5_RAT Fatty acid-binding protein 5 OS=Rattus norvegicus OX=10116 GN=Fabp5 PE=1 SV=3	1	9	9	9	6	6	6	5	5	5	7	5	6	6	5	6	9	7	5	6	6	6	5	5	5	7	5	6	6	5	6	9	7	5	6	6	6	5	5	5
P07483	P07483	P07483	2	2	2	Fatty acid-binding protein, heart	Fabp3	Rattus norvegicus	sp|P07483|FABPH_RAT Fatty acid-binding protein, heart OS=Rattus norvegicus OX=10116 GN=Fabp3 PE=1 SV=2	1	2	2	2	2	1	1	1	1	1	1	1	1	1	1	2	2	2	1	2	1	1	1	1	1	1	1	1	1	1	2	2	2	1	2	1	1	1	1	1
P19132	P19132	P19132	2	2	2	Ferritin heavy chain	Fth1	Rattus norvegicus	sp|P19132|FRIH_RAT Ferritin heavy chain OS=Rattus norvegicus OX=10116 GN=Fth1 PE=1 SV=3	1	2	2	2	0	1	0	0	2	0	0	1	1	0	0	0	0	1	2	0	1	0	0	2	0	0	1	1	0	0	0	0	1	2	0	1	0	0	2	0
P13109	P13109	P13109	2	2	2	Fibroblast growth factor 2	Fgf2	Rattus norvegicus	sp|P13109|FGF2_RAT Fibroblast growth factor 2 OS=Rattus norvegicus OX=10116 GN=Fgf2 PE=1 SV=1	1	2	2	2	2	1	2	2	1	1	1	2	2	1	0	2	1	1	2	2	1	2	2	1	1	1	2	2	1	0	2	1	1	2	2	1	2	2	1	1
Q02435	Q02435	Q02435	2	2	2	Filensin (Fragment)	Bfsp1	Rattus norvegicus	sp|Q02435|BFSP1_RAT Filensin (Fragment) OS=Rattus norvegicus OX=10116 GN=Bfsp1 PE=1 SV=2	1	2	2	2	0	0	0	0	0	0	0	0	0	0	0	0	1	0	0	0	0	0	0	0	0	0	0	0	0	0	0	1	0	0	0	0	0	0	0	0
Q5XIP6	Q5XIP6	Q5XIP6	1	1	1	Flap endonuclease 1	Fen1	Rattus norvegicus	sp|Q5XIP6|FEN1_RAT Flap endonuclease 1 OS=Rattus norvegicus OX=10116 GN=Fen1 PE=2 SV=1	1	1	1	1	0	0	0	1	0	0	0	0	0	0	0	1	0	0	0	0	0	0	1	0	0	0	0	0	0	0	1	0	0	0	0	0	0	1	0	0
Q9WUH4	Q9WUH4	Q9WUH4	1	1	1	Four and a half LIM domains protein 1	Fhl1	Rattus norvegicus	sp|Q9WUH4|FHL1_RAT Four and a half LIM domains protein 1 OS=Rattus norvegicus OX=10116 GN=Fhl1 PE=2 SV=1	1	1	1	1	1	1	1	1	0	1	1	1	1	1	1	1	1	1	1	1	1	1	1	0	1	1	1	1	1	1	1	1	1	1	1	1	1	1	0	1
Q5XI81	Q5XI81	Q5XI81	1	1	1	Fragile X mental retardation syndrome-related protein 1	Fxr1	Rattus norvegicus	sp|Q5XI81|FXR1_RAT Fragile X mental retardation syndrome-related protein 1 OS=Rattus norvegicus OX=10116 GN=Fxr1 PE=1 SV=1	1	1	1	1	0	0	0	0	0	0	1	0	0	0	0	0	0	0	0	0	0	0	0	0	0	1	0	0	0	0	0	0	0	0	0	0	0	0	0	0
P05065	P05065	P05065	23	20	20	Fructose-bisphosphate aldolase A	Aldoa	Rattus norvegicus	sp|P05065|ALDOA_RAT Fructose-bisphosphate aldolase A OS=Rattus norvegicus OX=10116 GN=Aldoa PE=1 SV=2	1	23	20	20	22	21	21	22	23	21	23	22	22	23	21	22	22	22	21	19	18	18	19	20	18	20	19	19	20	18	19	19	19	18	19	18	18	19	20	18
P09117	P09117	P09117	24	24	21	Fructose-bisphosphate aldolase C	Aldoc	Rattus norvegicus	sp|P09117|ALDOC_RAT Fructose-bisphosphate aldolase C OS=Rattus norvegicus OX=10116 GN=Aldoc PE=1 SV=3	1	24	24	21	19	21	22	23	24	22	22	23	19	21	21	23	23	22	23	19	21	22	23	24	22	22	23	19	21	21	23	23	22	23	16	18	19	20	21	19
P14408	P14408	P14408	6	6	6	Fumarate hydratase, mitochondrial	Fh	Rattus norvegicus	sp|P14408|FUMH_RAT Fumarate hydratase, mitochondrial OS=Rattus norvegicus OX=10116 GN=Fh PE=1 SV=2	1	6	6	6	5	6	4	5	4	4	4	4	5	5	4	5	5	5	4	5	6	4	5	4	4	4	4	5	5	4	5	5	5	4	5	6	4	5	4	4
P11762	P11762	P11762	3	3	3	Galectin-1	Lgals1	Rattus norvegicus	sp|P11762|LEG1_RAT Galectin-1 OS=Rattus norvegicus OX=10116 GN=Lgals1 PE=1 SV=2	1	3	3	3	1	2	3	3	1	1	1	1	1	1	2	2	2	1	1	1	2	3	3	1	1	1	1	1	1	2	2	2	1	1	1	2	3	3	1	1
Q62847	Q62847	Q62847	2	2	2	Gamma-adducin	Add3	Rattus norvegicus	sp|Q62847|ADDG_RAT Gamma-adducin OS=Rattus norvegicus OX=10116 GN=Add3 PE=1 SV=2	1	2	2	2	2	2	1	2	2	2	2	2	2	2	2	2	2	1	2	2	2	1	2	2	2	2	2	2	2	2	2	2	1	2	2	2	1	2	2	2
P10065	P10065	P10065	7	2	2	Gamma-crystallin A	Cryga	Rattus norvegicus	sp|P10065|CRGA_RAT Gamma-crystallin A OS=Rattus norvegicus OX=10116 GN=Cryga PE=3 SV=3	1	7	2	2	1	1	3	1	1	1	1	1	1	1	0	3	7	4	1	0	0	0	0	0	0	0	0	0	0	0	0	2	0	0	0	0	0	0	0	0
P10066	P10066	P10066	10	4	3	Gamma-crystallin B	Crygb	Rattus norvegicus	sp|P10066|CRGB_RAT Gamma-crystallin B OS=Rattus norvegicus OX=10116 GN=Crygb PE=3 SV=3	1	10	4	3	4	5	6	3	1	0	1	2	4	5	0	6	9	8	2	2	3	3	2	1	0	1	2	2	3	0	3	4	4	2	1	2	3	2	1	0
P02529	P02529	P02529	11	11	4	Gamma-crystallin C	Crygc	Rattus norvegicus	sp|P02529|CRGC_RAT Gamma-crystallin C OS=Rattus norvegicus OX=10116 GN=Crygc PE=2 SV=4	1	11	11	4	4	4	6	2	1	1	1	1	4	4	0	5	9	7	1	4	4	6	2	1	1	1	1	4	4	0	5	9	7	1	2	2	2	0	0	0
P10067	P10067;P02528;P10068	P10067;P02528;P10068	7;6;5	5;4;4	5;4;4	Gamma-crystallin D	Crygd	Rattus norvegicus	sp|P10067|CRGD_RAT Gamma-crystallin D OS=Rattus norvegicus OX=10116 GN=Crygd PE=2 SV=2;sp|P02528|CRGE_RAT Gamma-crystallin E OS=Rattus norvegicus OX=10116 GN=Cryge PE=1 SV=2;sp|P10068|CRGF_RAT Gamma-crystallin F OS=Rattus norvegicus OX=10116 GN=Crygf PE=3	3	7	5	5	2	2	2	1	2	1	1	3	2	2	0	2	5	6	3	1	1	1	0	1	0	0	1	1	1	0	0	3	4	1	1	1	1	0	1	0
D3ZEG1	D3ZEG1	D3ZEG1	3	3	3	Gamma-crystallin N	Crygn	Rattus norvegicus	sp|D3ZEG1|CRGN_RAT Gamma-crystallin N OS=Rattus norvegicus OX=10116 GN=Crygn PE=2 SV=3	1	3	3	3	0	0	0	0	0	0	0	0	0	0	0	0	3	0	0	0	0	0	0	0	0	0	0	0	0	0	0	3	0	0	0	0	0	0	0	0
P0C5E9	P0C5E9	P0C5E9	11	11	11	Gamma-crystallin S	Crygs	Rattus norvegicus	sp|P0C5E9|CRYGS_RAT Gamma-crystallin S OS=Rattus norvegicus OX=10116 GN=Crygs PE=3 SV=1	1	11	11	11	6	6	6	3	6	4	5	5	6	8	2	6	11	9	5	6	6	6	3	6	4	5	5	6	8	2	6	11	9	5	6	6	6	3	6	4
P07323	P07323	P07323	21	17	15	Gamma-enolase	Eno2	Rattus norvegicus	sp|P07323|ENOG_RAT Gamma-enolase OS=Rattus norvegicus OX=10116 GN=Eno2 PE=1 SV=2	1	21	17	15	21	19	20	20	21	19	17	19	21	21	18	20	20	21	20	17	15	16	16	17	15	13	15	17	17	14	16	16	17	16	15	13	14	14	15	13
Q63544	Q63544	Q63544	4	3	3	Gamma-synuclein	Sncg	Rattus norvegicus	sp|Q63544|SYUG_RAT Gamma-synuclein OS=Rattus norvegicus OX=10116 GN=Sncg PE=1 SV=2	1	4	3	3	2	2	2	2	3	2	2	3	2	2	2	2	4	4	3	1	1	1	1	2	2	2	2	1	1	1	1	3	3	2	1	1	1	1	2	2
Q63505	Q63505	Q63505	2	2	2	General transcription factor 3C polypeptide 1	Gtf3c1	Rattus norvegicus	sp|Q63505|TF3C1_RAT General transcription factor 3C polypeptide 1 OS=Rattus norvegicus OX=10116 GN=Gtf3c1 PE=1 SV=1	1	2	2	2	0	0	1	0	0	0	0	0	0	0	1	0	0	1	0	0	0	1	0	0	0	0	0	0	0	1	0	0	1	0	0	0	1	0	0	0
Q5U2Y1	Q5U2Y1	Q5U2Y1	1	1	1	General transcription factor II-I	Gtf2i	Rattus norvegicus	sp|Q5U2Y1|GTF2I_RAT General transcription factor II-I OS=Rattus norvegicus OX=10116 GN=Gtf2i PE=1 SV=2	1	1	1	1	1	0	1	1	0	0	0	1	0	0	0	0	0	0	0	1	0	1	1	0	0	0	1	0	0	0	0	0	0	0	1	0	1	1	0	0
P41542	P41542	P41542	5	5	5	General vesicular transport factor p115	Uso1	Rattus norvegicus	sp|P41542|USO1_RAT General vesicular transport factor p115 OS=Rattus norvegicus OX=10116 GN=Uso1 PE=1 SV=1	1	5	5	5	3	4	4	4	3	4	4	3	3	3	4	3	3	3	3	3	4	4	4	3	4	4	3	3	3	4	3	3	3	3	3	4	4	4	3	4
Q03555	Q03555	Q03555	4	4	4	Gephyrin	Gphn	Rattus norvegicus	sp|Q03555|GEPH_RAT Gephyrin OS=Rattus norvegicus OX=10116 GN=Gphn PE=1 SV=3	1	4	4	4	2	4	3	4	3	3	3	3	2	3	2	3	3	3	3	2	4	3	4	3	3	3	3	2	3	2	3	3	3	3	2	4	3	4	3	3
Q63228	Q63228	Q63228	2	2	2	Glia maturation factor beta	Gmfb	Rattus norvegicus	sp|Q63228|GMFB_RAT Glia maturation factor beta OS=Rattus norvegicus OX=10116 GN=Gmfb PE=1 SV=2	1	2	2	2	2	1	2	2	2	2	2	2	2	2	1	2	2	2	2	2	1	2	2	2	2	2	2	2	2	1	2	2	2	2	2	1	2	2	2	2
P47819	P47819;Q6IG00;CON__Q61726;CON__O43790;CON__Q6NT21;CON__P78385;CON__Q14533;CON__P78386;CON__P07744;CON__P12035;CON__Q01546;Q3MHU3	P47819	28;1;1;1;1;1;1;1;1;1;1;1	27;0;0;0;0;0;0;0;0;0;0;1	27;0;0;0;0;0;0;0;0;0;0;1	Glial fibrillary acidic protein	Gfap	Rattus norvegicus	sp|P47819|GFAP_RAT Glial fibrillary acidic protein OS=Rattus norvegicus OX=10116 GN=Gfap PE=1 SV=2	12	28	27	27	24	23	23	23	24	23	22	21	26	21	24	20	21	22	25	23	22	22	22	23	22	21	20	25	20	23	19	20	21	24	23	22	22	22	23	22
P05370	P05370	P05370	4	4	4	Glucose-6-phosphate 1-dehydrogenase	G6pdx	Rattus norvegicus	sp|P05370|G6PD_RAT Glucose-6-phosphate 1-dehydrogenase OS=Rattus norvegicus OX=10116 GN=G6pdx PE=1 SV=3	1	4	4	4	3	2	2	3	2	2	2	2	3	2	2	3	3	3	2	3	2	2	3	2	2	2	2	3	2	2	3	3	3	2	3	2	2	3	2	2
Q6P6V0	Q6P6V0;CON__Q3ZBD7	Q6P6V0	19;5	19;5	19;5	Glucose-6-phosphate isomerase	Gpi	Rattus norvegicus	sp|Q6P6V0|G6PI_RAT Glucose-6-phosphate isomerase OS=Rattus norvegicus OX=10116 GN=Gpi PE=1 SV=1	2	19	19	19	17	18	17	17	16	16	17	17	18	18	18	17	18	18	17	17	18	17	17	16	16	17	17	18	18	18	17	18	18	17	17	18	17	17	16	16
P18088	P18088	P18088	2	2	2	Glutamate decarboxylase 1	Gad1	Rattus norvegicus	sp|P18088|DCE1_RAT Glutamate decarboxylase 1 OS=Rattus norvegicus OX=10116 GN=Gad1 PE=2 SV=1	1	2	2	2	2	1	2	0	0	0	0	0	1	1	1	0	0	0	0	2	1	2	0	0	0	0	0	1	1	1	0	0	0	0	2	1	2	0	0	0
Q05683	Q05683	Q05683	4	4	4	Glutamate decarboxylase 2	Gad2	Rattus norvegicus	sp|Q05683|DCE2_RAT Glutamate decarboxylase 2 OS=Rattus norvegicus OX=10116 GN=Gad2 PE=1 SV=1	1	4	4	4	3	3	4	4	2	2	2	2	3	3	3	4	4	4	2	3	3	4	4	2	2	2	2	3	3	3	4	4	4	2	3	3	4	4	2	2
P10860	P10860	P10860	11	11	11	Glutamate dehydrogenase 1, mitochondrial	Glud1	Rattus norvegicus	sp|P10860|DHE3_RAT Glutamate dehydrogenase 1, mitochondrial OS=Rattus norvegicus OX=10116 GN=Glud1 PE=1 SV=2	1	11	11	11	10	11	10	11	9	10	9	10	10	11	11	11	10	10	10	10	11	10	11	9	10	9	10	10	11	11	11	10	10	10	10	11	10	11	9	10
P13264	P13264	P13264	10	10	10	Glutaminase kidney isoform, mitochondrial	Gls	Rattus norvegicus	sp|P13264|GLSK_RAT Glutaminase kidney isoform, mitochondrial OS=Rattus norvegicus OX=10116 GN=Gls PE=1 SV=2	1	10	10	10	6	8	8	8	8	6	5	6	7	7	8	7	8	9	6	6	8	8	8	8	6	5	6	7	7	8	7	8	9	6	6	8	8	8	8	6
P09606	P09606	P09606	21	21	21	Glutamine synthetase	Glul	Rattus norvegicus	sp|P09606|GLNA_RAT Glutamine synthetase OS=Rattus norvegicus OX=10116 GN=Glul PE=1 SV=3	1	21	21	21	18	19	20	20	18	19	19	18	19	20	20	20	19	21	19	18	19	20	20	18	19	19	18	19	20	20	20	19	21	19	18	19	20	20	18	19
Q9ESH6	Q9ESH6	Q9ESH6	1	1	1	Glutaredoxin-1	Glrx	Rattus norvegicus	sp|Q9ESH6|GLRX1_RAT Glutaredoxin-1 OS=Rattus norvegicus OX=10116 GN=Glrx PE=3 SV=3	1	1	1	1	1	0	0	0	0	0	0	0	1	0	0	0	0	0	0	1	0	0	0	0	0	0	0	1	0	0	0	0	0	0	1	0	0	0	0	0
Q9JLZ1	Q9JLZ1	Q9JLZ1	2	2	2	Glutaredoxin-3	Glrx3	Rattus norvegicus	sp|Q9JLZ1|GLRX3_RAT Glutaredoxin-3 OS=Rattus norvegicus OX=10116 GN=Glrx3 PE=1 SV=2	1	2	2	2	1	1	2	2	1	1	1	1	1	1	1	2	1	1	1	1	1	2	2	1	1	1	1	1	1	1	2	1	1	1	1	1	2	2	1	1
P04904	P04904;P46418;P00502;P04903;Q6AXY0;P14942	P04904;P46418	9;5;3;3;2;1	9;5;3;3;2;1	9;5;3;3;2;1	Glutathione S-transferase alpha-3	Gsta3	Rattus norvegicus	sp|P04904|GSTA3_RAT Glutathione S-transferase alpha-3 OS=Rattus norvegicus OX=10116 GN=Gsta3 PE=1 SV=3;sp|P46418|GSTA5_RAT Glutathione S-transferase alpha-5 OS=Rattus norvegicus OX=10116 GN=Gsta5 PE=1 SV=2	6	9	9	9	6	6	6	6	7	5	7	5	7	7	6	6	6	6	7	6	6	6	6	7	5	7	5	7	7	6	6	6	6	7	6	6	6	6	7	5
Q9QX69	Q9QX69	Q9QX69	2	2	2	Glutathione S-transferase LANCL1	Lancl1	Rattus norvegicus	sp|Q9QX69|LANC1_RAT Glutathione S-transferase LANCL1 OS=Rattus norvegicus OX=10116 GN=Lancl1 PE=1 SV=2	1	2	2	2	2	2	2	2	2	2	2	2	2	2	2	2	2	2	2	2	2	2	2	2	2	2	2	2	2	2	2	2	2	2	2	2	2	2	2	2
P04905	P04905	P04905	4	2	2	Glutathione S-transferase Mu 1	Gstm1	Rattus norvegicus	sp|P04905|GSTM1_RAT Glutathione S-transferase Mu 1 OS=Rattus norvegicus OX=10116 GN=Gstm1 PE=1 SV=2	1	4	2	2	3	3	4	4	4	4	4	2	3	3	3	4	4	4	4	2	2	2	2	2	2	2	0	2	2	2	2	2	2	2	2	2	2	2	2	2
Q9Z1B2	Q9Z1B2	Q9Z1B2	4	3	3	Glutathione S-transferase Mu 5	Gstm5	Rattus norvegicus	sp|Q9Z1B2|GSTM5_RAT Glutathione S-transferase Mu 5 OS=Rattus norvegicus OX=10116 GN=Gstm5 PE=1 SV=3	1	4	3	3	2	2	1	1	1	1	2	1	2	2	1	1	1	1	1	1	1	0	0	0	1	1	0	1	1	0	0	0	0	0	1	1	0	0	0	1
P08009	P08009;P08010;Q5BK56	P08009;P08010	8;5;3	8;5;3	5;3;1	Glutathione S-transferase Mu 7	Gstm7	Rattus norvegicus	sp|P08009|GSTM7_RAT Glutathione S-transferase Mu 7 OS=Rattus norvegicus OX=10116 GN=Gstm7 PE=1 SV=2;sp|P08010|GSTM2_RAT Glutathione S-transferase Mu 2 OS=Rattus norvegicus OX=10116 GN=Gstm2 PE=1 SV=2	3	8	8	5	4	7	7	8	6	6	6	6	5	6	6	7	7	7	7	4	7	7	8	6	6	6	6	5	6	6	7	7	7	7	2	5	4	5	3	4
P04906	P04906	P04906	9	9	9	Glutathione S-transferase P	Gstp1	Rattus norvegicus	sp|P04906|GSTP1_RAT Glutathione S-transferase P OS=Rattus norvegicus OX=10116 GN=Gstp1 PE=1 SV=2	1	9	9	9	9	9	8	8	8	7	6	6	9	9	8	8	8	8	7	9	9	8	8	8	7	6	6	9	9	8	8	8	8	7	9	9	8	8	8	7
P30713	P30713	P30713	1	1	1	Glutathione S-transferase theta-2	Gstt2	Rattus norvegicus	sp|P30713|GSTT2_RAT Glutathione S-transferase theta-2 OS=Rattus norvegicus OX=10116 GN=Gstt2 PE=1 SV=3	1	1	1	1	1	1	1	1	1	1	1	1	1	1	1	1	1	1	1	1	1	1	1	1	1	1	1	1	1	1	1	1	1	1	1	1	1	1	1	1
P46413	P46413	P46413	1	1	1	Glutathione synthetase	Gss	Rattus norvegicus	sp|P46413|GSHB_RAT Glutathione synthetase OS=Rattus norvegicus OX=10116 GN=Gss PE=1 SV=1	1	1	1	1	0	0	0	0	1	0	1	1	0	0	0	0	1	1	1	0	0	0	0	1	0	1	1	0	0	0	0	1	1	1	0	0	0	0	1	0
P04797	P04797;Q9ESV6	P04797	17;2	17;2	17;2	Glyceraldehyde-3-phosphate dehydrogenase	Gapdh	Rattus norvegicus	sp|P04797|G3P_RAT Glyceraldehyde-3-phosphate dehydrogenase OS=Rattus norvegicus OX=10116 GN=Gapdh PE=1 SV=3	2	17	17	17	16	17	17	17	16	15	16	15	15	16	17	17	17	16	16	16	17	17	17	16	15	16	15	15	16	17	17	17	16	16	16	17	17	17	16	15
Q80VJ4	Q80VJ4	Q80VJ4	1	1	1	Glycerophosphocholine phosphodiesterase GPCPD1	Gpcpd1	Rattus norvegicus	sp|Q80VJ4|GPCP1_RAT Glycerophosphocholine phosphodiesterase GPCPD1 OS=Rattus norvegicus OX=10116 GN=Gpcpd1 PE=1 SV=1	1	1	1	1	1	0	1	1	1	1	1	1	1	0	1	1	1	1	1	1	0	1	1	1	1	1	1	1	0	1	1	1	1	1	1	0	1	1	1	1
Q5I0P2	Q5I0P2	Q5I0P2	1	1	1	Glycine cleavage system H protein, mitochondrial	Gcsh	Rattus norvegicus	sp|Q5I0P2|GCSH_RAT Glycine cleavage system H protein, mitochondrial OS=Rattus norvegicus OX=10116 GN=Gcsh PE=2 SV=1	1	1	1	1	1	1	1	1	1	1	1	1	1	1	1	1	1	1	1	1	1	1	1	1	1	1	1	1	1	1	1	1	1	1	1	1	1	1	1	1
Q5I0G4	Q5I0G4	Q5I0G4	4	4	4	Glycine--tRNA ligase	Gars1	Rattus norvegicus	sp|Q5I0G4|GARS_RAT Glycine--tRNA ligase OS=Rattus norvegicus OX=10116 GN=Gars1 PE=1 SV=2	1	4	4	4	1	1	1	1	0	1	1	0	1	1	1	0	3	2	0	1	1	1	1	0	1	1	0	1	1	1	0	3	2	0	1	1	1	1	0	1
P53534	P53534;P09812;P09811	P53534	12;2;1	12;2;1	12;2;1	Glycogen phosphorylase, brain form (Fragment)	Pygb	Rattus norvegicus	sp|P53534|PYGB_RAT Glycogen phosphorylase, brain form (Fragment) OS=Rattus norvegicus OX=10116 GN=Pygb PE=1 SV=3	3	12	12	12	9	9	10	9	9	6	6	7	6	8	6	6	6	7	8	9	9	10	9	9	6	6	7	6	8	6	6	6	7	8	9	9	10	9	9	6
P18266	P18266	P18266	1	1	1	Glycogen synthase kinase-3 beta	Gsk3b	Rattus norvegicus	sp|P18266|GSK3B_RAT Glycogen synthase kinase-3 beta OS=Rattus norvegicus OX=10116 GN=Gsk3b PE=1 SV=1	1	1	1	1	0	1	1	1	1	1	1	1	0	1	1	1	1	1	1	0	1	1	1	1	1	1	1	0	1	1	1	1	1	1	0	1	1	1	1	1
Q5I0D1	Q5I0D1	Q5I0D1	4	4	4	Glyoxalase domain-containing protein 4	Glod4	Rattus norvegicus	sp|Q5I0D1|GLOD4_RAT Glyoxalase domain-containing protein 4 OS=Rattus norvegicus OX=10116 GN=Glod4 PE=1 SV=1	1	4	4	4	3	3	3	4	3	3	4	3	3	3	3	4	4	4	3	3	3	3	4	3	3	4	3	3	3	3	4	4	4	3	3	3	3	4	3	3
O88644	O88644	O88644	2	2	2	Grifin	Grifin	Rattus norvegicus	sp|O88644|GRIFN_RAT Grifin OS=Rattus norvegicus OX=10116 GN=Grifin PE=1 SV=1	1	2	2	2	1	1	1	0	1	0	1	1	1	1	0	1	2	1	1	1	1	1	0	1	0	1	1	1	1	0	1	2	1	1	1	1	1	0	1	0
P70552	P70552	P70552	1	1	1	GTP cyclohydrolase 1 feedback regulatory protein	Gchfr	Rattus norvegicus	sp|P70552|GFRP_RAT GTP cyclohydrolase 1 feedback regulatory protein OS=Rattus norvegicus OX=10116 GN=Gchfr PE=1 SV=3	1	1	1	1	1	1	1	1	1	1	1	1	1	1	1	1	1	1	1	1	1	1	1	1	1	1	1	1	1	1	1	1	1	1	1	1	1	1	1	1
P20171	P20171;P08644;Q04970	P20171;P08644;Q04970	3;2;2	3;2;2	3;2;2	GTPase HRas	Hras	Rattus norvegicus	sp|P20171|RASH_RAT GTPase HRas OS=Rattus norvegicus OX=10116 GN=Hras PE=1 SV=2;sp|P08644|RASK_RAT GTPase KRas OS=Rattus norvegicus OX=10116 GN=Kras PE=1 SV=3;sp|Q04970|RASN_RAT GTPase NRas OS=Rattus norvegicus OX=10116 GN=Nras PE=1 SV=1	3	3	3	3	1	2	1	1	2	2	1	2	1	1	1	1	1	1	2	1	2	1	1	2	2	1	2	1	1	1	1	1	1	2	1	2	1	1	2	2
P62828	P62828;Q8K586	P62828;Q8K586	8;5	8;5	8;5	GTP-binding nuclear protein Ran	Ran	Rattus norvegicus	sp|P62828|RAN_RAT GTP-binding nuclear protein Ran OS=Rattus norvegicus OX=10116 GN=Ran PE=1 SV=3;sp|Q8K586|RANT_RAT GTP-binding nuclear protein Ran, testis-specific isoform OS=Rattus norvegicus OX=10116 GN=Rasl2-9 PE=2 SV=1	2	8	8	8	6	7	7	7	8	8	8	8	7	7	7	7	8	8	8	6	7	7	7	8	8	8	8	7	7	7	7	8	8	8	6	7	7	7	8	8
D2XV59	D2XV59	D2XV59	1	1	1	GTP-binding protein 1	Gtpbp1	Rattus norvegicus	sp|D2XV59|GTPB1_RAT GTP-binding protein 1 OS=Rattus norvegicus OX=10116 GN=Gtpbp1 PE=1 SV=1	1	1	1	1	1	1	1	1	0	1	0	1	1	1	1	1	1	1	1	1	1	1	1	0	1	0	1	1	1	1	1	1	1	1	1	1	1	1	0	1
Q63942	Q63942	Q63942	2	1	1	GTP-binding protein Rab-3D	Rab3d	Rattus norvegicus	sp|Q63942|RAB3D_RAT GTP-binding protein Rab-3D OS=Rattus norvegicus OX=10116 GN=Rab3d PE=1 SV=2	1	2	1	1	2	2	2	2	2	2	2	2	2	2	2	2	2	2	2	1	1	1	1	1	1	1	1	1	1	1	1	1	1	1	1	1	1	1	1	1
Q62639	Q62639	Q62639	1	1	1	GTP-binding protein Rheb	Rheb	Rattus norvegicus	sp|Q62639|RHEB_RAT GTP-binding protein Rheb OS=Rattus norvegicus OX=10116 GN=Rheb PE=1 SV=1	1	1	1	1	1	1	1	0	0	0	0	0	0	1	0	1	0	0	0	1	1	1	0	0	0	0	0	0	1	0	1	0	0	0	1	1	1	0	0	0
P10824	P10824	P10824	5	1	1	Guanine nucleotide-binding protein G(i) subunit alpha-1	Gnai1	Rattus norvegicus	sp|P10824|GNAI1_RAT Guanine nucleotide-binding protein G(i) subunit alpha-1 OS=Rattus norvegicus OX=10116 GN=Gnai1 PE=1 SV=3	1	5	1	1	5	5	5	5	5	4	5	5	5	5	4	5	5	5	5	1	1	1	1	1	0	1	1	1	1	0	1	1	1	1	1	1	1	1	1	0
P04897	P04897;P08753	P04897	11;4	9;2	7;0	Guanine nucleotide-binding protein G(i) subunit alpha-2	Gnai2	Rattus norvegicus	sp|P04897|GNAI2_RAT Guanine nucleotide-binding protein G(i) subunit alpha-2 OS=Rattus norvegicus OX=10116 GN=Gnai2 PE=1 SV=3	2	11	9	7	10	9	11	9	9	8	8	8	10	9	9	9	10	10	9	8	7	9	7	7	6	6	6	8	7	7	7	8	8	7	6	5	7	5	5	4
P43425	P43425	P43425	2	2	2	Guanine nucleotide-binding protein G(I)/G(S)/G(O) subunit gamma-7	Gng7	Rattus norvegicus	sp|P43425|GBG7_RAT Guanine nucleotide-binding protein G(I)/G(S)/G(O) subunit gamma-7 OS=Rattus norvegicus OX=10116 GN=Gng7 PE=2 SV=2	1	2	2	2	0	0	0	0	1	0	1	0	0	0	0	1	0	0	0	0	0	0	0	1	0	1	0	0	0	0	1	0	0	0	0	0	0	0	1	0
P54311	P54311	P54311	17	17	10	Guanine nucleotide-binding protein G(I)/G(S)/G(T) subunit beta-1	Gnb1	Rattus norvegicus	sp|P54311|GBB1_RAT Guanine nucleotide-binding protein G(I)/G(S)/G(T) subunit beta-1 OS=Rattus norvegicus OX=10116 GN=Gnb1 PE=1 SV=4	1	17	17	10	16	15	16	16	15	15	14	14	15	15	15	16	16	17	15	16	15	16	16	15	15	14	14	15	15	15	16	16	17	15	9	9	9	9	9	8
P54313	P54313	P54313	12	6	4	Guanine nucleotide-binding protein G(I)/G(S)/G(T) subunit beta-2	Gnb2	Rattus norvegicus	sp|P54313|GBB2_RAT Guanine nucleotide-binding protein G(I)/G(S)/G(T) subunit beta-2 OS=Rattus norvegicus OX=10116 GN=Gnb2 PE=1 SV=4	1	12	6	4	10	10	10	10	10	9	9	10	10	10	10	10	11	11	9	4	4	4	4	4	3	3	4	4	4	4	4	5	5	3	3	3	3	3	3	2
P52287	P52287	P52287	9	7	7	Guanine nucleotide-binding protein G(I)/G(S)/G(T) subunit beta-3	Gnb3	Rattus norvegicus	sp|P52287|GBB3_RAT Guanine nucleotide-binding protein G(I)/G(S)/G(T) subunit beta-3 OS=Rattus norvegicus OX=10116 GN=Gnb3 PE=1 SV=1	1	9	7	7	9	7	8	6	6	6	7	5	8	8	8	8	8	7	6	7	5	6	4	4	4	5	3	6	6	6	6	6	5	4	7	5	6	4	4	4
P59215	P59215;P38406	P59215	15;1	15;1	13;0	Guanine nucleotide-binding protein G(o) subunit alpha	Gnao1	Rattus norvegicus	sp|P59215|GNAO_RAT Guanine nucleotide-binding protein G(o) subunit alpha OS=Rattus norvegicus OX=10116 GN=Gnao1 PE=1 SV=2	2	15	15	13	14	15	15	15	13	13	13	13	14	15	15	15	14	15	13	14	15	15	15	13	13	13	13	14	15	15	15	14	15	13	12	13	13	13	11	11
P82471	P82471	P82471	2	2	2	Guanine nucleotide-binding protein G(q) subunit alpha	Gnaq	Rattus norvegicus	sp|P82471|GNAQ_RAT Guanine nucleotide-binding protein G(q) subunit alpha OS=Rattus norvegicus OX=10116 GN=Gnaq PE=2 SV=2	1	2	2	2	0	1	1	0	2	1	0	2	1	1	1	2	2	2	1	0	1	1	0	2	1	0	2	1	1	1	2	2	2	1	0	1	1	0	2	1
P63095	P63095;Q63803	P63095;Q63803	3;2	2;1	2;1	Guanine nucleotide-binding protein G(s) subunit alpha isoforms short	Gnas	Rattus norvegicus	sp|P63095|GNAS2_RAT Guanine nucleotide-binding protein G(s) subunit alpha isoforms short OS=Rattus norvegicus OX=10116 GN=Gnas PE=1 SV=1;sp|Q63803|GNAS1_RAT Guanine nucleotide-binding protein G(s) subunit alpha isoforms XLas OS=Rattus norvegicus OX=10116 G	2	3	2	2	2	2	2	2	2	2	2	2	2	2	3	2	2	2	2	1	1	1	1	1	1	1	1	1	1	2	1	1	1	1	1	1	1	1	1	1
P29348	P29348	P29348	6	4	4	Guanine nucleotide-binding protein G(t) subunit alpha-3	Gnat3	Rattus norvegicus	sp|P29348|GNAT3_RAT Guanine nucleotide-binding protein G(t) subunit alpha-3 OS=Rattus norvegicus OX=10116 GN=Gnat3 PE=1 SV=3	1	6	4	4	6	6	6	6	6	6	6	6	6	6	6	6	6	6	6	4	4	4	4	4	4	4	4	4	4	4	4	4	4	4	4	4	4	4	4	4
P19627	P19627	P19627	3	3	3	Guanine nucleotide-binding protein G(z) subunit alpha	Gnaz	Rattus norvegicus	sp|P19627|GNAZ_RAT Guanine nucleotide-binding protein G(z) subunit alpha OS=Rattus norvegicus OX=10116 GN=Gnaz PE=2 SV=3	1	3	3	3	2	3	3	3	2	3	3	3	2	3	3	3	3	3	2	2	3	3	3	2	3	3	3	2	3	3	3	3	3	2	2	3	3	3	2	3
Q9JID2	Q9JID2	Q9JID2	2	2	2	Guanine nucleotide-binding protein subunit alpha-11	Gna11	Rattus norvegicus	sp|Q9JID2|GNA11_RAT Guanine nucleotide-binding protein subunit alpha-11 OS=Rattus norvegicus OX=10116 GN=Gna11 PE=2 SV=1	1	2	2	2	1	1	1	1	1	1	1	2	1	2	1	1	0	1	1	1	1	1	1	1	1	1	2	1	2	1	1	0	1	1	1	1	1	1	1	1
P62882	P62882	P62882	5	5	5	Guanine nucleotide-binding protein subunit beta-5	Gnb5	Rattus norvegicus	sp|P62882|GNB5_RAT Guanine nucleotide-binding protein subunit beta-5 OS=Rattus norvegicus OX=10116 GN=Gnb5 PE=2 SV=1	1	5	5	5	2	3	4	5	3	4	4	3	3	3	2	5	4	3	3	2	3	4	5	3	4	4	3	3	3	2	5	4	3	3	2	3	4	5	3	4
P19686	P19686	P19686	2	2	2	Guanylate cyclase soluble subunit alpha-1	Gucy1a1	Rattus norvegicus	sp|P19686|GCYA1_RAT Guanylate cyclase soluble subunit alpha-1 OS=Rattus norvegicus OX=10116 GN=Gucy1a1 PE=1 SV=1	1	2	2	2	1	1	2	1	1	0	0	0	1	1	2	1	1	1	0	1	1	2	1	1	0	0	0	1	1	2	1	1	1	0	1	1	2	1	1	0
P20595	P20595	P20595	4	4	4	Guanylate cyclase soluble subunit beta-1	Gucy1b1	Rattus norvegicus	sp|P20595|GCYB1_RAT Guanylate cyclase soluble subunit beta-1 OS=Rattus norvegicus OX=10116 GN=Gucy1b1 PE=1 SV=2	1	4	4	4	4	4	4	4	4	3	4	4	4	3	4	4	4	4	4	4	4	4	4	4	3	4	4	4	3	4	4	4	4	4	4	4	4	4	4	3
P0DMW1	P0DMW1;P0DMW0	P0DMW1;P0DMW0	23;23	19;19	14;14	Heat shock 70 kDa protein 1B	Hspa1b	Rattus norvegicus	sp|P0DMW1|HS71B_RAT Heat shock 70 kDa protein 1B OS=Rattus norvegicus OX=10116 GN=Hspa1b PE=2 SV=1;sp|P0DMW0|HS71A_RAT Heat shock 70 kDa protein 1A OS=Rattus norvegicus OX=10116 GN=Hspa1a PE=2 SV=1	2	23	19	14	19	21	20	20	20	20	19	20	18	20	18	20	20	21	21	16	18	16	16	16	16	15	16	15	17	14	16	16	17	17	12	13	12	12	12	13
P55063	P55063	P55063	10	1	1	Heat shock 70 kDa protein 1-like	Hspa1l	Rattus norvegicus	sp|P55063|HS71L_RAT Heat shock 70 kDa protein 1-like OS=Rattus norvegicus OX=10116 GN=Hspa1l PE=2 SV=2	1	10	1	1	8	9	9	9	9	7	8	8	8	8	9	9	8	8	8	1	1	1	1	1	0	0	1	1	1	1	1	1	0	0	1	1	1	1	1	0
O88600	O88600	O88600	22	22	21	Heat shock 70 kDa protein 4	Hspa4	Rattus norvegicus	sp|O88600|HSP74_RAT Heat shock 70 kDa protein 4 OS=Rattus norvegicus OX=10116 GN=Hspa4 PE=1 SV=1	1	22	22	21	16	18	17	16	12	12	10	12	16	17	18	17	13	16	12	16	18	17	16	12	12	10	12	16	17	18	17	13	16	12	16	17	16	15	12	11
P63018	P63018	P63018	26	26	16	Heat shock cognate 71 kDa protein	Hspa8	Rattus norvegicus	sp|P63018|HSP7C_RAT Heat shock cognate 71 kDa protein OS=Rattus norvegicus OX=10116 GN=Hspa8 PE=1 SV=1	1	26	26	16	23	24	25	24	25	24	23	25	23	24	25	24	25	25	25	23	24	25	24	25	24	23	25	23	24	25	24	25	25	25	15	16	16	15	15	15
Q5XHZ0	Q5XHZ0	Q5XHZ0	2	2	2	Heat shock protein 75 kDa, mitochondrial	Trap1	Rattus norvegicus	sp|Q5XHZ0|TRAP1_RAT Heat shock protein 75 kDa, mitochondrial OS=Rattus norvegicus OX=10116 GN=Trap1 PE=1 SV=1	1	2	2	2	1	1	1	1	1	1	1	1	1	1	1	0	1	1	1	1	1	1	1	1	1	1	1	1	1	1	0	1	1	1	1	1	1	1	1	1
P42930	P42930	P42930	3	3	3	Heat shock protein beta-1	Hspb1	Rattus norvegicus	sp|P42930|HSPB1_RAT Heat shock protein beta-1 OS=Rattus norvegicus OX=10116 GN=Hspb1 PE=1 SV=1	1	3	3	3	1	1	0	0	0	0	0	0	1	0	1	1	1	1	1	1	1	0	0	0	0	0	0	1	0	1	1	1	1	1	1	1	0	0	0	0
P82995	P82995	P82995	30	30	21	Heat shock protein HSP 90-alpha	Hsp90aa1	Rattus norvegicus	sp|P82995|HS90A_RAT Heat shock protein HSP 90-alpha OS=Rattus norvegicus OX=10116 GN=Hsp90aa1 PE=1 SV=3	1	30	30	21	25	25	27	28	25	24	26	26	25	26	26	27	27	28	26	25	25	27	28	25	24	26	26	25	26	26	27	27	28	26	17	17	19	19	17	16
P34058	P34058	P34058	24	15	14	Heat shock protein HSP 90-beta	Hsp90ab1	Rattus norvegicus	sp|P34058|HS90B_RAT Heat shock protein HSP 90-beta OS=Rattus norvegicus OX=10116 GN=Hsp90ab1 PE=1 SV=4	1	24	15	14	20	19	20	21	19	20	20	20	18	18	17	21	19	22	20	12	11	12	12	11	12	12	12	10	10	9	13	11	13	12	11	10	11	11	10	11
P14659	P14659	P14659	10	1	1	Heat shock-related 70 kDa protein 2	Hspa2	Rattus norvegicus	sp|P14659|HSP72_RAT Heat shock-related 70 kDa protein 2 OS=Rattus norvegicus OX=10116 GN=Hspa2 PE=1 SV=2	1	10	1	1	8	7	8	8	9	9	9	9	8	7	8	8	9	9	10	1	0	0	0	0	1	1	0	1	0	0	0	0	0	1	1	0	0	0	0	1
P01946	P01946	P01946	11	11	9	Hemoglobin subunit alpha-1/2	Hba1	Rattus norvegicus	sp|P01946|HBA_RAT Hemoglobin subunit alpha-1/2 OS=Rattus norvegicus OX=10116 GN=Hba1 PE=1 SV=3	1	11	11	9	8	9	9	11	8	8	7	8	9	9	9	8	7	8	8	8	9	9	11	8	8	7	8	9	9	9	8	7	8	8	6	7	7	9	6	6
P02091	P02091;CON__Q3SX09;CON__P02070	P02091	12;2;1	12;2;1	3;0;0	Hemoglobin subunit beta-1	Hbb	Rattus norvegicus	sp|P02091|HBB1_RAT Hemoglobin subunit beta-1 OS=Rattus norvegicus OX=10116 GN=Hbb PE=1 SV=3	3	12	12	3	12	12	12	12	12	12	12	12	12	12	12	11	12	12	12	12	12	12	12	12	12	12	12	12	12	12	11	12	12	12	3	3	3	3	3	3
P11517	P11517	P11517	11	2	2	Hemoglobin subunit beta-2		Rattus norvegicus	sp|P11517|HBB2_RAT Hemoglobin subunit beta-2 OS=Rattus norvegicus OX=10116 PE=1 SV=2	1	11	2	2	11	11	11	11	11	10	10	11	11	11	10	10	11	11	10	2	2	2	2	2	1	1	2	2	2	1	2	2	2	1	2	2	2	2	2	1
P20059	P20059	P20059	3	3	3	Hemopexin	Hpx	Rattus norvegicus	sp|P20059|HEMO_RAT Hemopexin OS=Rattus norvegicus OX=10116 GN=Hpx PE=1 SV=3	1	3	3	3	0	1	2	0	1	0	0	1	0	1	2	0	0	1	0	0	1	2	0	1	0	0	1	0	1	2	0	0	1	0	0	1	2	0	1	0
Q8VHK7	Q8VHK7	Q8VHK7	7	7	6	Hepatoma-derived growth factor	Hdgf	Rattus norvegicus	sp|Q8VHK7|HDGF_RAT Hepatoma-derived growth factor OS=Rattus norvegicus OX=10116 GN=Hdgf PE=1 SV=2	1	7	7	6	5	7	7	7	7	7	7	7	6	7	6	7	7	7	7	5	7	7	7	7	7	7	7	6	7	6	7	7	7	7	5	6	6	6	6	6
Q925G1	Q925G1	Q925G1	3	1	1	Hepatoma-derived growth factor-related protein 2	Hdgfl2	Rattus norvegicus	sp|Q925G1|HDGR2_RAT Hepatoma-derived growth factor-related protein 2 OS=Rattus norvegicus OX=10116 GN=Hdgfl2 PE=1 SV=2	1	3	1	1	2	3	3	3	3	3	2	2	3	3	3	3	3	3	3	1	1	1	1	1	1	0	0	1	1	1	1	1	1	1	1	1	1	1	1	1
Q923W4	Q923W4	Q923W4	4	3	2	Hepatoma-derived growth factor-related protein 3	Hdgfl3	Rattus norvegicus	sp|Q923W4|HDGR3_RAT Hepatoma-derived growth factor-related protein 3 OS=Rattus norvegicus OX=10116 GN=Hdgfl3 PE=1 SV=1	1	4	3	2	2	4	4	4	4	4	4	4	3	4	4	4	4	4	4	2	3	3	3	3	3	3	3	2	3	3	3	3	3	3	1	2	2	2	2	2
Q6P747	Q6P747	Q6P747	3	3	3	Heterochromatin protein 1-binding protein 3	Hp1bp3	Rattus norvegicus	sp|Q6P747|HP1B3_RAT Heterochromatin protein 1-binding protein 3 OS=Rattus norvegicus OX=10116 GN=Hp1bp3 PE=1 SV=1	1	3	3	3	2	2	2	2	2	2	2	2	2	2	2	3	3	3	2	2	2	2	2	2	2	2	2	2	2	2	3	3	3	2	2	2	2	2	2	2
P04256	P04256	P04256	13	12	12	Heterogeneous nuclear ribonucleoprotein A1	Hnrnpa1	Rattus norvegicus	sp|P04256|ROA1_RAT Heterogeneous nuclear ribonucleoprotein A1 OS=Rattus norvegicus OX=10116 GN=Hnrnpa1 PE=1 SV=3	1	13	12	12	8	8	9	9	11	7	7	7	8	8	6	9	10	10	8	7	7	8	8	10	6	6	7	7	7	5	8	9	9	7	7	7	8	8	10	6
Q6URK4	Q6URK4	Q6URK4	13	13	13	Heterogeneous nuclear ribonucleoprotein A3	Hnrnpa3	Rattus norvegicus	sp|Q6URK4|ROA3_RAT Heterogeneous nuclear ribonucleoprotein A3 OS=Rattus norvegicus OX=10116 GN=Hnrnpa3 PE=1 SV=1	1	13	13	13	10	11	12	11	10	10	11	8	10	10	10	10	11	10	9	10	11	12	11	10	10	11	8	10	10	10	10	11	10	9	10	11	12	11	10	10
G3V9R8	G3V9R8	G3V9R8	9	9	9	Heterogeneous nuclear ribonucleoprotein C	Hnrnpc	Rattus norvegicus	sp|G3V9R8|HNRPC_RAT Heterogeneous nuclear ribonucleoprotein C OS=Rattus norvegicus OX=10116 GN=Hnrnpc PE=1 SV=2	1	9	9	9	7	8	8	8	8	6	9	7	7	8	8	7	7	7	8	7	8	8	8	8	6	9	7	7	8	8	7	7	7	8	7	8	8	8	8	6
Q9JJ54	Q9JJ54	Q9JJ54	8	8	7	Heterogeneous nuclear ribonucleoprotein D0	Hnrnpd	Rattus norvegicus	sp|Q9JJ54|HNRPD_RAT Heterogeneous nuclear ribonucleoprotein D0 OS=Rattus norvegicus OX=10116 GN=Hnrnpd PE=1 SV=2	1	8	8	7	8	8	8	8	6	7	7	7	8	8	8	8	8	6	7	8	8	8	8	6	7	7	7	8	8	8	8	8	6	7	7	7	7	7	6	7
Q3SWU3	Q3SWU3	Q3SWU3	5	4	4	Heterogeneous nuclear ribonucleoprotein D-like	Hnrnpdl	Rattus norvegicus	sp|Q3SWU3|HNRDL_RAT Heterogeneous nuclear ribonucleoprotein D-like OS=Rattus norvegicus OX=10116 GN=Hnrnpdl PE=1 SV=1	1	5	4	4	4	4	4	3	3	4	3	3	3	4	3	3	3	3	2	3	3	3	2	3	4	3	3	2	3	2	2	2	3	2	3	3	3	2	3	4
Q794E4	Q794E4	Q794E4	6	5	4	Heterogeneous nuclear ribonucleoprotein F	Hnrnpf	Rattus norvegicus	sp|Q794E4|HNRPF_RAT Heterogeneous nuclear ribonucleoprotein F OS=Rattus norvegicus OX=10116 GN=Hnrnpf PE=1 SV=3	1	6	5	4	4	6	5	5	4	5	5	4	4	5	4	5	5	5	4	3	5	4	4	3	4	4	3	3	4	3	4	4	4	3	2	4	3	3	2	3
Q8VHV7	Q8VHV7	Q8VHV7	7	7	3	Heterogeneous nuclear ribonucleoprotein H	Hnrnph1	Rattus norvegicus	sp|Q8VHV7|HNRH1_RAT Heterogeneous nuclear ribonucleoprotein H OS=Rattus norvegicus OX=10116 GN=Hnrnph1 PE=1 SV=2	1	7	7	3	7	7	7	7	7	6	6	6	7	7	7	7	7	7	6	7	7	7	7	7	6	6	6	7	7	7	7	7	7	6	3	3	3	3	3	2
P61980	P61980	P61980	18	18	18	Heterogeneous nuclear ribonucleoprotein K	Hnrnpk	Rattus norvegicus	sp|P61980|HNRPK_RAT Heterogeneous nuclear ribonucleoprotein K OS=Rattus norvegicus OX=10116 GN=Hnrnpk PE=1 SV=1	1	18	18	18	15	15	17	15	16	13	15	15	15	15	15	15	15	15	15	15	15	17	15	16	13	15	15	15	15	15	15	15	15	15	15	15	17	15	16	13
F1LQ48	F1LQ48	F1LQ48	18	18	18	Heterogeneous nuclear ribonucleoprotein L	Hnrnpl	Rattus norvegicus	sp|F1LQ48|HNRPL_RAT Heterogeneous nuclear ribonucleoprotein L OS=Rattus norvegicus OX=10116 GN=Hnrnpl PE=1 SV=2	1	18	18	18	12	15	16	14	15	10	13	12	14	16	16	15	16	17	12	12	15	16	14	15	10	13	12	14	16	16	15	16	17	12	12	15	16	14	15	10
Q62826	Q62826	Q62826	6	6	6	Heterogeneous nuclear ribonucleoprotein M	Hnrnpm	Rattus norvegicus	sp|Q62826|HNRPM_RAT Heterogeneous nuclear ribonucleoprotein M OS=Rattus norvegicus OX=10116 GN=Hnrnpm PE=1 SV=4	1	6	6	6	5	5	5	5	6	5	5	5	4	5	5	5	5	5	5	5	5	5	5	6	5	5	5	4	5	5	5	5	5	5	5	5	5	5	6	5
Q7TP47	Q7TP47	Q7TP47	2	2	2	Heterogeneous nuclear ribonucleoprotein Q	Syncrip	Rattus norvegicus	sp|Q7TP47|HNRPQ_RAT Heterogeneous nuclear ribonucleoprotein Q OS=Rattus norvegicus OX=10116 GN=Syncrip PE=2 SV=1	1	2	2	2	2	2	1	1	1	1	1	1	2	2	1	1	1	1	1	2	2	1	1	1	1	1	1	2	2	1	1	1	1	1	2	2	1	1	1	1
Q6IMY8	Q6IMY8	Q6IMY8	18	18	18	Heterogeneous nuclear ribonucleoprotein U	Hnrnpu	Rattus norvegicus	sp|Q6IMY8|HNRPU_RAT Heterogeneous nuclear ribonucleoprotein U OS=Rattus norvegicus OX=10116 GN=Hnrnpu PE=1 SV=1	1	18	18	18	15	16	17	17	16	15	15	14	16	16	15	17	16	17	13	15	16	17	17	16	15	15	14	16	16	15	17	16	17	13	15	16	17	17	16	15
A7VJC2	A7VJC2	A7VJC2	19	19	18	Heterogeneous nuclear ribonucleoproteins A2/B1	Hnrnpa2b1	Rattus norvegicus	sp|A7VJC2|ROA2_RAT Heterogeneous nuclear ribonucleoproteins A2/B1 OS=Rattus norvegicus OX=10116 GN=Hnrnpa2b1 PE=1 SV=1	1	19	19	18	16	16	17	16	14	14	15	12	16	14	14	15	14	14	13	16	16	17	16	14	14	15	12	16	14	14	15	14	14	13	15	15	16	15	13	13
P05708	P05708	P05708	10	10	10	Hexokinase-1	Hk1	Rattus norvegicus	sp|P05708|HXK1_RAT Hexokinase-1 OS=Rattus norvegicus OX=10116 GN=Hk1 PE=1 SV=4	1	10	10	10	8	8	9	8	6	7	7	6	9	8	7	8	6	7	7	8	8	9	8	6	7	7	6	9	8	7	8	6	7	7	8	8	9	8	6	7
P27881	P27881;P27926	P27881	4;1	4;1	4;1	Hexokinase-2	Hk2	Rattus norvegicus	sp|P27881|HXK2_RAT Hexokinase-2 OS=Rattus norvegicus OX=10116 GN=Hk2 PE=1 SV=1	2	4	4	4	3	4	3	4	4	4	4	3	3	3	2	4	4	3	4	3	4	3	4	4	4	4	3	3	3	2	4	4	3	4	3	4	3	4	4	4
B4F777	B4F777	B4F777	2	2	2	High mobility group nucleosome-binding domain-containing protein 5	Hmgn5	Rattus norvegicus	sp|B4F777|HMGN5_RAT High mobility group nucleosome-binding domain-containing protein 5 OS=Rattus norvegicus OX=10116 GN=Hmgn5 PE=2 SV=1	1	2	2	2	1	1	1	1	0	2	1	1	1	1	1	0	0	0	1	1	1	1	1	0	2	1	1	1	1	1	0	0	0	1	1	1	1	1	0	2
P63159	P63159	P63159	12	12	10	High mobility group protein B1	Hmgb1	Rattus norvegicus	sp|P63159|HMGB1_RAT High mobility group protein B1 OS=Rattus norvegicus OX=10116 GN=Hmgb1 PE=1 SV=2	1	12	12	10	9	9	9	9	8	10	11	11	9	9	8	10	10	10	11	9	9	9	9	8	10	11	11	9	9	8	10	10	10	11	7	7	7	7	6	8
P52925	P52925	P52925	5	3	3	High mobility group protein B2	Hmgb2	Rattus norvegicus	sp|P52925|HMGB2_RAT High mobility group protein B2 OS=Rattus norvegicus OX=10116 GN=Hmgb2 PE=2 SV=2	1	5	3	3	4	4	5	5	4	3	3	4	3	3	4	5	5	5	4	2	2	3	3	2	1	1	2	1	1	2	3	3	3	2	2	2	3	3	2	1
Q8K585	Q8K585	Q8K585	1	1	1	High mobility group protein HMG-I/HMG-Y	Hmga1	Rattus norvegicus	sp|Q8K585|HMGA1_RAT High mobility group protein HMG-I/HMG-Y OS=Rattus norvegicus OX=10116 GN=Hmga1 PE=1 SV=3	1	1	1	1	1	1	1	1	1	1	1	1	1	1	1	1	1	1	1	1	1	1	1	1	1	1	1	1	1	1	1	1	1	1	1	1	1	1	1	1
P35332	P35332	P35332	1	1	1	Hippocalcin-like protein 4	Hpcal4	Rattus norvegicus	sp|P35332|HPCL4_RAT Hippocalcin-like protein 4 OS=Rattus norvegicus OX=10116 GN=Hpcal4 PE=2 SV=2	1	1	1	1	1	1	1	1	1	1	1	1	1	1	1	1	1	1	1	1	1	1	1	1	1	1	1	1	1	1	1	1	1	1	1	1	1	1	1	1
P62959	P62959	P62959	6	6	6	Histidine triad nucleotide-binding protein 1	Hint1	Rattus norvegicus	sp|P62959|HINT1_RAT Histidine triad nucleotide-binding protein 1 OS=Rattus norvegicus OX=10116 GN=Hint1 PE=1 SV=5	1	6	6	6	5	4	5	4	3	2	2	2	5	5	4	5	4	5	2	5	4	5	4	3	2	2	2	5	5	4	5	4	5	2	5	4	5	4	3	2
D4A3K5	D4A3K5	D4A3K5	1	1	1	Histone H1,1	H1-1	Rattus norvegicus	sp|D4A3K5|H11_RAT Histone H1,1 OS=Rattus norvegicus OX=10116 GN=H1-1 PE=1 SV=1	1	1	1	1	1	0	0	0	0	0	0	1	1	1	0	1	0	1	1	1	0	0	0	0	0	0	1	1	1	0	1	0	1	1	1	0	0	0	0	0
P15865	P15865;P06349	P15865;P06349	4;2	4;2	4;2	Histone H1,4	H1-4	Rattus norvegicus	sp|P15865|H14_RAT Histone H1,4 OS=Rattus norvegicus OX=10116 GN=H1-4 PE=1 SV=3;sp|P06349|H1T_RAT Histone H1t OS=Rattus norvegicus OX=10116 GN=H1-6 PE=1 SV=2	2	4	4	4	3	3	3	3	3	3	3	3	3	3	3	3	3	3	3	3	3	3	3	3	3	3	3	3	3	3	3	3	3	3	3	3	3	3	3	3
P0C170	P0C170;P02262;A9UMV8;Q4FZT6;Q00728;Q64598;P0CC09;P0C169	P0C170;P02262;A9UMV8;Q4FZT6;Q00728;Q64598;P0CC09;P0C169	3;3;3;3;3;3;3;3	3;3;3;3;3;3;3;3	1;1;1;1;1;1;1;1	Histone H2A type 1-E		Rattus norvegicus	sp|P0C170|H2A1E_RAT Histone H2A type 1-E OS=Rattus norvegicus OX=10116 PE=1 SV=2;sp|P02262|H2A1_RAT Histone H2A type 1 OS=Rattus norvegicus OX=10116 PE=1 SV=2;sp|A9UMV8|H2AJ_RAT Histone H2A,J OS=Rattus norvegicus OX=10116 GN=H2aj PE=2 SV=1;sp|Q4FZT6|H2A3_R	8	3	3	1	1	3	3	3	3	3	3	3	3	3	3	3	3	3	3	1	3	3	3	3	3	3	3	3	3	3	3	3	3	3	1	1	1	1	1	1
P0C0S7	P0C0S7	P0C0S7	3	1	1	Histone H2A,Z	H2az1	Rattus norvegicus	sp|P0C0S7|H2AZ_RAT Histone H2A,Z OS=Rattus norvegicus OX=10116 GN=H2az1 PE=1 SV=2	1	3	1	1	1	2	3	3	3	3	3	3	3	3	3	3	3	3	3	1	0	1	1	1	1	1	1	1	1	1	1	1	1	1	1	0	1	1	1	1
Q00715	Q00715;Q00729	Q00715;Q00729	5;3	5;3	5;3	Histone H2B type 1		Rattus norvegicus	sp|Q00715|H2B1_RAT Histone H2B type 1 OS=Rattus norvegicus OX=10116 PE=1 SV=2;sp|Q00729|H2B1A_RAT Histone H2B type 1-A OS=Rattus norvegicus OX=10116 GN=H2bc1 PE=1 SV=2	2	5	5	5	5	4	4	3	2	4	4	2	4	4	4	3	3	3	3	5	4	4	3	2	4	4	2	4	4	4	3	3	3	3	5	4	4	3	2	4
P62804	P62804	P62804	5	5	5	Histone H4	H4c2	Rattus norvegicus	sp|P62804|H4_RAT Histone H4 OS=Rattus norvegicus OX=10116 GN=H4c2 PE=1 SV=2	1	5	5	5	5	5	5	3	3	5	5	3	5	4	5	3	3	3	4	5	5	5	3	3	5	5	3	5	4	5	3	3	3	4	5	5	5	3	3	5
Q71UF4	Q71UF4	Q71UF4	1	1	1	Histone-binding protein RBBP7	Rbbp7	Rattus norvegicus	sp|Q71UF4|RBBP7_RAT Histone-binding protein RBBP7 OS=Rattus norvegicus OX=10116 GN=Rbbp7 PE=2 SV=1	1	1	1	1	0	1	1	1	1	1	1	1	1	1	1	1	1	1	1	0	1	1	1	1	1	1	1	1	1	1	1	1	1	1	0	1	1	1	1	1
P50503	P50503	P50503	3	3	3	Hsc70-interacting protein	St13	Rattus norvegicus	sp|P50503|F10A1_RAT Hsc70-interacting protein OS=Rattus norvegicus OX=10116 GN=St13 PE=1 SV=1	1	3	3	3	2	2	2	2	3	3	3	3	2	1	2	2	2	3	3	2	2	2	2	3	3	3	3	2	1	2	2	2	3	3	2	2	2	2	3	3
Q63692	Q63692	Q63692	3	3	3	Hsp90 co-chaperone Cdc37	Cdc37	Rattus norvegicus	sp|Q63692|CDC37_RAT Hsp90 co-chaperone Cdc37 OS=Rattus norvegicus OX=10116 GN=Cdc37 PE=1 SV=2	1	3	3	3	1	1	2	2	2	2	2	2	2	2	2	2	2	2	2	1	1	2	2	2	2	2	2	2	2	2	2	2	2	2	1	1	2	2	2	2
P51111	P51111	P51111	1	1	1	Huntingtin	Htt	Rattus norvegicus	sp|P51111|HD_RAT Huntingtin OS=Rattus norvegicus OX=10116 GN=Htt PE=1 SV=1	1	1	1	1	0	0	0	0	0	1	0	0	0	0	0	0	1	1	0	0	0	0	0	0	1	0	0	0	0	0	0	1	1	0	0	0	0	0	0	1
O35952	O35952	O35952	1	1	1	Hydroxyacylglutathione hydrolase, mitochondrial	Hagh	Rattus norvegicus	sp|O35952|GLO2_RAT Hydroxyacylglutathione hydrolase, mitochondrial OS=Rattus norvegicus OX=10116 GN=Hagh PE=1 SV=2	1	1	1	1	1	1	1	1	1	1	1	1	1	1	1	1	1	1	1	1	1	1	1	1	1	1	1	1	1	1	1	1	1	1	1	1	1	1	1	1
Q4V8F9	Q4V8F9	Q4V8F9	2	2	2	Hydroxysteroid dehydrogenase-like protein 2	Hsdl2	Rattus norvegicus	sp|Q4V8F9|HSDL2_RAT Hydroxysteroid dehydrogenase-like protein 2 OS=Rattus norvegicus OX=10116 GN=Hsdl2 PE=2 SV=1	1	2	2	2	1	2	2	2	1	1	1	1	1	1	2	2	2	2	0	1	2	2	2	1	1	1	1	1	1	2	2	2	2	0	1	2	2	2	1	1
P27605	P27605	P27605	8	8	8	Hypoxanthine-guanine phosphoribosyltransferase	Hprt1	Rattus norvegicus	sp|P27605|HPRT_RAT Hypoxanthine-guanine phosphoribosyltransferase OS=Rattus norvegicus OX=10116 GN=Hprt1 PE=1 SV=1	1	8	8	8	7	7	6	6	6	6	7	7	7	7	7	6	6	7	6	7	7	6	6	6	6	7	7	7	7	7	6	6	7	6	7	7	6	6	6	6
Q63617	Q63617	Q63617	4	4	4	Hypoxia up-regulated protein 1	Hyou1	Rattus norvegicus	sp|Q63617|HYOU1_RAT Hypoxia up-regulated protein 1 OS=Rattus norvegicus OX=10116 GN=Hyou1 PE=1 SV=1	1	4	4	4	2	3	2	2	4	3	3	3	2	2	3	2	3	4	4	2	3	2	2	4	3	3	3	2	2	3	2	3	4	4	2	3	2	2	4	3
P01835	P01835;P01836	P01835;P01836	2;1	2;1	2;1	Ig kappa chain C region, B allele		Rattus norvegicus	sp|P01835|KACB_RAT Ig kappa chain C region, B allele OS=Rattus norvegicus OX=10116 PE=1 SV=1;sp|P01836|KACA_RAT Ig kappa chain C region, A allele OS=Rattus norvegicus OX=10116 PE=1 SV=1	2	2	2	2	0	0	0	0	1	1	0	1	0	0	0	0	0	1	1	0	0	0	0	1	1	0	1	0	0	0	0	0	1	1	0	0	0	0	1	1
P52296	P52296	P52296	4	4	4	Importin subunit beta-1	Kpnb1	Rattus norvegicus	sp|P52296|IMB1_RAT Importin subunit beta-1 OS=Rattus norvegicus OX=10116 GN=Kpnb1 PE=1 SV=1	1	4	4	4	3	4	4	4	3	2	1	2	3	2	4	3	3	3	2	3	4	4	4	3	2	1	2	3	2	4	3	3	3	2	3	4	4	4	3	2
Q62688	Q62688	Q62688	1	1	1	Inactive phospholipase C-like protein 1	Plcl1	Rattus norvegicus	sp|Q62688|PLCL1_RAT Inactive phospholipase C-like protein 1 OS=Rattus norvegicus OX=10116 GN=Plcl1 PE=1 SV=1	1	1	1	1	1	1	1	1	1	1	0	1	1	1	1	1	1	1	0	1	1	1	1	1	1	0	1	1	1	1	1	1	1	0	1	1	1	1	1	1
D3ZW55	D3ZW55	D3ZW55	4	4	4	Inosine triphosphate pyrophosphatase	Itpa	Rattus norvegicus	sp|D3ZW55|ITPA_RAT Inosine triphosphate pyrophosphatase OS=Rattus norvegicus OX=10116 GN=Itpa PE=3 SV=1	1	4	4	4	3	3	3	3	3	3	4	3	3	3	3	3	3	3	3	3	3	3	3	3	3	4	3	3	3	3	3	3	3	3	3	3	3	3	3	3
D3ZLZ7	D3ZLZ7	D3ZLZ7	10	10	10	Inosine-5-monophosphate dehydrogenase 1	Impdh1	Rattus norvegicus	sp|D3ZLZ7|IMDH1_RAT Inosine-5-monophosphate dehydrogenase 1 OS=Rattus norvegicus OX=10116 GN=Impdh1 PE=3 SV=1	1	10	10	10	9	9	8	10	10	10	9	10	9	8	9	10	10	10	10	9	9	8	10	10	10	9	10	9	8	9	10	10	10	10	9	9	8	10	10	10
P97697	P97697	P97697	5	5	5	Inositol monophosphatase 1	Impa1	Rattus norvegicus	sp|P97697|IMPA1_RAT Inositol monophosphatase 1 OS=Rattus norvegicus OX=10116 GN=Impa1 PE=1 SV=2	1	5	5	5	5	5	5	5	5	4	4	5	5	5	5	5	5	5	5	5	5	5	5	5	4	4	5	5	5	5	5	5	5	5	5	5	5	5	5	4
P24062	P24062	P24062	1	1	1	Insulin-like growth factor 1 receptor	Igf1r	Rattus norvegicus	sp|P24062|IGF1R_RAT Insulin-like growth factor 1 receptor OS=Rattus norvegicus OX=10116 GN=Igf1r PE=2 SV=2	1	1	1	1	1	1	1	1	1	0	0	1	1	1	1	1	1	1	1	1	1	1	1	1	0	0	1	1	1	1	1	1	1	1	1	1	1	1	1	0
Q63416	Q63416	Q63416	5	5	5	Inter-alpha-trypsin inhibitor heavy chain H3	Itih3	Rattus norvegicus	sp|Q63416|ITIH3_RAT Inter-alpha-trypsin inhibitor heavy chain H3 OS=Rattus norvegicus OX=10116 GN=Itih3 PE=2 SV=1	1	5	5	5	0	2	2	0	1	1	0	0	0	0	4	2	1	2	0	0	2	2	0	1	1	0	0	0	0	4	2	1	2	0	0	2	2	0	1	1
Q7TP98	Q7TP98	Q7TP98	1	1	1	Interleukin enhancer-binding factor 2	Ilf2	Rattus norvegicus	sp|Q7TP98|ILF2_RAT Interleukin enhancer-binding factor 2 OS=Rattus norvegicus OX=10116 GN=Ilf2 PE=2 SV=1	1	1	1	1	1	1	1	1	1	1	1	1	1	1	1	1	1	1	1	1	1	1	1	1	1	1	1	1	1	1	1	1	1	1	1	1	1	1	1	1
Q9JIL3	Q9JIL3	Q9JIL3	2	2	2	Interleukin enhancer-binding factor 3	Ilf3	Rattus norvegicus	sp|Q9JIL3|ILF3_RAT Interleukin enhancer-binding factor 3 OS=Rattus norvegicus OX=10116 GN=Ilf3 PE=1 SV=2	1	2	2	2	2	2	2	2	2	2	2	2	2	2	2	1	1	2	2	2	2	2	2	2	2	2	2	2	2	2	1	1	2	2	2	2	2	2	2	2
Q9ET62	Q9ET62	Q9ET62	8	8	8	Interphotoreceptor matrix proteoglycan 1	Impg1	Rattus norvegicus	sp|Q9ET62|IMPG1_RAT Interphotoreceptor matrix proteoglycan 1 OS=Rattus norvegicus OX=10116 GN=Impg1 PE=2 SV=1	1	8	8	8	4	7	7	7	7	7	7	7	4	7	6	8	8	7	7	4	7	7	7	7	7	7	7	4	7	6	8	8	7	7	4	7	7	7	7	7
P70628	P70628	P70628	5	5	5	Interphotoreceptor matrix proteoglycan 2	Impg2	Rattus norvegicus	sp|P70628|IMPG2_RAT Interphotoreceptor matrix proteoglycan 2 OS=Rattus norvegicus OX=10116 GN=Impg2 PE=2 SV=2	1	5	5	5	3	4	4	5	4	5	4	5	3	4	4	5	5	5	5	3	4	4	5	4	5	4	5	3	4	4	5	5	5	5	3	4	4	5	4	5
Q8VI04	Q8VI04	Q8VI04	2	2	2	Isoaspartyl peptidase/L-asparaginase	Asrgl1	Rattus norvegicus	sp|Q8VI04|ASGL1_RAT Isoaspartyl peptidase/L-asparaginase OS=Rattus norvegicus OX=10116 GN=Asrgl1 PE=1 SV=1	1	2	2	2	2	2	2	2	2	2	2	2	2	2	2	2	2	2	2	2	2	2	2	2	2	2	2	2	2	2	2	2	2	2	2	2	2	2	2	2
Q6I7R3	Q6I7R3	Q6I7R3	2	2	2	Isochorismatase domain-containing protein 1	Isoc1	Rattus norvegicus	sp|Q6I7R3|ISOC1_RAT Isochorismatase domain-containing protein 1 OS=Rattus norvegicus OX=10116 GN=Isoc1 PE=1 SV=1	1	2	2	2	2	2	2	2	1	1	1	1	2	2	2	2	2	1	1	2	2	2	2	1	1	1	1	2	2	2	2	2	1	1	2	2	2	2	1	1
Q99NA5	Q99NA5	Q99NA5	6	6	6	Isocitrate dehydrogenase [NAD] subunit alpha, mitochondrial	Idh3a	Rattus norvegicus	sp|Q99NA5|IDH3A_RAT Isocitrate dehydrogenase [NAD] subunit alpha, mitochondrial OS=Rattus norvegicus OX=10116 GN=Idh3a PE=1 SV=1	1	6	6	6	6	6	6	6	6	6	6	6	6	6	6	6	5	5	6	6	6	6	6	6	6	6	6	6	6	6	6	5	5	6	6	6	6	6	6	6
Q68FX0	Q68FX0	Q68FX0	3	3	3	Isocitrate dehydrogenase [NAD] subunit beta, mitochondrial	Idh3B	Rattus norvegicus	sp|Q68FX0|IDH3B_RAT Isocitrate dehydrogenase [NAD] subunit beta, mitochondrial OS=Rattus norvegicus OX=10116 GN=Idh3B PE=2 SV=1	1	3	3	3	2	3	3	3	3	2	2	2	2	2	2	3	3	3	2	2	3	3	3	3	2	2	2	2	2	2	3	3	3	2	2	3	3	3	3	2
P41565	P41565	P41565	3	3	3	Isocitrate dehydrogenase [NAD] subunit gamma 1, mitochondrial	Idh3g	Rattus norvegicus	sp|P41565|IDHG1_RAT Isocitrate dehydrogenase [NAD] subunit gamma 1, mitochondrial OS=Rattus norvegicus OX=10116 GN=Idh3g PE=1 SV=2	1	3	3	3	2	3	2	2	1	2	2	1	2	2	2	1	2	2	1	2	3	2	2	1	2	2	1	2	2	2	1	2	2	1	2	3	2	2	1	2
P41562	P41562	P41562	3	3	3	Isocitrate dehydrogenase [NADP] cytoplasmic	Idh1	Rattus norvegicus	sp|P41562|IDHC_RAT Isocitrate dehydrogenase [NADP] cytoplasmic OS=Rattus norvegicus OX=10116 GN=Idh1 PE=1 SV=1	1	3	3	3	3	3	2	2	1	1	1	1	3	3	3	1	1	2	1	3	3	2	2	1	1	1	1	3	3	3	1	1	2	1	3	3	2	2	1	1
P12007	P12007	P12007	5	5	5	Isovaleryl-CoA dehydrogenase, mitochondrial	Ivd	Rattus norvegicus	sp|P12007|IVD_RAT Isovaleryl-CoA dehydrogenase, mitochondrial OS=Rattus norvegicus OX=10116 GN=Ivd PE=1 SV=2	1	5	5	5	3	3	3	2	2	3	3	3	4	3	3	3	2	3	3	3	3	3	2	2	3	3	3	4	3	3	3	2	3	3	3	3	3	2	2	3
Q6DTM3	Q6DTM3	Q6DTM3	1	1	1	Jouberin	Ahi1	Rattus norvegicus	sp|Q6DTM3|AHI1_RAT Jouberin OS=Rattus norvegicus OX=10116 GN=Ahi1 PE=1 SV=1	1	1	1	1	0	1	0	0	0	0	0	1	0	1	0	0	0	0	0	0	1	0	0	0	0	0	1	0	1	0	0	0	0	0	0	1	0	0	0	0
Q5BJY9	Q5BJY9	Q5BJY9	2	2	2	Keratin, type I cytoskeletal 18	Krt18	Rattus norvegicus	sp|Q5BJY9|K1C18_RAT Keratin, type I cytoskeletal 18 OS=Rattus norvegicus OX=10116 GN=Krt18 PE=1 SV=3	1	2	2	2	0	1	2	0	0	0	0	0	0	0	2	0	0	0	0	0	1	2	0	0	0	0	0	0	0	2	0	0	0	0	0	1	2	0	0	0
Q9QYU4	Q9QYU4	Q9QYU4	13	13	13	Ketimine reductase mu-crystallin	Crym	Rattus norvegicus	sp|Q9QYU4|CRYM_RAT Ketimine reductase mu-crystallin OS=Rattus norvegicus OX=10116 GN=Crym PE=1 SV=1	1	13	13	13	12	12	12	12	12	12	11	12	12	12	12	12	12	12	12	12	12	12	12	12	12	11	12	12	12	12	12	12	12	12	12	12	12	12	12	12
Q91V33	Q91V33	Q91V33	1	1	1	KH domain-containing, RNA-binding, signal transduction-associated protein 1	Khdrbs1	Rattus norvegicus	sp|Q91V33|KHDR1_RAT KH domain-containing, RNA-binding, signal transduction-associated protein 1 OS=Rattus norvegicus OX=10116 GN=Khdrbs1 PE=1 SV=1	1	1	1	1	1	1	1	1	1	1	1	1	1	1	1	1	1	1	1	1	1	1	1	1	1	1	1	1	1	1	1	1	1	1	1	1	1	1	1	1
P37285	P37285	P37285	3	3	3	Kinesin light chain 1	Klc1	Rattus norvegicus	sp|P37285|KLC1_RAT Kinesin light chain 1 OS=Rattus norvegicus OX=10116 GN=Klc1 PE=1 SV=2	1	3	3	3	0	0	0	0	2	1	2	1	0	0	0	0	1	1	1	0	0	0	0	2	1	2	1	0	0	0	0	1	1	1	0	0	0	0	2	1
Q2PQA9	Q2PQA9;P56536	Q2PQA9	3;1	3;1	3;1	Kinesin-1 heavy chain	Kif5b	Rattus norvegicus	sp|Q2PQA9|KINH_RAT Kinesin-1 heavy chain OS=Rattus norvegicus OX=10116 GN=Kif5b PE=1 SV=1	2	3	3	3	3	3	3	3	3	3	3	3	3	3	3	3	3	3	3	3	3	3	3	3	3	3	3	3	3	3	3	3	3	3	3	3	3	3	3	3
Q9WV63	Q9WV63	Q9WV63	3	3	3	Kinesin-like protein KIF2A	Kif2a	Rattus norvegicus	sp|Q9WV63|KIF2A_RAT Kinesin-like protein KIF2A OS=Rattus norvegicus OX=10116 GN=Kif2a PE=1 SV=2	1	3	3	3	1	2	2	2	1	0	1	1	1	2	1	2	1	1	2	1	2	2	2	1	0	1	1	1	2	1	2	1	1	2	1	2	2	2	1	0
Q6P7Q4	Q6P7Q4	Q6P7Q4	10	10	10	Lactoylglutathione lyase	Glo1	Rattus norvegicus	sp|Q6P7Q4|LGUL_RAT Lactoylglutathione lyase OS=Rattus norvegicus OX=10116 GN=Glo1 PE=1 SV=3	1	10	10	10	6	9	8	9	10	9	9	9	6	8	8	9	9	8	8	6	9	8	9	10	9	9	9	6	8	8	9	9	8	8	6	9	8	9	10	9
Q62733	Q62733	Q62733	4	4	4	Lamina-associated polypeptide 2, isoform beta	Tmpo	Rattus norvegicus	sp|Q62733|LAP2_RAT Lamina-associated polypeptide 2, isoform beta OS=Rattus norvegicus OX=10116 GN=Tmpo PE=1 SV=3	1	4	4	4	4	3	4	4	4	3	3	3	4	4	4	4	4	4	3	4	3	4	4	4	3	3	3	4	4	4	4	4	4	3	4	3	4	4	4	3
P70615	P70615	P70615	21	21	20	Lamin-B1	Lmnb1	Rattus norvegicus	sp|P70615|LMNB1_RAT Lamin-B1 OS=Rattus norvegicus OX=10116 GN=Lmnb1 PE=1 SV=3	1	21	21	20	16	17	14	14	15	13	14	12	17	17	16	16	16	15	16	16	17	14	14	15	13	14	12	17	17	16	16	16	15	16	15	16	13	13	14	12
Q63016	Q63016	Q63016	3	3	3	Large neutral amino acids transporter small subunit 1	Slc7a5	Rattus norvegicus	sp|Q63016|LAT1_RAT Large neutral amino acids transporter small subunit 1 OS=Rattus norvegicus OX=10116 GN=Slc7a5 PE=1 SV=2	1	3	3	3	3	3	3	3	3	2	2	3	3	2	2	3	3	3	3	3	3	3	3	3	2	2	3	3	2	2	3	3	3	3	3	3	3	3	3	2
Q7TT51	Q7TT51	Q7TT51	1	1	1	Lengsin	Lgsn	Rattus norvegicus	sp|Q7TT51|LGSN_RAT Lengsin OS=Rattus norvegicus OX=10116 GN=Lgsn PE=2 SV=1	1	1	1	1	0	0	0	0	0	0	0	0	0	0	0	0	1	0	0	0	0	0	0	0	0	0	0	0	0	0	0	1	0	0	0	0	0	0	0	0
Q562C6	Q562C6	Q562C6	2	2	2	Leucine zipper transcription factor-like protein 1	Lztfl1	Rattus norvegicus	sp|Q562C6|LZTL1_RAT Leucine zipper transcription factor-like protein 1 OS=Rattus norvegicus OX=10116 GN=Lztfl1 PE=2 SV=1	1	2	2	2	1	2	0	0	0	0	0	0	2	2	2	0	0	0	0	1	2	0	0	0	0	0	0	2	2	2	0	0	0	0	1	2	0	0	0	0
Q5SGE0	Q5SGE0	Q5SGE0	3	3	3	Leucine-rich PPR motif-containing protein, mitochondrial	Lrpprc	Rattus norvegicus	sp|Q5SGE0|LPPRC_RAT Leucine-rich PPR motif-containing protein, mitochondrial OS=Rattus norvegicus OX=10116 GN=Lrpprc PE=1 SV=1	1	3	3	3	1	1	1	1	2	2	2	1	1	1	1	1	2	2	2	1	1	1	1	2	2	2	1	1	1	1	1	2	2	2	1	1	1	1	2	2
P30349	P30349	P30349	8	8	8	Leukotriene A-4 hydrolase	Lta4h	Rattus norvegicus	sp|P30349|LKHA4_RAT Leukotriene A-4 hydrolase OS=Rattus norvegicus OX=10116 GN=Lta4h PE=1 SV=3	1	8	8	8	5	5	6	5	7	7	7	7	5	5	4	6	5	7	7	5	5	6	5	7	7	7	7	5	5	4	6	5	7	7	5	5	6	5	7	7
Q99MZ8	Q99MZ8	Q99MZ8	4	4	4	LIM and SH3 domain protein 1	Lasp1	Rattus norvegicus	sp|Q99MZ8|LASP1_RAT LIM and SH3 domain protein 1 OS=Rattus norvegicus OX=10116 GN=Lasp1 PE=1 SV=1	1	4	4	4	2	2	2	2	4	3	3	3	2	2	1	1	2	1	2	2	2	2	2	4	3	3	3	2	2	1	1	2	1	2	2	2	2	2	4	3
Q62813	Q62813	Q62813	3	3	3	Limbic system-associated membrane protein	Lsamp	Rattus norvegicus	sp|Q62813|LSAMP_RAT Limbic system-associated membrane protein OS=Rattus norvegicus OX=10116 GN=Lsamp PE=1 SV=1	1	3	3	3	2	2	2	3	2	2	2	2	2	1	2	2	2	2	2	2	2	2	3	2	2	2	2	2	1	2	2	2	2	2	2	2	2	3	2	2
P04642	P04642;P19629	P04642	22;1	22;1	19;1	L-lactate dehydrogenase A chain	Ldha	Rattus norvegicus	sp|P04642|LDHA_RAT L-lactate dehydrogenase A chain OS=Rattus norvegicus OX=10116 GN=Ldha PE=1 SV=1	2	22	22	19	17	19	18	18	17	17	17	16	17	19	17	19	20	20	17	17	19	18	18	17	17	17	16	17	19	17	19	20	20	17	15	16	15	16	15	15
P42123	P42123	P42123	12	9	9	L-lactate dehydrogenase B chain	Ldhb	Rattus norvegicus	sp|P42123|LDHB_RAT L-lactate dehydrogenase B chain OS=Rattus norvegicus OX=10116 GN=Ldhb PE=1 SV=2	1	12	9	9	10	11	11	11	11	11	11	10	10	11	11	10	11	11	11	8	8	8	9	9	9	9	8	8	8	8	8	9	9	9	8	8	8	9	9	9
P97849	P97849	P97849	2	2	2	Long-chain fatty acid transport protein 1	Slc27a1	Rattus norvegicus	sp|P97849|S27A1_RAT Long-chain fatty acid transport protein 1 OS=Rattus norvegicus OX=10116 GN=Slc27a1 PE=2 SV=1	1	2	2	2	0	0	2	2	0	0	0	0	0	0	0	2	2	0	0	0	0	2	2	0	0	0	0	0	0	0	2	2	0	0	0	0	2	2	0	0
Q63151	Q63151	Q63151	1	1	1	Long-chain-fatty-acid--CoA ligase 3	Acsl3	Rattus norvegicus	sp|Q63151|ACSL3_RAT Long-chain-fatty-acid--CoA ligase 3 OS=Rattus norvegicus OX=10116 GN=Acsl3 PE=1 SV=1	1	1	1	1	1	1	1	1	1	0	0	1	1	1	1	0	1	1	1	1	1	1	1	1	0	0	1	1	1	1	0	1	1	1	1	1	1	1	1	0
P33124	P33124	P33124	8	8	8	Long-chain-fatty-acid--CoA ligase 6	Acsl6	Rattus norvegicus	sp|P33124|ACSL6_RAT Long-chain-fatty-acid--CoA ligase 6 OS=Rattus norvegicus OX=10116 GN=Acsl6 PE=1 SV=1	1	8	8	8	2	5	5	4	3	3	4	2	2	5	4	5	5	5	1	2	5	5	4	3	3	4	2	2	5	4	5	5	5	1	2	5	5	4	3	3
P41498	P41498	P41498	4	4	4	Low molecular weight phosphotyrosine protein phosphatase	Acp1	Rattus norvegicus	sp|P41498|PPAC_RAT Low molecular weight phosphotyrosine protein phosphatase OS=Rattus norvegicus OX=10116 GN=Acp1 PE=1 SV=3	1	4	4	4	3	3	3	4	3	2	2	3	3	3	3	3	2	3	2	3	3	3	4	3	2	2	3	3	3	3	3	2	3	2	3	3	3	4	3	2
Q66H35	Q66H35	Q66H35	2	2	2	Lung adenoma susceptibility protein 2 homolog	Las2	Rattus norvegicus	sp|Q66H35|LAS2_RAT Lung adenoma susceptibility protein 2 homolog OS=Rattus norvegicus OX=10116 GN=Las2 PE=2 SV=1	1	2	2	2	0	1	1	1	0	0	0	1	0	0	1	1	0	0	1	0	1	1	1	0	0	0	1	0	0	1	1	0	0	1	0	1	1	1	0	0
P38656	P38656	P38656	6	6	6	Lupus La protein homolog	Ssb	Rattus norvegicus	sp|P38656|LA_RAT Lupus La protein homolog OS=Rattus norvegicus OX=10116 GN=Ssb PE=1 SV=1	1	6	6	6	5	5	6	5	5	5	5	5	5	5	5	5	5	5	5	5	5	6	5	5	5	5	5	5	5	5	5	5	5	5	5	5	6	5	5	5
Q1HAQ0	Q1HAQ0	Q1HAQ0	1	1	1	Lysophosphatidylcholine acyltransferase 1	Lpcat1	Rattus norvegicus	sp|Q1HAQ0|PCAT1_RAT Lysophosphatidylcholine acyltransferase 1 OS=Rattus norvegicus OX=10116 GN=Lpcat1 PE=1 SV=2	1	1	1	1	0	0	0	0	1	0	0	1	0	0	0	1	1	1	0	0	0	0	0	1	0	0	1	0	0	0	1	1	1	0	0	0	0	0	1	0
P14562	P14562	P14562	1	1	1	Lysosome-associated membrane glycoprotein 1	Lamp1	Rattus norvegicus	sp|P14562|LAMP1_RAT Lysosome-associated membrane glycoprotein 1 OS=Rattus norvegicus OX=10116 GN=Lamp1 PE=1 SV=1	1	1	1	1	1	1	0	1	0	0	0	0	0	0	0	0	0	0	0	1	1	0	1	0	0	0	0	0	0	0	0	0	0	0	1	1	0	1	0	0
Q8K4F7	Q8K4F7	Q8K4F7	5	5	5	m7GpppX diphosphatase	Dcps	Rattus norvegicus	sp|Q8K4F7|DCPS_RAT m7GpppX diphosphatase OS=Rattus norvegicus OX=10116 GN=Dcps PE=2 SV=1	1	5	5	5	4	3	3	3	5	5	5	5	4	3	2	3	4	4	5	4	3	3	3	5	5	5	5	4	3	2	3	4	4	5	4	3	3	3	5	5
P30904	P30904	P30904	4	4	4	Macrophage migration inhibitory factor	Mif	Rattus norvegicus	sp|P30904|MIF_RAT Macrophage migration inhibitory factor OS=Rattus norvegicus OX=10116 GN=Mif PE=1 SV=4	1	4	4	4	4	4	4	4	4	4	4	4	4	3	4	4	4	4	4	4	4	4	4	4	4	4	4	4	3	4	4	4	4	4	4	4	4	4	4	4
D3ZAA9	D3ZAA9	D3ZAA9	9	9	9	MAGUK p55 subfamily member 2	Mpp2	Rattus norvegicus	sp|D3ZAA9|MPP2_RAT MAGUK p55 subfamily member 2 OS=Rattus norvegicus OX=10116 GN=Mpp2 PE=1 SV=2	1	9	9	9	5	4	7	7	6	5	6	5	4	4	4	6	6	6	5	5	4	7	7	6	5	6	5	4	4	4	6	6	6	5	5	4	7	7	6	5
Q9QYH1	Q9QYH1	Q9QYH1	1	1	1	MAGUK p55 subfamily member 4	Mpp4	Rattus norvegicus	sp|Q9QYH1|MPP4_RAT MAGUK p55 subfamily member 4 OS=Rattus norvegicus OX=10116 GN=Mpp4 PE=1 SV=1	1	1	1	1	1	1	1	1	1	1	1	1	1	1	1	1	1	1	1	1	1	1	1	1	1	1	1	1	1	1	1	1	1	1	1	1	1	1	1	1
P13852	P13852	P13852	1	1	1	Major prion protein	Prnp	Rattus norvegicus	sp|P13852|PRIO_RAT Major prion protein OS=Rattus norvegicus OX=10116 GN=Prnp PE=1 SV=2	1	1	1	1	0	0	0	0	0	0	0	0	0	0	0	1	1	1	0	0	0	0	0	0	0	0	0	0	0	0	1	1	1	0	0	0	0	0	0	0
O88989	O88989	O88989	11	11	11	Malate dehydrogenase, cytoplasmic	Mdh1	Rattus norvegicus	sp|O88989|MDHC_RAT Malate dehydrogenase, cytoplasmic OS=Rattus norvegicus OX=10116 GN=Mdh1 PE=1 SV=3	1	11	11	11	10	10	11	11	11	11	11	11	10	10	10	11	11	11	11	10	10	11	11	11	11	11	11	10	10	10	11	11	11	11	10	10	11	11	11	11
P04636	P04636	P04636	17	17	17	Malate dehydrogenase, mitochondrial	Mdh2	Rattus norvegicus	sp|P04636|MDHM_RAT Malate dehydrogenase, mitochondrial OS=Rattus norvegicus OX=10116 GN=Mdh2 PE=1 SV=2	1	17	17	17	17	17	17	17	17	16	16	17	17	17	17	17	17	17	16	17	17	17	17	17	16	16	17	17	17	17	17	17	17	16	17	17	17	17	17	16
Q68FX1	Q68FX1	Q68FX1	3	3	3	Mannose-6-phosphate isomerase	Mpi	Rattus norvegicus	sp|Q68FX1|MPI_RAT Mannose-6-phosphate isomerase OS=Rattus norvegicus OX=10116 GN=Mpi PE=2 SV=1	1	3	3	3	2	2	2	2	2	2	2	1	2	2	1	3	2	1	2	2	2	2	2	2	2	2	1	2	2	1	3	2	1	2	2	2	2	2	2	2
Q9EPH2	Q9EPH2	Q9EPH2	1	1	1	MARCKS-related protein	Marcksl1	Rattus norvegicus	sp|Q9EPH2|MRP_RAT MARCKS-related protein OS=Rattus norvegicus OX=10116 GN=Marcksl1 PE=2 SV=3	1	1	1	1	1	1	1	1	1	1	1	1	0	0	1	1	1	1	1	1	1	1	1	1	1	1	1	0	0	1	1	1	1	1	1	1	1	1	1	1
P43244	P43244	P43244	11	11	11	Matrin-3	Matr3	Rattus norvegicus	sp|P43244|MATR3_RAT Matrin-3 OS=Rattus norvegicus OX=10116 GN=Matr3 PE=1 SV=2	1	11	11	11	10	11	11	11	11	10	11	10	10	9	8	9	9	9	9	10	11	11	11	11	10	11	10	10	9	8	9	9	9	9	10	11	11	11	11	10
P08503	P08503	P08503	4	4	4	Medium-chain specific acyl-CoA dehydrogenase, mitochondrial	Acadm	Rattus norvegicus	sp|P08503|ACADM_RAT Medium-chain specific acyl-CoA dehydrogenase, mitochondrial OS=Rattus norvegicus OX=10116 GN=Acadm PE=1 SV=1	1	4	4	4	3	2	2	3	3	2	2	2	3	3	1	3	2	3	2	3	2	2	3	3	2	2	2	3	3	1	3	2	3	2	3	2	2	3	3	2
O35476	O35476	O35476	2	2	2	Medium-wave-sensitive opsin 1	Opn1mw	Rattus norvegicus	sp|O35476|OPSG_RAT Medium-wave-sensitive opsin 1 OS=Rattus norvegicus OX=10116 GN=Opn1mw PE=1 SV=2	1	2	2	2	0	0	0	0	0	1	1	1	0	1	0	0	0	0	1	0	0	0	0	0	1	1	1	0	1	0	0	0	0	1	0	0	0	0	0	1
P70580	P70580	P70580	4	4	4	Membrane-associated progesterone receptor component 1	Pgrmc1	Rattus norvegicus	sp|P70580|PGRC1_RAT Membrane-associated progesterone receptor component 1 OS=Rattus norvegicus OX=10116 GN=Pgrmc1 PE=1 SV=3	1	4	4	4	3	4	4	4	3	4	4	4	4	4	4	4	3	4	4	3	4	4	4	3	4	4	4	4	4	4	4	3	4	4	3	4	4	4	3	4
P37361	P37361	P37361	1	1	1	Metallothionein-3	Mt3	Rattus norvegicus	sp|P37361|MT3_RAT Metallothionein-3 OS=Rattus norvegicus OX=10116 GN=Mt3 PE=2 SV=1	1	1	1	1	0	1	1	1	1	0	0	1	0	1	1	1	0	0	1	0	1	1	1	1	0	0	1	0	1	1	1	0	0	1	0	1	1	1	1	0
Q5U2R0	Q5U2R0	Q5U2R0	2	2	2	Methionine adenosyltransferase 2 subunit beta	Mat2b	Rattus norvegicus	sp|Q5U2R0|MAT2B_RAT Methionine adenosyltransferase 2 subunit beta OS=Rattus norvegicus OX=10116 GN=Mat2b PE=2 SV=1	1	2	2	2	1	1	1	1	2	2	2	2	1	1	1	1	1	2	2	1	1	1	1	2	2	2	2	1	1	1	1	1	2	2	1	1	1	1	2	2
Q02253	Q02253	Q02253	3	3	3	Methylmalonate-semialdehyde dehydrogenase [acylating], mitochondrial	Aldh6a1	Rattus norvegicus	sp|Q02253|MMSA_RAT Methylmalonate-semialdehyde dehydrogenase [acylating], mitochondrial OS=Rattus norvegicus OX=10116 GN=Aldh6a1 PE=1 SV=1	1	3	3	3	1	0	0	0	1	1	1	2	0	0	0	0	0	1	1	1	0	0	0	1	1	1	2	0	0	0	0	0	1	1	1	0	0	0	1	1
Q3KR86	Q3KR86	Q3KR86	2	2	2	MICOS complex subunit Mic60 (Fragment)	Immt	Rattus norvegicus	sp|Q3KR86|MIC60_RAT MICOS complex subunit Mic60 (Fragment) OS=Rattus norvegicus OX=10116 GN=Immt PE=1 SV=1	1	2	2	2	1	0	0	0	0	0	0	0	0	0	0	0	0	1	0	1	0	0	0	0	0	0	0	0	0	0	0	0	1	0	1	0	0	0	0	0
P34926	P34926	P34926	9	8	8	Microtubule-associated protein 1A	Map1a	Rattus norvegicus	sp|P34926|MAP1A_RAT Microtubule-associated protein 1A OS=Rattus norvegicus OX=10116 GN=Map1a PE=1 SV=1	1	9	8	8	4	3	6	5	4	4	5	4	4	3	5	3	5	4	3	3	2	5	4	3	3	4	3	3	2	4	2	4	3	2	3	2	5	4	3	3
P15205	P15205	P15205	50	50	49	Microtubule-associated protein 1B	Map1b	Rattus norvegicus	sp|P15205|MAP1B_RAT Microtubule-associated protein 1B OS=Rattus norvegicus OX=10116 GN=Map1b PE=1 SV=3	1	50	50	49	34	43	41	41	35	39	42	37	39	42	34	40	36	41	38	34	43	41	41	35	39	42	37	39	42	34	40	36	41	38	33	42	40	40	34	38
P15146	P15146	P15146	16	16	16	Microtubule-associated protein 2	Map2	Rattus norvegicus	sp|P15146|MTAP2_RAT Microtubule-associated protein 2 OS=Rattus norvegicus OX=10116 GN=Map2 PE=1 SV=3	1	16	16	16	6	9	9	9	9	8	7	9	7	7	5	5	6	7	5	6	9	9	9	9	8	7	9	7	7	5	5	6	7	5	6	9	9	9	9	8
Q5M7W5	Q5M7W5	Q5M7W5	7	7	7	Microtubule-associated protein 4	Map4	Rattus norvegicus	sp|Q5M7W5|MAP4_RAT Microtubule-associated protein 4 OS=Rattus norvegicus OX=10116 GN=Map4 PE=1 SV=1	1	7	7	7	4	4	6	6	5	5	5	4	4	3	4	4	5	5	5	4	4	6	6	5	5	5	4	4	3	4	4	5	5	5	4	4	6	6	5	5
Q63560	Q63560	Q63560	10	10	10	Microtubule-associated protein 6	Map6	Rattus norvegicus	sp|Q63560|MAP6_RAT Microtubule-associated protein 6 OS=Rattus norvegicus OX=10116 GN=Map6 PE=1 SV=1	1	10	10	10	6	7	6	6	6	7	8	6	6	6	5	4	6	5	6	6	7	6	6	6	7	8	6	6	6	5	4	6	5	6	6	7	6	6	6	7
Q3B8Q0	Q3B8Q0	Q3B8Q0	1	1	1	Microtubule-associated protein RP/EB family member 2	Mapre2	Rattus norvegicus	sp|Q3B8Q0|MARE2_RAT Microtubule-associated protein RP/EB family member 2 OS=Rattus norvegicus OX=10116 GN=Mapre2 PE=1 SV=1	1	1	1	1	0	0	1	1	1	1	1	1	0	0	0	1	1	1	1	0	0	1	1	1	1	1	1	0	0	0	1	1	1	1	0	0	1	1	1	1
Q5XIT1	Q5XIT1	Q5XIT1	2	2	2	Microtubule-associated protein RP/EB family member 3	Mapre3	Rattus norvegicus	sp|Q5XIT1|MARE3_RAT Microtubule-associated protein RP/EB family member 3 OS=Rattus norvegicus OX=10116 GN=Mapre3 PE=1 SV=1	1	2	2	2	1	1	1	1	1	1	1	1	1	2	1	1	1	1	1	1	1	1	1	1	1	1	1	1	2	1	1	1	1	1	1	1	1	1	1	1
P19332	P19332	P19332	3	3	3	Microtubule-associated protein tau	Mapt	Rattus norvegicus	sp|P19332|TAU_RAT Microtubule-associated protein tau OS=Rattus norvegicus OX=10116 GN=Mapt PE=1 SV=3	1	3	3	3	1	1	2	2	2	1	2	1	1	1	0	1	2	2	2	1	1	2	2	2	1	2	1	1	1	0	1	2	2	2	1	1	2	2	2	1
P97700	P97700	P97700	5	5	5	Mitochondrial 2-oxoglutarate/malate carrier protein	Slc25a11	Rattus norvegicus	sp|P97700|M2OM_RAT Mitochondrial 2-oxoglutarate/malate carrier protein OS=Rattus norvegicus OX=10116 GN=Slc25a11 PE=1 SV=3	1	5	5	5	3	3	3	3	3	3	3	3	3	3	3	4	5	5	3	3	3	3	3	3	3	3	3	3	3	3	4	5	5	3	3	3	3	3	3	3
P84817	P84817	P84817	4	4	4	Mitochondrial fission 1 protein	Fis1	Rattus norvegicus	sp|P84817|FIS1_RAT Mitochondrial fission 1 protein OS=Rattus norvegicus OX=10116 GN=Fis1 PE=1 SV=1	1	4	4	4	1	1	2	2	1	1	1	2	2	1	1	1	1	1	2	1	1	2	2	1	1	1	2	2	1	1	1	1	1	2	1	1	2	2	1	1
P62076	P62076	P62076	1	1	1	Mitochondrial import inner membrane translocase subunit Tim13	Timm13	Rattus norvegicus	sp|P62076|TIM13_RAT Mitochondrial import inner membrane translocase subunit Tim13 OS=Rattus norvegicus OX=10116 GN=Timm13 PE=3 SV=1	1	1	1	1	1	1	1	1	1	1	1	1	1	1	1	1	1	1	1	1	1	1	1	1	1	1	1	1	1	1	1	1	1	1	1	1	1	1	1	1
Q9WVA1	Q9WVA1	Q9WVA1	1	1	1	Mitochondrial import inner membrane translocase subunit Tim8 A	Timm8a	Rattus norvegicus	sp|Q9WVA1|TIM8A_RAT Mitochondrial import inner membrane translocase subunit Tim8 A OS=Rattus norvegicus OX=10116 GN=Timm8a PE=1 SV=1	1	1	1	1	0	0	0	1	1	1	1	1	0	0	0	1	1	1	1	0	0	0	1	1	1	1	1	0	0	0	1	1	1	1	0	0	0	1	1	1
P62078	P62078	P62078	1	1	1	Mitochondrial import inner membrane translocase subunit Tim8 B	Timm8b	Rattus norvegicus	sp|P62078|TIM8B_RAT Mitochondrial import inner membrane translocase subunit Tim8 B OS=Rattus norvegicus OX=10116 GN=Timm8b PE=3 SV=1	1	1	1	1	0	0	0	0	1	0	0	0	0	0	0	0	0	0	0	0	0	0	0	1	0	0	0	0	0	0	0	0	0	0	0	0	0	0	1	0
Q75Q39	Q75Q39	Q75Q39	3	3	3	Mitochondrial import receptor subunit TOM70	Tomm70	Rattus norvegicus	sp|Q75Q39|TOM70_RAT Mitochondrial import receptor subunit TOM70 OS=Rattus norvegicus OX=10116 GN=Tomm70 PE=1 SV=1	1	3	3	3	2	3	2	3	3	3	3	3	2	3	2	3	3	3	3	2	3	2	3	3	3	3	3	2	3	2	3	3	3	3	2	3	2	3	3	3
Q5BJN5	Q5BJN5	Q5BJN5	1	1	1	Mitochondrial intermembrane space import and assembly protein 40	Chchd4	Rattus norvegicus	sp|Q5BJN5|MIA40_RAT Mitochondrial intermembrane space import and assembly protein 40 OS=Rattus norvegicus OX=10116 GN=Chchd4 PE=2 SV=1	1	1	1	1	0	1	0	0	0	0	0	0	0	1	1	1	1	0	0	0	1	0	0	0	0	0	0	0	1	1	1	1	0	0	0	1	0	0	0	0
Q7TSA0	Q7TSA0	Q7TSA0	2	2	2	Mitochondrial Rho GTPase 2	Rhot2	Rattus norvegicus	sp|Q7TSA0|MIRO2_RAT Mitochondrial Rho GTPase 2 OS=Rattus norvegicus OX=10116 GN=Rhot2 PE=1 SV=1	1	2	2	2	0	2	1	0	1	1	1	1	0	2	1	0	0	0	1	0	2	1	0	1	1	1	1	0	2	1	0	0	0	1	0	2	1	0	1	1
P63086	P63086	P63086	2	2	2	Mitogen-activated protein kinase 1	Mapk1	Rattus norvegicus	sp|P63086|MK01_RAT Mitogen-activated protein kinase 1 OS=Rattus norvegicus OX=10116 GN=Mapk1 PE=1 SV=3	1	2	2	2	2	1	2	1	1	2	2	2	2	2	2	1	2	1	2	2	1	2	1	1	2	2	2	2	2	2	1	2	1	2	2	1	2	1	1	2
P21708	P21708	P21708	2	2	2	Mitogen-activated protein kinase 3	Mapk3	Rattus norvegicus	sp|P21708|MK03_RAT Mitogen-activated protein kinase 3 OS=Rattus norvegicus OX=10116 GN=Mapk3 PE=1 SV=5	1	2	2	2	0	1	1	0	1	1	1	1	1	1	1	1	1	2	1	0	1	1	0	1	1	1	1	1	1	1	1	1	2	1	0	1	1	0	1	1
O35763	O35763	O35763	2	1	1	Moesin	Msn	Rattus norvegicus	sp|O35763|MOES_RAT Moesin OS=Rattus norvegicus OX=10116 GN=Msn PE=1 SV=3	1	2	1	1	2	2	1	1	1	1	1	1	2	2	2	1	1	1	2	1	1	0	0	0	0	0	0	1	1	1	0	0	0	1	1	1	0	0	0	0
P53987	P53987	P53987	4	4	4	Monocarboxylate transporter 1	Slc16a1	Rattus norvegicus	sp|P53987|MOT1_RAT Monocarboxylate transporter 1 OS=Rattus norvegicus OX=10116 GN=Slc16a1 PE=1 SV=1	1	4	4	4	4	4	4	3	2	3	3	3	4	4	4	3	3	3	2	4	4	4	3	2	3	3	3	4	4	4	3	3	3	2	4	4	4	3	2	3
P51583	P51583	P51583	1	1	1	Multifunctional protein ADE2	Paics	Rattus norvegicus	sp|P51583|PUR6_RAT Multifunctional protein ADE2 OS=Rattus norvegicus OX=10116 GN=Paics PE=1 SV=3	1	1	1	1	1	1	1	1	1	1	1	1	1	0	0	1	1	0	1	1	1	1	1	1	1	1	1	1	0	0	1	1	0	1	1	1	1	1	1	1
O08839	O08839	O08839	6	6	6	Myc box-dependent-interacting protein 1	Bin1	Rattus norvegicus	sp|O08839|BIN1_RAT Myc box-dependent-interacting protein 1 OS=Rattus norvegicus OX=10116 GN=Bin1 PE=1 SV=1	1	6	6	6	5	5	6	6	5	4	5	4	6	6	5	5	5	6	4	5	5	6	6	5	4	5	4	6	6	5	5	5	6	4	5	5	6	6	5	4
P18666	P18666;P13832	P18666;P13832	1;1	1;1	1;1	Myosin regulatory light chain 12B	Myl12b	Rattus norvegicus	sp|P18666|ML12B_RAT Myosin regulatory light chain 12B OS=Rattus norvegicus OX=10116 GN=Myl12b PE=1 SV=3;sp|P13832|MRLCA_RAT Myosin regulatory light chain RLC-A OS=Rattus norvegicus OX=10116 GN=Rlc-a PE=2 SV=2	2	1	1	1	0	1	0	0	0	1	1	0	0	1	0	0	0	1	0	0	1	0	0	0	1	1	0	0	1	0	0	0	1	0	0	1	0	0	0	1
P02564	P02564;P02563	P02564;P02563	2;1	2;1	2;1	Myosin-7	Myh7	Rattus norvegicus	sp|P02564|MYH7_RAT Myosin-7 OS=Rattus norvegicus OX=10116 GN=Myh7 PE=1 SV=2;sp|P02563|MYH6_RAT Myosin-6 OS=Rattus norvegicus OX=10116 GN=Myh6 PE=1 SV=2	2	2	2	2	1	1	1	1	2	2	2	2	1	1	1	1	2	2	2	1	1	1	1	2	2	2	2	1	1	1	1	2	2	2	1	1	1	1	2	2
P62775	P62775	P62775	1	1	1	Myotrophin	Mtpn	Rattus norvegicus	sp|P62775|MTPN_RAT Myotrophin OS=Rattus norvegicus OX=10116 GN=Mtpn PE=1 SV=2	1	1	1	1	1	1	1	1	1	1	1	1	1	1	1	1	1	1	1	1	1	1	1	1	1	1	1	1	1	1	1	1	1	1	1	1	1	1	1	1
P30009	P30009	P30009	15	15	15	Myristoylated alanine-rich C-kinase substrate	Marcks	Rattus norvegicus	sp|P30009|MARCS_RAT Myristoylated alanine-rich C-kinase substrate OS=Rattus norvegicus OX=10116 GN=Marcks PE=1 SV=2	1	15	15	15	11	13	13	11	10	14	14	11	10	12	12	11	10	10	13	11	13	13	11	10	14	14	11	10	12	12	11	10	10	13	11	13	13	11	10	14
O08557	O08557	O08557	7	7	7	N(G),N(G)-dimethylarginine dimethylaminohydrolase 1	Ddah1	Rattus norvegicus	sp|O08557|DDAH1_RAT N(G),N(G)-dimethylarginine dimethylaminohydrolase 1 OS=Rattus norvegicus OX=10116 GN=Ddah1 PE=1 SV=3	1	7	7	7	6	7	6	5	6	6	6	6	6	6	7	6	6	6	6	6	7	6	5	6	6	6	6	6	6	7	6	6	6	6	6	7	6	5	6	6
Q6MG60	Q6MG60	Q6MG60	10	10	10	N(G),N(G)-dimethylarginine dimethylaminohydrolase 2	Ddah2	Rattus norvegicus	sp|Q6MG60|DDAH2_RAT N(G),N(G)-dimethylarginine dimethylaminohydrolase 2 OS=Rattus norvegicus OX=10116 GN=Ddah2 PE=1 SV=1	1	10	10	10	10	9	10	9	8	7	7	7	9	10	9	9	9	9	7	10	9	10	9	8	7	7	7	9	10	9	9	9	9	7	10	9	10	9	8	7
Q9JJ19	Q9JJ19	Q9JJ19	2	2	2	Na(+)/H(+) exchange regulatory cofactor NHE-RF1	Slc9a3r1	Rattus norvegicus	sp|Q9JJ19|NHRF1_RAT Na(+)/H(+) exchange regulatory cofactor NHE-RF1 OS=Rattus norvegicus OX=10116 GN=Slc9a3r1 PE=1 SV=3	1	2	2	2	2	2	2	2	2	2	2	2	2	2	1	2	2	2	2	2	2	2	2	2	2	2	2	2	2	1	2	2	2	2	2	2	2	2	2	2
P69060	P69060	P69060	4	4	4	N-acylneuraminate cytidylyltransferase	Cmas	Rattus norvegicus	sp|P69060|NEUA_RAT N-acylneuraminate cytidylyltransferase OS=Rattus norvegicus OX=10116 GN=Cmas PE=2 SV=1	1	4	4	4	3	3	3	3	1	1	1	1	1	0	3	2	1	2	2	3	3	3	3	1	1	1	1	1	0	3	2	1	2	2	3	3	3	3	1	1
Q1HCL7	Q1HCL7	Q1HCL7	2	2	2	NAD kinase 2, mitochondrial	Nadk2	Rattus norvegicus	sp|Q1HCL7|NAKD2_RAT NAD kinase 2, mitochondrial OS=Rattus norvegicus OX=10116 GN=Nadk2 PE=1 SV=1	1	2	2	2	2	2	2	2	2	2	2	2	2	2	1	2	2	2	2	2	2	2	2	2	2	2	2	2	2	1	2	2	2	2	2	2	2	2	2	2
B0BNM1	B0BNM1	B0BNM1	3	3	3	NAD(P)H-hydrate epimerase	Naxe	Rattus norvegicus	sp|B0BNM1|NNRE_RAT NAD(P)H-hydrate epimerase OS=Rattus norvegicus OX=10116 GN=Naxe PE=2 SV=1	1	3	3	3	2	3	2	3	2	2	2	3	3	3	1	3	3	3	3	2	3	2	3	2	2	2	3	3	3	1	3	3	3	3	2	3	2	3	2	2
Q5RJQ4	Q5RJQ4	Q5RJQ4	4	4	4	NAD-dependent protein deacetylase sirtuin-2	Sirt2	Rattus norvegicus	sp|Q5RJQ4|SIR2_RAT NAD-dependent protein deacetylase sirtuin-2 OS=Rattus norvegicus OX=10116 GN=Sirt2 PE=1 SV=1	1	4	4	4	1	3	3	3	1	0	0	1	2	3	4	3	1	1	1	1	3	3	3	1	0	0	1	2	3	4	3	1	1	1	1	3	3	3	1	0
Q561S0	Q561S0	Q561S0	4	4	4	NADH dehydrogenase [ubiquinone] 1 alpha subcomplex subunit 10, mitochondrial	Ndufa10	Rattus norvegicus	sp|Q561S0|NDUAA_RAT NADH dehydrogenase [ubiquinone] 1 alpha subcomplex subunit 10, mitochondrial OS=Rattus norvegicus OX=10116 GN=Ndufa10 PE=1 SV=1	1	4	4	4	0	2	1	1	2	2	1	2	2	3	2	2	2	3	3	0	2	1	1	2	2	1	2	2	3	2	2	2	3	3	0	2	1	1	2	2
P19234	P19234	P19234	2	2	2	NADH dehydrogenase [ubiquinone] flavoprotein 2, mitochondrial	Ndufv2	Rattus norvegicus	sp|P19234|NDUV2_RAT NADH dehydrogenase [ubiquinone] flavoprotein 2, mitochondrial OS=Rattus norvegicus OX=10116 GN=Ndufv2 PE=1 SV=2	1	2	2	2	2	2	2	2	2	1	1	2	2	2	2	2	2	1	2	2	2	2	2	2	1	1	2	2	2	2	2	2	1	2	2	2	2	2	2	1
Q641Y2	Q641Y2	Q641Y2	3	3	3	NADH dehydrogenase [ubiquinone] iron-sulfur protein 2, mitochondrial	Ndufs2	Rattus norvegicus	sp|Q641Y2|NDUS2_RAT NADH dehydrogenase [ubiquinone] iron-sulfur protein 2, mitochondrial OS=Rattus norvegicus OX=10116 GN=Ndufs2 PE=1 SV=1	1	3	3	3	0	1	1	1	0	1	1	2	0	2	1	1	1	1	3	0	1	1	1	0	1	1	2	0	2	1	1	1	1	3	0	1	1	1	0	1
Q5EB81	Q5EB81	Q5EB81	2	2	2	NADH-cytochrome b5 reductase 1	Cyb5r1	Rattus norvegicus	sp|Q5EB81|NB5R1_RAT NADH-cytochrome b5 reductase 1 OS=Rattus norvegicus OX=10116 GN=Cyb5r1 PE=2 SV=1	1	2	2	2	0	1	1	1	1	1	1	1	0	0	1	1	1	1	1	0	1	1	1	1	1	1	1	0	0	1	1	1	1	1	0	1	1	1	1	1
P20070	P20070	P20070	2	2	2	NADH-cytochrome b5 reductase 3	Cyb5r3	Rattus norvegicus	sp|P20070|NB5R3_RAT NADH-cytochrome b5 reductase 3 OS=Rattus norvegicus OX=10116 GN=Cyb5r3 PE=1 SV=2	1	2	2	2	1	2	1	1	1	1	1	1	1	2	1	1	1	1	1	1	2	1	1	1	1	1	1	1	2	1	1	1	1	1	1	2	1	1	1	1
Q66HF1	Q66HF1	Q66HF1	7	7	7	NADH-ubiquinone oxidoreductase 75 kDa subunit, mitochondrial	Ndufs1	Rattus norvegicus	sp|Q66HF1|NDUS1_RAT NADH-ubiquinone oxidoreductase 75 kDa subunit, mitochondrial OS=Rattus norvegicus OX=10116 GN=Ndufs1 PE=1 SV=1	1	7	7	7	6	7	7	6	5	5	5	6	7	7	7	7	6	7	6	6	7	7	6	5	5	5	6	7	7	7	7	6	7	6	6	7	7	6	5	5
Q71UE8	Q71UE8	Q71UE8	2	2	2	NEDD8	Nedd8	Rattus norvegicus	sp|Q71UE8|NEDD8_RAT NEDD8 OS=Rattus norvegicus OX=10116 GN=Nedd8 PE=1 SV=1	1	2	2	2	2	2	2	2	2	2	2	2	2	2	2	2	2	2	2	2	2	2	2	2	2	2	2	2	2	2	2	2	2	2	2	2	2	2	2	2
Q99MI7	Q99MI7	Q99MI7	3	3	3	NEDD8-activating enzyme E1 catalytic subunit	Uba3	Rattus norvegicus	sp|Q99MI7|UBA3_RAT NEDD8-activating enzyme E1 catalytic subunit OS=Rattus norvegicus OX=10116 GN=Uba3 PE=1 SV=1	1	3	3	3	2	3	3	2	0	1	0	1	2	2	3	2	2	2	1	2	3	3	2	0	1	0	1	2	2	3	2	2	2	1	2	3	3	2	0	1
P13596	P13596	P13596	28	28	28	Neural cell adhesion molecule 1	Ncam1	Rattus norvegicus	sp|P13596|NCAM1_RAT Neural cell adhesion molecule 1 OS=Rattus norvegicus OX=10116 GN=Ncam1 PE=1 SV=1	1	28	28	28	27	28	27	27	26	26	27	25	28	27	27	25	26	24	26	27	28	27	27	26	26	27	25	28	27	27	25	26	24	26	27	28	27	27	26	26
Q5PQN0	Q5PQN0	Q5PQN0	4	2	2	Neurocalcin-delta	Ncald	Rattus norvegicus	sp|Q5PQN0|NCALD_RAT Neurocalcin-delta OS=Rattus norvegicus OX=10116 GN=Ncald PE=1 SV=3	1	4	2	2	3	3	3	3	3	4	4	3	3	2	3	3	3	2	4	1	1	1	1	1	2	2	1	1	0	1	1	1	0	2	1	1	1	1	1	2
O35095	O35095	O35095	5	5	5	Neurochondrin	Ncdn	Rattus norvegicus	sp|O35095|NCDN_RAT Neurochondrin OS=Rattus norvegicus OX=10116 GN=Ncdn PE=1 SV=2	1	5	5	5	4	4	4	5	5	5	4	5	4	4	3	5	3	5	5	4	4	4	5	5	5	4	5	4	4	3	5	3	5	5	4	4	4	5	5	5
P97685	P97685	P97685	7	7	7	Neurofascin	Nfasc	Rattus norvegicus	sp|P97685|NFASC_RAT Neurofascin OS=Rattus norvegicus OX=10116 GN=Nfasc PE=1 SV=2	1	7	7	7	4	6	4	4	5	4	4	5	3	6	4	4	4	4	3	4	6	4	4	5	4	4	5	3	6	4	4	4	4	3	4	6	4	4	5	4
P19527	P19527	P19527	3	2	2	Neurofilament light polypeptide	Nefl	Rattus norvegicus	sp|P19527|NFL_RAT Neurofilament light polypeptide OS=Rattus norvegicus OX=10116 GN=Nefl PE=1 SV=3	1	3	2	2	2	2	3	3	2	2	2	2	2	2	2	2	2	2	2	1	1	2	2	1	1	1	1	1	1	1	1	1	1	1	1	1	2	2	1	1
Q62888	Q62888;Q62765	Q62888;Q62765	2;1	1;1	1;1	Neuroligin-2	Nlgn2	Rattus norvegicus	sp|Q62888|NLGN2_RAT Neuroligin-2 OS=Rattus norvegicus OX=10116 GN=Nlgn2 PE=1 SV=1;sp|Q62765|NLGN1_RAT Neuroligin-1 OS=Rattus norvegicus OX=10116 GN=Nlgn1 PE=1 SV=1	2	2	1	1	1	2	2	2	2	2	1	2	1	2	2	1	1	1	2	0	1	1	1	1	1	0	1	0	1	1	0	0	0	1	0	1	1	1	1	1
Q62889	Q62889	Q62889	2	2	1	Neuroligin-3	Nlgn3	Rattus norvegicus	sp|Q62889|NLGN3_RAT Neuroligin-3 OS=Rattus norvegicus OX=10116 GN=Nlgn3 PE=1 SV=1	1	2	2	1	2	2	2	2	2	1	2	2	2	2	2	2	2	2	2	2	2	2	2	2	1	2	2	2	2	2	2	2	2	2	1	1	1	1	1	0
P07936	P07936	P07936	2	2	2	Neuromodulin	Gap43	Rattus norvegicus	sp|P07936|NEUM_RAT Neuromodulin OS=Rattus norvegicus OX=10116 GN=Gap43 PE=1 SV=1	1	2	2	2	2	2	2	2	2	2	1	2	2	2	2	2	2	2	2	2	2	2	2	2	2	1	2	2	2	2	2	2	2	2	2	2	2	2	2	2
Q9Z0J8	Q9Z0J8	Q9Z0J8	2	2	2	Neuronal growth regulator 1	Negr1	Rattus norvegicus	sp|Q9Z0J8|NEGR1_RAT Neuronal growth regulator 1 OS=Rattus norvegicus OX=10116 GN=Negr1 PE=1 SV=1	1	2	2	2	2	2	2	2	1	2	2	1	2	2	2	2	2	2	2	2	2	2	2	1	2	2	1	2	2	2	2	2	2	2	2	2	2	2	1	2
Q812E9	Q812E9	Q812E9	3	3	3	Neuronal membrane glycoprotein M6-a	Gpm6a	Rattus norvegicus	sp|Q812E9|GPM6A_RAT Neuronal membrane glycoprotein M6-a OS=Rattus norvegicus OX=10116 GN=Gpm6a PE=1 SV=1	1	3	3	3	3	3	3	3	3	3	3	3	3	3	3	3	3	3	3	3	3	3	3	3	3	3	3	3	3	3	3	3	3	3	3	3	3	3	3	3
Q9JJK1	Q9JJK1	Q9JJK1	1	1	1	Neuronal membrane glycoprotein M6-b	Gpm6b	Rattus norvegicus	sp|Q9JJK1|GPM6B_RAT Neuronal membrane glycoprotein M6-b OS=Rattus norvegicus OX=10116 GN=Gpm6b PE=1 SV=1	1	1	1	1	1	1	1	1	1	1	1	1	1	1	1	1	1	1	1	1	1	1	1	1	1	1	1	1	1	1	1	1	1	1	1	1	1	1	1	1
P84076	P84076;P62749	P84076;P62749	5;3	5;3	3;2	Neuron-specific calcium-binding protein hippocalcin	Hpca	Rattus norvegicus	sp|P84076|HPCA_RAT Neuron-specific calcium-binding protein hippocalcin OS=Rattus norvegicus OX=10116 GN=Hpca PE=1 SV=2;sp|P62749|HPCL1_RAT Hippocalcin-like protein 1 OS=Rattus norvegicus OX=10116 GN=Hpcal1 PE=1 SV=2	2	5	5	3	4	4	4	4	4	4	4	4	4	5	3	4	4	4	4	4	4	4	4	4	4	4	4	4	5	3	4	4	4	4	2	2	2	2	2	2
P97546	P97546	P97546	4	4	4	Neuroplastin	Nptn	Rattus norvegicus	sp|P97546|NPTN_RAT Neuroplastin OS=Rattus norvegicus OX=10116 GN=Nptn PE=1 SV=2	1	4	4	4	3	3	3	3	3	3	3	3	3	3	4	4	3	3	3	3	3	3	3	3	3	3	3	3	3	4	4	3	3	3	3	3	3	3	3	3
Q62718	Q62718	Q62718	3	3	3	Neurotrimin	Ntm	Rattus norvegicus	sp|Q62718|NTRI_RAT Neurotrimin OS=Rattus norvegicus OX=10116 GN=Ntm PE=1 SV=1	1	3	3	3	3	2	2	2	3	3	3	3	3	2	2	2	2	2	2	3	2	2	2	3	3	3	3	3	2	2	2	2	2	2	3	2	2	2	3	3
P55770	P55770	P55770	2	2	2	NHP2-like protein 1	Snu13	Rattus norvegicus	sp|P55770|NH2L1_RAT NHP2-like protein 1 OS=Rattus norvegicus OX=10116 GN=Snu13 PE=2 SV=4	1	2	2	2	1	1	1	1	1	2	1	1	1	0	1	1	1	1	1	1	1	1	1	1	2	1	1	1	0	1	1	1	1	1	1	1	1	1	1	2
P18437	P18437	P18437	4	4	4	Non-histone chromosomal protein HMG-17	Hmgn2	Rattus norvegicus	sp|P18437|HMGN2_RAT Non-histone chromosomal protein HMG-17 OS=Rattus norvegicus OX=10116 GN=Hmgn2 PE=1 SV=2	1	4	4	4	2	2	2	2	1	1	1	1	2	2	2	3	3	4	2	2	2	2	2	1	1	1	1	2	2	2	3	3	4	2	2	2	2	2	1	1
Q5FVM4	Q5FVM4	Q5FVM4	8	8	7	Non-POU domain-containing octamer-binding protein	Nono	Rattus norvegicus	sp|Q5FVM4|NONO_RAT Non-POU domain-containing octamer-binding protein OS=Rattus norvegicus OX=10116 GN=Nono PE=1 SV=3	1	8	8	7	5	6	7	5	3	2	4	3	5	5	6	5	5	6	5	5	6	7	5	3	2	4	3	5	5	6	5	5	6	5	5	6	6	5	3	2
O35987	O35987	O35987	10	10	10	NSFL1 cofactor p47	Nsfl1c	Rattus norvegicus	sp|O35987|NSF1C_RAT NSFL1 cofactor p47 OS=Rattus norvegicus OX=10116 GN=Nsfl1c PE=1 SV=1	1	10	10	10	7	8	8	8	9	9	7	9	7	7	8	7	9	8	9	7	8	8	8	9	9	7	9	7	7	8	7	9	8	9	7	8	8	8	9	9
Q63525	Q63525	Q63525	5	5	5	Nuclear migration protein nudC	Nudc	Rattus norvegicus	sp|Q63525|NUDC_RAT Nuclear migration protein nudC OS=Rattus norvegicus OX=10116 GN=Nudc PE=1 SV=1	1	5	5	5	4	5	5	5	4	4	4	4	4	5	4	4	4	5	5	4	5	5	5	4	4	4	4	4	5	4	4	4	5	5	4	5	5	5	4	4
Q4QQS8	Q4QQS8	Q4QQS8	1	1	1	Nuclear pore complex protein Nup85	Nup85	Rattus norvegicus	sp|Q4QQS8|NUP85_RAT Nuclear pore complex protein Nup85 OS=Rattus norvegicus OX=10116 GN=Nup85 PE=2 SV=1	1	1	1	1	1	0	1	0	0	1	0	1	1	1	1	1	1	1	1	1	0	1	0	0	1	0	1	1	1	1	1	1	1	1	1	0	1	0	0	1
Q9EPJ0	Q9EPJ0	Q9EPJ0	1	1	1	Nuclear ubiquitous casein and cyclin-dependent kinase substrate 1	Nucks1	Rattus norvegicus	sp|Q9EPJ0|NUCKS_RAT Nuclear ubiquitous casein and cyclin-dependent kinase substrate 1 OS=Rattus norvegicus OX=10116 GN=Nucks1 PE=1 SV=1	1	1	1	1	1	1	1	1	1	1	1	1	1	1	1	1	1	1	1	1	1	1	1	1	1	1	1	1	1	1	1	1	1	1	1	1	1	1	1	1
Q63083	Q63083	Q63083	2	2	2	Nucleobindin-1	Nucb1	Rattus norvegicus	sp|Q63083|NUCB1_RAT Nucleobindin-1 OS=Rattus norvegicus OX=10116 GN=Nucb1 PE=1 SV=1	1	2	2	2	0	0	1	0	0	0	0	0	0	0	0	0	0	1	0	0	0	1	0	0	0	0	0	0	0	0	0	0	1	0	0	0	1	0	0	0
Q62881	Q62881	Q62881	1	1	1	Nucleolar protein 3	Nol3	Rattus norvegicus	sp|Q62881|NOL3_RAT Nucleolar protein 3 OS=Rattus norvegicus OX=10116 GN=Nol3 PE=1 SV=1	1	1	1	1	0	0	0	0	0	0	0	0	0	0	0	0	0	0	0	0	0	0	0	0	0	0	0	0	0	0	0	0	0	0	0	0	0	0	0	0
P13383	P13383	P13383	14	14	14	Nucleolin	Ncl	Rattus norvegicus	sp|P13383|NUCL_RAT Nucleolin OS=Rattus norvegicus OX=10116 GN=Ncl PE=1 SV=3	1	14	14	14	11	11	11	10	12	10	11	10	11	11	9	12	13	13	10	11	11	11	10	12	10	11	10	11	11	9	12	13	13	10	11	11	11	10	12	10
P13084	P13084	P13084	5	5	5	Nucleophosmin	Npm1	Rattus norvegicus	sp|P13084|NPM_RAT Nucleophosmin OS=Rattus norvegicus OX=10116 GN=Npm1 PE=1 SV=1	1	5	5	5	5	5	5	5	5	3	3	2	5	5	5	5	4	5	3	5	5	5	5	5	3	3	2	5	5	5	5	4	5	3	5	5	5	5	5	3
F1MA98	F1MA98	F1MA98	1	1	1	Nucleoprotein TPR	Tpr	Rattus norvegicus	sp|F1MA98|TPR_RAT Nucleoprotein TPR OS=Rattus norvegicus OX=10116 GN=Tpr PE=1 SV=1	1	1	1	1	1	1	1	1	1	0	1	1	1	1	1	1	1	1	1	1	1	1	1	1	0	1	1	1	1	1	1	1	1	1	1	1	1	1	1	0
Q05982	Q05982	Q05982	6	6	2	Nucleoside diphosphate kinase A	Nme1	Rattus norvegicus	sp|Q05982|NDKA_RAT Nucleoside diphosphate kinase A OS=Rattus norvegicus OX=10116 GN=Nme1 PE=1 SV=1	1	6	6	2	5	5	6	6	5	3	4	3	5	5	5	5	6	5	3	5	5	6	6	5	3	4	3	5	5	5	5	6	5	3	1	1	2	2	1	1
P19804	P19804	P19804	5	1	1	Nucleoside diphosphate kinase B	Nme2	Rattus norvegicus	sp|P19804|NDKB_RAT Nucleoside diphosphate kinase B OS=Rattus norvegicus OX=10116 GN=Nme2 PE=1 SV=1	1	5	1	1	5	5	5	5	4	3	4	3	5	5	4	4	5	5	3	1	1	1	1	0	1	1	1	1	1	1	1	1	1	1	1	1	1	1	0	1
Q9Z2G8	Q9Z2G8	Q9Z2G8	5	5	4	Nucleosome assembly protein 1-like 1	Nap1l1	Rattus norvegicus	sp|Q9Z2G8|NP1L1_RAT Nucleosome assembly protein 1-like 1 OS=Rattus norvegicus OX=10116 GN=Nap1l1 PE=1 SV=1	1	5	5	4	4	3	4	4	4	4	4	3	4	4	4	4	4	3	5	4	3	4	4	4	4	4	3	4	4	4	4	4	3	5	3	2	3	3	3	3
Q5U2Z3	Q5U2Z3	Q5U2Z3	4	3	3	Nucleosome assembly protein 1-like 4	Nap1l4	Rattus norvegicus	sp|Q5U2Z3|NP1L4_RAT Nucleosome assembly protein 1-like 4 OS=Rattus norvegicus OX=10116 GN=Nap1l4 PE=1 SV=1	1	4	3	3	4	4	3	3	3	4	4	4	4	4	2	3	3	3	4	3	3	2	2	2	3	3	3	3	3	1	2	2	2	3	3	3	2	2	2	3
A0JPJ7	A0JPJ7	A0JPJ7	3	3	3	Obg-like ATPase 1	Ola1	Rattus norvegicus	sp|A0JPJ7|OLA1_RAT Obg-like ATPase 1 OS=Rattus norvegicus OX=10116 GN=Ola1 PE=2 SV=1	1	3	3	3	2	2	2	2	2	3	2	2	2	2	2	1	2	2	3	2	2	2	2	2	3	2	2	2	2	2	1	2	2	3	2	2	2	2	2	3
P0CAX5	P0CAX5	P0CAX5	1	1	1	Oligophrenin-1	Ophn1	Rattus norvegicus	sp|P0CAX5|OPHN1_RAT Oligophrenin-1 OS=Rattus norvegicus OX=10116 GN=Ophn1 PE=1 SV=1	1	1	1	1	1	1	1	1	1	1	1	1	1	1	1	1	1	1	1	1	1	1	1	1	1	1	1	1	1	1	1	1	1	1	1	1	1	1	1	1
Q497B0	Q497B0	Q497B0	2	2	2	Omega-amidase NIT2	Nit2	Rattus norvegicus	sp|Q497B0|NIT2_RAT Omega-amidase NIT2 OS=Rattus norvegicus OX=10116 GN=Nit2 PE=1 SV=1	1	2	2	2	1	2	1	1	1	1	1	1	1	2	1	2	1	1	1	1	2	1	1	1	1	1	1	1	2	1	2	1	1	1	1	2	1	1	1	1
P04182	P04182	P04182	6	6	6	Ornithine aminotransferase, mitochondrial	Oat	Rattus norvegicus	sp|P04182|OAT_RAT Ornithine aminotransferase, mitochondrial OS=Rattus norvegicus OX=10116 GN=Oat PE=1 SV=1	1	6	6	6	5	6	4	4	4	4	4	4	5	5	5	4	4	4	4	5	6	4	4	4	4	4	4	5	5	5	4	4	4	4	5	6	4	4	4	4
Q4V8B0	Q4V8B0	Q4V8B0	5	5	5	Oxidation resistance protein 1	Oxr1	Rattus norvegicus	sp|Q4V8B0|OXR1_RAT Oxidation resistance protein 1 OS=Rattus norvegicus OX=10116 GN=Oxr1 PE=1 SV=3	1	5	5	5	4	5	5	5	4	5	5	4	5	5	5	5	4	4	5	4	5	5	5	4	5	5	4	5	5	5	5	4	4	5	4	5	5	5	4	5
P45479	P45479	P45479	1	1	1	Palmitoyl-protein thioesterase 1	Ppt1	Rattus norvegicus	sp|P45479|PPT1_RAT Palmitoyl-protein thioesterase 1 OS=Rattus norvegicus OX=10116 GN=Ppt1 PE=1 SV=1	1	1	1	1	1	1	1	1	1	1	1	1	1	1	1	1	1	1	1	1	1	1	1	1	1	1	1	1	1	1	1	1	1	1	1	1	1	1	1	1
Q5I0K5	Q5I0K5	Q5I0K5	1	1	1	Palmitoyl-protein thioesterase ABHD10, mitochondrial	Abhd10	Rattus norvegicus	sp|Q5I0K5|ABHDA_RAT Palmitoyl-protein thioesterase ABHD10, mitochondrial OS=Rattus norvegicus OX=10116 GN=Abhd10 PE=1 SV=2	1	1	1	1	1	1	1	1	1	0	1	0	1	1	1	0	1	1	0	1	1	1	1	1	0	1	0	1	1	1	0	1	1	0	1	1	1	1	1	0
Q920Q0	Q920Q0	Q920Q0	2	2	2	Paralemmin-1	Palm	Rattus norvegicus	sp|Q920Q0|PALM_RAT Paralemmin-1 OS=Rattus norvegicus OX=10116 GN=Palm PE=1 SV=1	1	2	2	2	2	2	1	1	1	1	1	1	2	2	1	1	1	1	1	2	2	1	1	1	1	1	1	2	2	1	1	1	1	1	2	2	1	1	1	1
Q4KLH4	Q4KLH4	Q4KLH4	3	2	2	Paraspeckle component 1	Pspc1	Rattus norvegicus	sp|Q4KLH4|PSPC1_RAT Paraspeckle component 1 OS=Rattus norvegicus OX=10116 GN=Pspc1 PE=1 SV=1	1	3	2	2	2	2	2	1	1	1	1	1	2	2	2	2	1	2	1	2	2	1	1	1	1	1	1	2	2	2	2	1	2	1	2	2	1	1	1	1
P04550	P04550	P04550	3	3	3	Parathymosin	Ptms	Rattus norvegicus	sp|P04550|PTMS_RAT Parathymosin OS=Rattus norvegicus OX=10116 GN=Ptms PE=1 SV=2	1	3	3	3	2	2	2	2	3	3	3	3	2	2	2	2	2	2	3	2	2	2	2	3	3	3	3	2	2	2	2	2	2	3	2	2	2	2	3	3
O88767	O88767	O88767	5	5	5	Parkinson disease protein 7 homolog	Park7	Rattus norvegicus	sp|O88767|PARK7_RAT Parkinson disease protein 7 homolog OS=Rattus norvegicus OX=10116 GN=Park7 PE=1 SV=1	1	5	5	5	5	4	5	5	5	5	5	4	5	5	4	5	5	5	5	5	4	5	5	5	5	5	4	5	5	4	5	5	5	5	5	4	5	5	5	5
Q812D1	Q812D1	Q812D1	4	3	3	PC4 and SFRS1-interacting protein	Psip1	Rattus norvegicus	sp|Q812D1|PSIP1_RAT PC4 and SFRS1-interacting protein OS=Rattus norvegicus OX=10116 GN=Psip1 PE=1 SV=1	1	4	3	3	2	3	3	4	4	3	3	3	3	3	3	4	4	4	3	2	2	2	3	3	2	2	2	2	2	2	3	3	3	2	2	2	2	3	3	2
P10111	P10111	P10111	10	10	10	Peptidyl-prolyl cis-trans isomerase A	Ppia	Rattus norvegicus	sp|P10111|PPIA_RAT Peptidyl-prolyl cis-trans isomerase A OS=Rattus norvegicus OX=10116 GN=Ppia PE=1 SV=2	1	10	10	10	9	9	9	9	9	8	8	7	9	9	9	9	9	10	8	9	9	9	9	9	8	8	7	9	9	9	9	9	10	8	9	9	9	9	9	8
P24368	P24368	P24368	2	2	2	Peptidyl-prolyl cis-trans isomerase B	Ppib	Rattus norvegicus	sp|P24368|PPIB_RAT Peptidyl-prolyl cis-trans isomerase B OS=Rattus norvegicus OX=10116 GN=Ppib PE=1 SV=3	1	2	2	2	0	0	0	1	2	1	2	2	0	1	1	1	0	2	2	0	0	0	1	2	1	2	2	0	1	1	1	0	2	2	0	0	0	1	2	1
Q6DGG0	Q6DGG0	Q6DGG0	3	3	3	Peptidyl-prolyl cis-trans isomerase D	Ppid	Rattus norvegicus	sp|Q6DGG0|PPID_RAT Peptidyl-prolyl cis-trans isomerase D OS=Rattus norvegicus OX=10116 GN=Ppid PE=1 SV=3	1	3	3	3	2	2	2	2	2	3	3	2	2	2	2	2	2	2	2	2	2	2	2	2	3	3	2	2	2	2	2	2	2	2	2	2	2	2	2	3
Q62658	Q62658	Q62658	3	3	3	Peptidyl-prolyl cis-trans isomerase FKBP1A	Fkbp1a	Rattus norvegicus	sp|Q62658|FKB1A_RAT Peptidyl-prolyl cis-trans isomerase FKBP1A OS=Rattus norvegicus OX=10116 GN=Fkbp1a PE=1 SV=3	1	3	3	3	2	2	2	2	2	2	2	1	2	2	2	2	2	2	1	2	2	2	2	2	2	2	1	2	2	2	2	2	2	1	2	2	2	2	2	2
Q9QVC8	Q9QVC8	Q9QVC8	5	5	5	Peptidyl-prolyl cis-trans isomerase FKBP4	Fkbp4	Rattus norvegicus	sp|Q9QVC8|FKBP4_RAT Peptidyl-prolyl cis-trans isomerase FKBP4 OS=Rattus norvegicus OX=10116 GN=Fkbp4 PE=1 SV=3	1	5	5	5	2	1	2	2	2	2	2	1	1	2	1	2	2	2	1	2	1	2	2	2	2	2	1	1	2	1	2	2	2	1	2	1	2	2	2	2
P17438	P17438	P17438	8	8	8	Peripherin-2	Prph2	Rattus norvegicus	sp|P17438|PRPH2_RAT Peripherin-2 OS=Rattus norvegicus OX=10116 GN=Prph2 PE=2 SV=1	1	8	8	8	8	8	8	8	8	8	8	8	8	8	8	8	8	8	8	8	8	8	8	8	8	8	8	8	8	8	8	8	8	8	8	8	8	8	8	8
Q63716	Q63716	Q63716	9	9	8	Peroxiredoxin-1	Prdx1	Rattus norvegicus	sp|Q63716|PRDX1_RAT Peroxiredoxin-1 OS=Rattus norvegicus OX=10116 GN=Prdx1 PE=1 SV=1	1	9	9	8	7	9	7	7	8	6	6	6	7	7	9	9	8	8	7	7	9	7	7	8	6	6	6	7	7	9	9	8	8	7	6	8	6	6	7	5
P35704	P35704	P35704	12	12	12	Peroxiredoxin-2	Prdx2	Rattus norvegicus	sp|P35704|PRDX2_RAT Peroxiredoxin-2 OS=Rattus norvegicus OX=10116 GN=Prdx2 PE=1 SV=3	1	12	12	12	11	11	11	12	11	9	10	10	11	11	11	12	12	11	10	11	11	11	12	11	9	10	10	11	11	11	12	12	11	10	11	11	11	12	11	9
Q9Z0V5	Q9Z0V5	Q9Z0V5	2	1	1	Peroxiredoxin-4	Prdx4	Rattus norvegicus	sp|Q9Z0V5|PRDX4_RAT Peroxiredoxin-4 OS=Rattus norvegicus OX=10116 GN=Prdx4 PE=2 SV=1	1	2	1	1	2	2	2	2	2	2	2	2	2	2	2	2	2	2	2	1	1	1	1	1	1	1	1	1	1	1	1	1	1	1	1	1	1	1	1	1
Q9R063	Q9R063	Q9R063	5	5	5	Peroxiredoxin-5, mitochondrial	Prdx5	Rattus norvegicus	sp|Q9R063|PRDX5_RAT Peroxiredoxin-5, mitochondrial OS=Rattus norvegicus OX=10116 GN=Prdx5 PE=1 SV=1	1	5	5	5	4	5	5	5	5	5	5	5	4	4	5	4	5	5	5	4	5	5	5	5	5	5	5	4	4	5	4	5	5	5	4	5	5	5	5	5
O35244	O35244	O35244	8	8	8	Peroxiredoxin-6	Prdx6	Rattus norvegicus	sp|O35244|PRDX6_RAT Peroxiredoxin-6 OS=Rattus norvegicus OX=10116 GN=Prdx6 PE=1 SV=3	1	8	8	8	7	7	7	7	8	8	8	8	7	7	7	7	7	8	8	7	7	7	7	8	8	8	8	7	7	7	7	7	8	8	7	7	7	7	8	8
Q6AXX6	Q6AXX6	Q6AXX6	3	3	3	Peroxiredoxin-like 2A	Prxl2a	Rattus norvegicus	sp|Q6AXX6|PXL2A_RAT Peroxiredoxin-like 2A OS=Rattus norvegicus OX=10116 GN=Prxl2a PE=1 SV=1	1	3	3	3	3	3	3	3	3	2	2	3	3	3	3	3	3	3	3	3	3	3	3	3	2	2	3	3	3	3	3	3	3	3	3	3	3	3	3	2
P97852	P97852	P97852	6	6	6	Peroxisomal multifunctional enzyme type 2	Hsd17b4	Rattus norvegicus	sp|P97852|DHB4_RAT Peroxisomal multifunctional enzyme type 2 OS=Rattus norvegicus OX=10116 GN=Hsd17b4 PE=1 SV=3	1	6	6	6	4	4	2	2	0	0	0	0	4	4	3	1	1	2	1	4	4	2	2	0	0	0	0	4	4	3	1	1	2	1	4	4	2	2	0	0
Q9ESQ7	Q9ESQ7	Q9ESQ7	1	1	1	PH and SEC7 domain-containing protein 1	Psd	Rattus norvegicus	sp|Q9ESQ7|PSD1_RAT PH and SEC7 domain-containing protein 1 OS=Rattus norvegicus OX=10116 GN=Psd PE=1 SV=1	1	1	1	1	0	0	0	0	0	1	0	0	0	0	0	0	0	0	1	0	0	0	0	0	1	0	0	0	0	0	0	0	0	1	0	0	0	0	0	1
D3ZER2	D3ZER2	D3ZER2	5	5	5	Phakinin	Bfsp2	Rattus norvegicus	sp|D3ZER2|BFSP2_RAT Phakinin OS=Rattus norvegicus OX=10116 GN=Bfsp2 PE=1 SV=2	1	5	5	5	0	0	0	0	0	0	0	0	0	0	0	0	4	0	0	0	0	0	0	0	0	0	0	0	0	0	0	4	0	0	0	0	0	0	0	0
Q4V9H5	Q4V9H5	Q4V9H5	1	1	1	PHD finger protein 20-like protein 1	Phf20l1	Rattus norvegicus	sp|Q4V9H5|P20L1_RAT PHD finger protein 20-like protein 1 OS=Rattus norvegicus OX=10116 GN=Phf20l1 PE=1 SV=2	1	1	1	1	1	1	1	1	1	1	1	1	1	1	1	1	1	1	1	1	1	1	1	1	1	1	1	1	1	1	1	1	1	1	1	1	1	1	1	1
P20942	P20942	P20942	9	9	9	Phosducin	Pdc	Rattus norvegicus	sp|P20942|PHOS_RAT Phosducin OS=Rattus norvegicus OX=10116 GN=Pdc PE=1 SV=1	1	9	9	9	8	9	9	8	8	8	7	8	7	8	8	8	9	8	8	8	9	9	8	8	8	7	8	7	8	8	8	9	8	8	8	9	9	8	8	8
P16036	P16036	P16036	8	8	8	Phosphate carrier protein, mitochondrial	Slc25a3	Rattus norvegicus	sp|P16036|MPCP_RAT Phosphate carrier protein, mitochondrial OS=Rattus norvegicus OX=10116 GN=Slc25a3 PE=1 SV=1	1	8	8	8	6	7	7	7	7	8	7	7	6	6	7	7	7	7	8	6	7	7	7	7	8	7	7	6	6	7	7	7	7	8	6	7	7	7	7	8
O35052	O35052	O35052	2	2	2	Phosphatidate cytidylyltransferase 1	Cds1	Rattus norvegicus	sp|O35052|CDS1_RAT Phosphatidate cytidylyltransferase 1 OS=Rattus norvegicus OX=10116 GN=Cds1 PE=1 SV=2	1	2	2	2	2	2	2	2	2	2	2	2	2	2	2	2	2	2	2	2	2	2	2	2	2	2	2	2	2	2	2	2	2	2	2	2	2	2	2	2
Q91XU8	Q91XU8	Q91XU8	3	3	3	Phosphatidate cytidylyltransferase 2	Cds2	Rattus norvegicus	sp|Q91XU8|CDS2_RAT Phosphatidate cytidylyltransferase 2 OS=Rattus norvegicus OX=10116 GN=Cds2 PE=1 SV=1	1	3	3	3	2	2	2	2	2	2	2	2	2	2	2	2	2	3	2	2	2	2	2	2	2	2	2	2	2	2	2	2	3	2	2	2	2	2	2	2
P31044	P31044	P31044	11	11	11	Phosphatidylethanolamine-binding protein 1	Pebp1	Rattus norvegicus	sp|P31044|PEBP1_RAT Phosphatidylethanolamine-binding protein 1 OS=Rattus norvegicus OX=10116 GN=Pebp1 PE=1 SV=3	1	11	11	11	11	11	10	10	10	10	10	10	11	11	10	10	9	9	10	11	11	10	10	10	10	10	10	11	11	10	10	9	9	10	11	11	10	10	10	10
O88377	O88377	O88377	1	1	1	Phosphatidylinositol 5-phosphate 4-kinase type-2 beta	Pip4k2b	Rattus norvegicus	sp|O88377|PI42B_RAT Phosphatidylinositol 5-phosphate 4-kinase type-2 beta OS=Rattus norvegicus OX=10116 GN=Pip4k2b PE=1 SV=1	1	1	1	1	1	1	1	1	1	0	0	1	1	0	1	0	1	1	1	1	1	1	1	1	0	0	1	1	0	1	0	1	1	1	1	1	1	1	1	0
P16446	P16446	P16446	3	3	3	Phosphatidylinositol transfer protein alpha isoform	Pitpna	Rattus norvegicus	sp|P16446|PIPNA_RAT Phosphatidylinositol transfer protein alpha isoform OS=Rattus norvegicus OX=10116 GN=Pitpna PE=1 SV=2	1	3	3	3	3	3	3	3	3	3	3	3	3	3	3	3	3	3	3	3	3	3	3	3	3	3	3	3	3	3	3	3	3	3	3	3	3	3	3	3
B2GV22	B2GV22	B2GV22	1	1	1	Phosphatidylserine synthase 2	Ptdss2	Rattus norvegicus	sp|B2GV22|PTSS2_RAT Phosphatidylserine synthase 2 OS=Rattus norvegicus OX=10116 GN=Ptdss2 PE=1 SV=1	1	1	1	1	0	0	0	0	0	0	0	0	0	0	0	1	0	0	0	0	0	0	0	0	0	0	0	0	0	0	1	0	0	0	0	0	0	0	0	0
O88588	O88588	O88588	2	2	2	Phosphofurin acidic cluster sorting protein 1	Pacs1	Rattus norvegicus	sp|O88588|PACS1_RAT Phosphofurin acidic cluster sorting protein 1 OS=Rattus norvegicus OX=10116 GN=Pacs1 PE=1 SV=1	1	2	2	2	1	1	2	2	1	1	1	1	1	1	1	1	1	1	1	1	1	2	2	1	1	1	1	1	1	1	1	1	1	1	1	1	2	2	1	1
P38652	P38652	P38652	7	7	7	Phosphoglucomutase-1	Pgm1	Rattus norvegicus	sp|P38652|PGM1_RAT Phosphoglucomutase-1 OS=Rattus norvegicus OX=10116 GN=Pgm1 PE=1 SV=2	1	7	7	7	5	7	7	7	6	6	6	6	5	5	6	6	6	6	6	5	7	7	7	6	6	6	6	5	5	6	6	6	6	6	5	7	7	7	6	6
P16617	P16617	P16617	23	23	23	Phosphoglycerate kinase 1	Pgk1	Rattus norvegicus	sp|P16617|PGK1_RAT Phosphoglycerate kinase 1 OS=Rattus norvegicus OX=10116 GN=Pgk1 PE=1 SV=2	1	23	23	23	20	22	23	23	21	20	20	19	21	22	22	22	23	22	19	20	22	23	23	21	20	20	19	21	22	22	22	23	22	19	20	22	23	23	21	20
P25113	P25113;P16290	P25113	14;3	14;3	14;3	Phosphoglycerate mutase 1	Pgam1	Rattus norvegicus	sp|P25113|PGAM1_RAT Phosphoglycerate mutase 1 OS=Rattus norvegicus OX=10116 GN=Pgam1 PE=1 SV=4	2	14	14	14	12	12	13	14	12	12	12	11	12	13	12	13	12	12	12	12	12	13	14	12	12	12	11	12	13	12	13	12	12	12	12	12	13	14	12	12
O08589	O08589	O08589	1	1	1	Phospholemman	Fxyd1	Rattus norvegicus	sp|O08589|PLM_RAT Phospholemman OS=Rattus norvegicus OX=10116 GN=Fxyd1 PE=1 SV=2	1	1	1	1	1	1	1	1	1	1	1	1	1	1	1	1	1	1	1	1	1	1	1	1	1	1	1	1	1	1	1	1	1	1	1	1	1	1	1	1
P54319	P54319	P54319	2	2	2	Phospholipase A-2-activating protein	Plaa	Rattus norvegicus	sp|P54319|PLAP_RAT Phospholipase A-2-activating protein OS=Rattus norvegicus OX=10116 GN=Plaa PE=1 SV=3	1	2	2	2	1	2	1	1	2	1	1	1	1	2	1	1	1	1	1	1	2	1	1	2	1	1	1	1	2	1	1	1	1	1	1	2	1	1	2	1
P36970	P36970	P36970	1	1	1	Phospholipid hydroperoxide glutathione peroxidase	Gpx4	Rattus norvegicus	sp|P36970|GPX4_RAT Phospholipid hydroperoxide glutathione peroxidase OS=Rattus norvegicus OX=10116 GN=Gpx4 PE=1 SV=3	1	1	1	1	0	1	1	1	0	0	1	0	1	1	1	1	0	0	0	0	1	1	1	0	0	1	0	1	1	1	1	0	0	0	0	1	1	1	0	0
O08618	O08618	O08618	2	2	2	Phosphoribosyl pyrophosphate synthase-associated protein 2	Prpsap2	Rattus norvegicus	sp|O08618|KPRB_RAT Phosphoribosyl pyrophosphate synthase-associated protein 2 OS=Rattus norvegicus OX=10116 GN=Prpsap2 PE=1 SV=1	1	2	2	2	1	2	2	2	2	2	2	2	2	2	2	2	2	2	2	1	2	2	2	2	2	2	2	2	2	2	2	2	2	2	1	2	2	2	2	2
Q6AYN4	Q6AYN4	Q6AYN4	3	3	3	Phytanoyl-CoA hydroxylase-interacting protein-like	Phyhipl	Rattus norvegicus	sp|Q6AYN4|PHIPL_RAT Phytanoyl-CoA hydroxylase-interacting protein-like OS=Rattus norvegicus OX=10116 GN=Phyhipl PE=1 SV=2	1	3	3	3	2	1	0	0	1	0	1	2	2	1	0	0	0	0	0	2	1	0	0	1	0	1	2	2	1	0	0	0	0	0	2	1	0	0	1	0
P11505	P11505;Q64542	P11505	13;4	13;4	9;2	Plasma membrane calcium-transporting ATPase 1	Atp2b1	Rattus norvegicus	sp|P11505|AT2B1_RAT Plasma membrane calcium-transporting ATPase 1 OS=Rattus norvegicus OX=10116 GN=Atp2b1 PE=1 SV=3	2	13	13	9	10	12	13	12	12	10	10	10	10	10	12	12	11	12	9	10	12	13	12	12	10	10	10	10	10	12	12	11	12	9	8	9	9	9	9	7
P11506	P11506	P11506	6	3	3	Plasma membrane calcium-transporting ATPase 2	Atp2b2	Rattus norvegicus	sp|P11506|AT2B2_RAT Plasma membrane calcium-transporting ATPase 2 OS=Rattus norvegicus OX=10116 GN=Atp2b2 PE=1 SV=2	1	6	3	3	4	5	6	5	5	5	5	5	4	4	5	5	5	5	4	3	3	3	3	3	3	3	3	3	3	3	3	3	3	3	3	3	3	3	3	3
Q64568	Q64568	Q64568	5	2	2	Plasma membrane calcium-transporting ATPase 3	Atp2b3	Rattus norvegicus	sp|Q64568|AT2B3_RAT Plasma membrane calcium-transporting ATPase 3 OS=Rattus norvegicus OX=10116 GN=Atp2b3 PE=1 SV=2	1	5	2	2	1	4	5	4	3	3	3	3	2	2	4	3	3	3	2	0	2	2	2	1	1	1	1	1	1	2	1	1	1	1	0	2	2	2	1	1
Q6AXS5	Q6AXS5	Q6AXS5	3	3	3	Plasminogen activator inhibitor 1 RNA-binding protein	Serbp1	Rattus norvegicus	sp|Q6AXS5|PAIRB_RAT Plasminogen activator inhibitor 1 RNA-binding protein OS=Rattus norvegicus OX=10116 GN=Serbp1 PE=1 SV=2	1	3	3	3	2	2	1	1	2	2	2	2	2	2	1	1	2	2	2	2	2	1	1	2	2	2	2	2	2	1	1	2	2	2	2	2	1	1	2	2
P63004	P63004	P63004	7	7	7	Platelet-activating factor acetylhydrolase IB subunit alpha	Pafah1b1	Rattus norvegicus	sp|P63004|LIS1_RAT Platelet-activating factor acetylhydrolase IB subunit alpha OS=Rattus norvegicus OX=10116 GN=Pafah1b1 PE=1 SV=2	1	7	7	7	5	6	6	5	6	5	5	5	5	5	5	5	5	5	5	5	6	6	5	6	5	5	5	5	5	5	5	5	5	5	5	6	6	5	6	5
O35263	O35263	O35263	1	1	1	Platelet-activating factor acetylhydrolase IB subunit alpha1	Pafah1b3	Rattus norvegicus	sp|O35263|PA1B3_RAT Platelet-activating factor acetylhydrolase IB subunit alpha1 OS=Rattus norvegicus OX=10116 GN=Pafah1b3 PE=1 SV=1	1	1	1	1	1	1	1	1	1	1	1	1	0	1	1	1	1	1	1	1	1	1	1	1	1	1	1	0	1	1	1	1	1	1	1	1	1	1	1	1
O35264	O35264	O35264	4	4	4	Platelet-activating factor acetylhydrolase IB subunit alpha2	Pafah1b2	Rattus norvegicus	sp|O35264|PA1B2_RAT Platelet-activating factor acetylhydrolase IB subunit alpha2 OS=Rattus norvegicus OX=10116 GN=Pafah1b2 PE=1 SV=1	1	4	4	4	4	4	4	4	4	4	4	4	4	3	4	4	4	4	4	4	4	4	4	4	4	4	4	4	3	4	4	4	4	4	4	4	4	4	4	4
P30427	P30427	P30427	3	3	3	Plectin	Plec	Rattus norvegicus	sp|P30427|PLEC_RAT Plectin OS=Rattus norvegicus OX=10116 GN=Plec PE=1 SV=2	1	3	3	3	3	1	1	1	1	1	0	1	3	1	1	1	1	1	1	3	1	1	1	1	1	0	1	3	1	1	1	1	1	1	3	1	1	1	1	1
Q9WV25	Q9WV25	Q9WV25	3	3	3	Poly(U)-binding-splicing factor PUF60	Puf60	Rattus norvegicus	sp|Q9WV25|PUF60_RAT Poly(U)-binding-splicing factor PUF60 OS=Rattus norvegicus OX=10116 GN=Puf60 PE=2 SV=2	1	3	3	3	1	2	2	2	1	1	2	1	2	2	2	2	2	1	1	1	2	2	2	1	1	2	1	2	2	2	2	2	1	1	1	2	2	2	1	1
Q9EPH8	Q9EPH8	Q9EPH8	3	3	3	Polyadenylate-binding protein 1	Pabpc1	Rattus norvegicus	sp|Q9EPH8|PABP1_RAT Polyadenylate-binding protein 1 OS=Rattus norvegicus OX=10116 GN=Pabpc1 PE=1 SV=1	1	3	3	3	3	3	3	3	2	2	2	2	3	3	3	3	2	2	2	3	3	3	3	2	2	2	2	3	3	3	3	2	2	2	3	3	3	3	2	2
Q00438	Q00438	Q00438	2	2	2	Polypyrimidine tract-binding protein 1	Ptbp1	Rattus norvegicus	sp|Q00438|PTBP1_RAT Polypyrimidine tract-binding protein 1 OS=Rattus norvegicus OX=10116 GN=Ptbp1 PE=1 SV=1	1	2	2	2	1	1	2	2	1	0	0	0	0	1	1	1	2	2	0	1	1	2	2	1	0	0	0	0	1	1	1	2	2	0	1	1	2	2	1	0
Q66H20	Q66H20	Q66H20	4	4	4	Polypyrimidine tract-binding protein 2	Ptbp2	Rattus norvegicus	sp|Q66H20|PTBP2_RAT Polypyrimidine tract-binding protein 2 OS=Rattus norvegicus OX=10116 GN=Ptbp2 PE=1 SV=1	1	4	4	4	3	4	3	3	3	2	3	3	3	4	3	3	2	3	3	3	4	3	3	3	2	3	3	3	4	3	3	2	3	3	3	4	3	3	3	2
Q63429	Q63429;P0CG51;P62982;P62986	Q63429;P0CG51;P62982;P62986	4;4;4;4	4;4;4;4	4;4;4;4	Polyubiquitin-C	Ubc	Rattus norvegicus	sp|Q63429|UBC_RAT Polyubiquitin-C OS=Rattus norvegicus OX=10116 GN=Ubc PE=1 SV=1;sp|P0CG51|UBB_RAT Polyubiquitin-B OS=Rattus norvegicus OX=10116 GN=Ubb PE=1 SV=1;sp|P62982|RS27A_RAT Ubiquitin-40S ribosomal protein S27a OS=Rattus norvegicus OX=10116 GN=Rps2	4	4	4	4	3	4	4	4	4	3	3	4	3	4	4	4	4	4	4	3	4	4	4	4	3	3	4	3	4	4	4	4	4	4	3	4	4	4	4	3
Q9ES40	Q9ES40	Q9ES40	1	1	1	PRA1 family protein 3	Arl6ip5	Rattus norvegicus	sp|Q9ES40|PRAF3_RAT PRA1 family protein 3 OS=Rattus norvegicus OX=10116 GN=Arl6ip5 PE=1 SV=1	1	1	1	1	1	1	1	1	1	1	1	1	1	1	1	1	1	1	1	1	1	1	1	1	1	1	1	1	1	1	1	1	1	1	1	1	1	1	1	1
P48679	P48679	P48679	13	12	12	Prelamin-A/C	Lmna	Rattus norvegicus	sp|P48679|LMNA_RAT Prelamin-A/C OS=Rattus norvegicus OX=10116 GN=Lmna PE=1 SV=1	1	13	12	12	11	9	9	10	8	7	7	7	11	8	9	9	9	9	7	10	8	8	9	7	6	6	6	10	7	8	8	8	8	6	10	8	8	9	7	6
Q9JMJ4	Q9JMJ4	Q9JMJ4	6	6	6	Pre-mRNA-processing factor 19	Prpf19	Rattus norvegicus	sp|Q9JMJ4|PRP19_RAT Pre-mRNA-processing factor 19 OS=Rattus norvegicus OX=10116 GN=Prpf19 PE=1 SV=2	1	6	6	6	4	5	5	5	2	4	4	4	4	3	5	6	5	5	4	4	5	5	5	2	4	4	4	4	3	5	6	5	5	4	4	5	5	5	2	4
Q99ML5	Q99ML5	Q99ML5	3	3	3	Prenylcysteine oxidase	Pcyox1	Rattus norvegicus	sp|Q99ML5|PCYOX_RAT Prenylcysteine oxidase OS=Rattus norvegicus OX=10116 GN=Pcyox1 PE=1 SV=1	1	3	3	3	3	2	2	2	2	2	2	2	2	2	2	2	2	2	2	3	2	2	2	2	2	2	2	2	2	2	2	2	2	2	3	2	2	2	2	2
Q64060	Q64060	Q64060	2	2	2	Probable ATP-dependent RNA helicase DDX4	Ddx4	Rattus norvegicus	sp|Q64060|DDX4_RAT Probable ATP-dependent RNA helicase DDX4 OS=Rattus norvegicus OX=10116 GN=Ddx4 PE=1 SV=1	1	2	2	2	0	0	1	1	1	2	2	2	0	0	0	1	1	1	2	0	0	1	1	1	2	2	2	0	0	0	1	1	1	2	0	0	1	1	1	2
Q9EPC6	Q9EPC6	Q9EPC6	1	1	1	Profilin-2	Pfn2	Rattus norvegicus	sp|Q9EPC6|PROF2_RAT Profilin-2 OS=Rattus norvegicus OX=10116 GN=Pfn2 PE=1 SV=3	1	1	1	1	1	1	1	1	1	1	1	1	1	1	1	1	1	1	1	1	1	1	1	1	1	1	1	1	1	1	1	1	1	1	1	1	1	1	1	1
Q9QZA2	Q9QZA2	Q9QZA2	2	2	2	Programmed cell death 6-interacting protein	Pdcd6ip	Rattus norvegicus	sp|Q9QZA2|PDC6I_RAT Programmed cell death 6-interacting protein OS=Rattus norvegicus OX=10116 GN=Pdcd6ip PE=1 SV=2	1	2	2	2	1	1	1	1	1	2	2	1	1	1	1	1	1	1	2	1	1	1	1	1	2	2	1	1	1	1	1	1	1	2	1	1	1	1	1	2
P67779	P67779	P67779	5	5	5	Prohibitin	Phb	Rattus norvegicus	sp|P67779|PHB_RAT Prohibitin OS=Rattus norvegicus OX=10116 GN=Phb PE=1 SV=1	1	5	5	5	2	2	3	3	0	2	2	2	2	2	2	3	3	3	4	2	2	3	3	0	2	2	2	2	2	2	3	3	3	4	2	2	3	3	0	2
Q5XIH7	Q5XIH7	Q5XIH7	4	4	4	Prohibitin-2	Phb2	Rattus norvegicus	sp|Q5XIH7|PHB2_RAT Prohibitin-2 OS=Rattus norvegicus OX=10116 GN=Phb2 PE=1 SV=1	1	4	4	4	3	3	4	4	4	3	4	4	3	3	3	4	3	4	4	3	3	4	4	4	3	4	4	3	3	3	4	3	4	4	3	3	4	4	4	3
Q6AYD3	Q6AYD3	Q6AYD3	3	3	3	Proliferation-associated protein 2G4	Pa2g4	Rattus norvegicus	sp|Q6AYD3|PA2G4_RAT Proliferation-associated protein 2G4 OS=Rattus norvegicus OX=10116 GN=Pa2g4 PE=1 SV=1	1	3	3	3	2	3	3	2	2	2	2	1	2	3	3	2	2	2	3	2	3	3	2	2	2	2	1	2	3	3	2	2	2	3	2	3	3	2	2	2
O70196	O70196	O70196	3	3	3	Prolyl endopeptidase	Prep	Rattus norvegicus	sp|O70196|PPCE_RAT Prolyl endopeptidase OS=Rattus norvegicus OX=10116 GN=Prep PE=1 SV=1	1	3	3	3	3	2	1	2	3	3	2	3	3	3	1	2	2	3	3	3	2	1	2	3	3	2	3	3	3	1	2	2	3	3	3	2	1	2	3	3
P10960	P10960	P10960	2	2	2	Prosaposin	Psap	Rattus norvegicus	sp|P10960|SAP_RAT Prosaposin OS=Rattus norvegicus OX=10116 GN=Psap PE=1 SV=1	1	2	2	2	1	1	1	1	2	2	2	2	1	1	1	1	1	2	2	1	1	1	1	2	2	2	2	1	1	1	1	1	2	2	1	1	1	1	2	2
Q9QYC6	Q9QYC6	Q9QYC6	2	2	2	Prosaposin receptor GPR37	Gpr37	Rattus norvegicus	sp|Q9QYC6|GPR37_RAT Prosaposin receptor GPR37 OS=Rattus norvegicus OX=10116 GN=Gpr37 PE=2 SV=1	1	2	2	2	2	2	2	2	1	1	1	1	2	2	2	1	1	1	1	2	2	2	2	1	1	1	1	2	2	2	1	1	1	1	2	2	2	2	1	1
P83868	P83868	P83868	4	4	4	Prostaglandin E synthase 3	Ptges3	Rattus norvegicus	sp|P83868|TEBP_RAT Prostaglandin E synthase 3 OS=Rattus norvegicus OX=10116 GN=Ptges3 PE=1 SV=2	1	4	4	4	4	4	4	4	4	4	4	4	4	4	4	4	4	4	4	4	4	4	4	4	4	4	4	4	4	4	4	4	4	4	4	4	4	4	4	4
P97584	P97584	P97584	7	7	7	Prostaglandin reductase 1	Ptgr1	Rattus norvegicus	sp|P97584|PTGR1_RAT Prostaglandin reductase 1 OS=Rattus norvegicus OX=10116 GN=Ptgr1 PE=1 SV=3	1	7	7	7	6	4	6	6	5	5	5	4	7	3	5	6	6	6	4	6	4	6	6	5	5	5	4	7	3	5	6	6	6	4	6	4	6	6	5	5
Q5BK81	Q5BK81	Q5BK81	1	1	1	Prostaglandin reductase 2	Ptgr2	Rattus norvegicus	sp|Q5BK81|PTGR2_RAT Prostaglandin reductase 2 OS=Rattus norvegicus OX=10116 GN=Ptgr2 PE=2 SV=2	1	1	1	1	1	1	1	1	1	1	1	1	1	1	1	1	1	1	1	1	1	1	1	1	1	1	1	1	1	1	1	1	1	1	1	1	1	1	1	1
Q9JMB5	Q9JMB5	Q9JMB5	1	1	1	Proteasomal ubiquitin receptor ADRM1	Adrm1	Rattus norvegicus	sp|Q9JMB5|ADRM1_RAT Proteasomal ubiquitin receptor ADRM1 OS=Rattus norvegicus OX=10116 GN=Adrm1 PE=1 SV=2	1	1	1	1	0	1	1	1	1	0	0	1	0	0	0	0	1	1	0	0	1	1	1	1	0	0	1	0	0	0	0	1	1	0	0	1	1	1	1	0
Q63797	Q63797	Q63797	3	3	3	Proteasome activator complex subunit 1	Psme1	Rattus norvegicus	sp|Q63797|PSME1_RAT Proteasome activator complex subunit 1 OS=Rattus norvegicus OX=10116 GN=Psme1 PE=2 SV=1	1	3	3	3	3	2	2	1	1	0	0	0	3	0	1	0	0	1	0	3	2	2	1	1	0	0	0	3	0	1	0	0	1	0	3	2	2	1	1	0
Q63798	Q63798	Q63798	1	1	1	Proteasome activator complex subunit 2	Psme2	Rattus norvegicus	sp|Q63798|PSME2_RAT Proteasome activator complex subunit 2 OS=Rattus norvegicus OX=10116 GN=Psme2 PE=2 SV=3	1	1	1	1	1	0	0	1	1	0	0	1	0	0	0	1	1	1	1	1	0	0	1	1	0	0	1	0	0	0	1	1	1	1	1	0	0	1	1	0
P18420	P18420	P18420	4	4	4	Proteasome subunit alpha type-1	Psma1	Rattus norvegicus	sp|P18420|PSA1_RAT Proteasome subunit alpha type-1 OS=Rattus norvegicus OX=10116 GN=Psma1 PE=1 SV=2	1	4	4	4	2	3	3	3	3	3	3	3	4	3	3	4	2	3	3	2	3	3	3	3	3	3	3	4	3	3	4	2	3	3	2	3	3	3	3	3
P17220	P17220	P17220	4	4	4	Proteasome subunit alpha type-2	Psma2	Rattus norvegicus	sp|P17220|PSA2_RAT Proteasome subunit alpha type-2 OS=Rattus norvegicus OX=10116 GN=Psma2 PE=1 SV=3	1	4	4	4	3	3	3	3	3	4	4	4	3	3	3	3	2	3	4	3	3	3	3	3	4	4	4	3	3	3	3	2	3	4	3	3	3	3	3	4
P18422	P18422	P18422	2	2	2	Proteasome subunit alpha type-3	Psma3	Rattus norvegicus	sp|P18422|PSA3_RAT Proteasome subunit alpha type-3 OS=Rattus norvegicus OX=10116 GN=Psma3 PE=1 SV=3	1	2	2	2	2	2	2	2	2	2	2	2	2	2	2	2	2	2	2	2	2	2	2	2	2	2	2	2	2	2	2	2	2	2	2	2	2	2	2	2
P21670	P21670	P21670	1	1	1	Proteasome subunit alpha type-4	Psma4	Rattus norvegicus	sp|P21670|PSA4_RAT Proteasome subunit alpha type-4 OS=Rattus norvegicus OX=10116 GN=Psma4 PE=1 SV=1	1	1	1	1	0	0	1	1	1	1	1	1	0	0	1	1	1	0	1	0	0	1	1	1	1	1	1	0	0	1	1	1	0	1	0	0	1	1	1	1
P34064	P34064	P34064	3	3	3	Proteasome subunit alpha type-5	Psma5	Rattus norvegicus	sp|P34064|PSA5_RAT Proteasome subunit alpha type-5 OS=Rattus norvegicus OX=10116 GN=Psma5 PE=1 SV=1	1	3	3	3	2	2	2	2	2	2	3	2	2	2	2	2	2	2	2	2	2	2	2	2	2	3	2	2	2	2	2	2	2	2	2	2	2	2	2	2
P60901	P60901	P60901	4	4	4	Proteasome subunit alpha type-6	Psma6	Rattus norvegicus	sp|P60901|PSA6_RAT Proteasome subunit alpha type-6 OS=Rattus norvegicus OX=10116 GN=Psma6 PE=1 SV=1	1	4	4	4	4	4	4	4	4	4	4	4	4	4	4	3	4	4	4	4	4	4	4	4	4	4	4	4	4	4	3	4	4	4	4	4	4	4	4	4
P48004	P48004	P48004	3	3	3	Proteasome subunit alpha type-7	Psma7	Rattus norvegicus	sp|P48004|PSA7_RAT Proteasome subunit alpha type-7 OS=Rattus norvegicus OX=10116 GN=Psma7 PE=1 SV=1	1	3	3	3	3	3	3	2	2	2	2	2	3	3	3	2	1	2	2	3	3	3	2	2	2	2	2	3	3	3	2	1	2	2	3	3	3	2	2	2
P18421	P18421	P18421	1	1	1	Proteasome subunit beta type-1	Psmb1	Rattus norvegicus	sp|P18421|PSB1_RAT Proteasome subunit beta type-1 OS=Rattus norvegicus OX=10116 GN=Psmb1 PE=1 SV=3	1	1	1	1	1	1	1	1	1	1	1	1	1	1	1	1	1	1	1	1	1	1	1	1	1	1	1	1	1	1	1	1	1	1	1	1	1	1	1	1
P40307	P40307	P40307	3	3	3	Proteasome subunit beta type-2	Psmb2	Rattus norvegicus	sp|P40307|PSB2_RAT Proteasome subunit beta type-2 OS=Rattus norvegicus OX=10116 GN=Psmb2 PE=1 SV=1	1	3	3	3	2	2	2	2	3	3	2	3	2	1	2	2	2	2	3	2	2	2	2	3	3	2	3	2	1	2	2	2	2	3	2	2	2	2	3	3
P40112	P40112	P40112	4	4	4	Proteasome subunit beta type-3	Psmb3	Rattus norvegicus	sp|P40112|PSB3_RAT Proteasome subunit beta type-3 OS=Rattus norvegicus OX=10116 GN=Psmb3 PE=1 SV=1	1	4	4	4	1	4	2	2	2	2	2	2	2	3	2	3	2	3	2	1	4	2	2	2	2	2	2	2	3	2	3	2	3	2	1	4	2	2	2	2
P34067	P34067	P34067	2	2	2	Proteasome subunit beta type-4	Psmb4	Rattus norvegicus	sp|P34067|PSB4_RAT Proteasome subunit beta type-4 OS=Rattus norvegicus OX=10116 GN=Psmb4 PE=1 SV=2	1	2	2	2	0	0	0	0	1	1	1	1	0	0	0	0	1	2	1	0	0	0	0	1	1	1	1	0	0	0	0	1	2	1	0	0	0	0	1	1
P28075	P28075	P28075	4	4	4	Proteasome subunit beta type-5	Psmb5	Rattus norvegicus	sp|P28075|PSB5_RAT Proteasome subunit beta type-5 OS=Rattus norvegicus OX=10116 GN=Psmb5 PE=1 SV=3	1	4	4	4	2	2	4	4	3	2	2	1	2	2	2	4	4	3	1	2	2	4	4	3	2	2	1	2	2	2	4	4	3	1	2	2	4	4	3	2
P28073	P28073	P28073	2	2	2	Proteasome subunit beta type-6	Psmb6	Rattus norvegicus	sp|P28073|PSB6_RAT Proteasome subunit beta type-6 OS=Rattus norvegicus OX=10116 GN=Psmb6 PE=1 SV=3	1	2	2	2	2	2	2	2	2	2	2	2	2	2	2	2	2	2	2	2	2	2	2	2	2	2	2	2	2	2	2	2	2	2	2	2	2	2	2	2
Q63009	Q63009	Q63009	3	3	3	Protein arginine N-methyltransferase 1	Prmt1	Rattus norvegicus	sp|Q63009|ANM1_RAT Protein arginine N-methyltransferase 1 OS=Rattus norvegicus OX=10116 GN=Prmt1 PE=1 SV=1	1	3	3	3	3	3	3	3	2	3	3	2	3	2	2	3	3	2	3	3	3	3	3	2	3	3	2	3	2	2	3	3	2	3	3	3	3	3	2	3
Q5XIM5	Q5XIM5	Q5XIM5	1	1	1	Protein CDV3 homolog	Cdv3	Rattus norvegicus	sp|Q5XIM5|CDV3_RAT Protein CDV3 homolog OS=Rattus norvegicus OX=10116 GN=Cdv3 PE=1 SV=1	1	1	1	1	0	1	1	1	1	0	0	1	0	0	1	0	1	1	1	0	1	1	1	1	0	0	1	0	0	1	0	1	1	1	0	1	1	1	1	0
Q6AXS3	Q6AXS3	Q6AXS3	3	3	3	Protein DEK	Dek	Rattus norvegicus	sp|Q6AXS3|DEK_RAT Protein DEK OS=Rattus norvegicus OX=10116 GN=Dek PE=1 SV=1	1	3	3	3	1	1	1	2	0	1	1	1	1	1	1	1	1	1	1	1	1	1	2	0	1	1	1	1	1	1	1	1	1	1	1	1	1	2	0	1
P04785	P04785	P04785	6	6	6	Protein disulfide-isomerase	P4hb	Rattus norvegicus	sp|P04785|PDIA1_RAT Protein disulfide-isomerase OS=Rattus norvegicus OX=10116 GN=P4hb PE=1 SV=2	1	6	6	6	5	3	4	2	3	4	4	3	3	3	3	2	3	4	3	5	3	4	2	3	4	4	3	3	3	3	2	3	4	3	5	3	4	2	3	4
P11598	P11598	P11598	18	18	18	Protein disulfide-isomerase A3	Pdia3	Rattus norvegicus	sp|P11598|PDIA3_RAT Protein disulfide-isomerase A3 OS=Rattus norvegicus OX=10116 GN=Pdia3 PE=1 SV=2	1	18	18	18	14	16	15	16	14	13	12	14	13	14	16	15	15	15	14	14	16	15	16	14	13	12	14	13	14	16	15	15	15	14	14	16	15	16	14	13
Q63081	Q63081	Q63081	5	5	5	Protein disulfide-isomerase A6	Pdia6	Rattus norvegicus	sp|Q63081|PDIA6_RAT Protein disulfide-isomerase A6 OS=Rattus norvegicus OX=10116 GN=Pdia6 PE=1 SV=2	1	5	5	5	5	5	5	5	4	4	4	4	4	4	4	4	5	4	4	5	5	5	5	4	4	4	4	4	4	4	4	5	4	4	5	5	5	5	4	4
Q62902	Q62902	Q62902	1	1	1	Protein ERGIC-53	Lman1	Rattus norvegicus	sp|Q62902|LMAN1_RAT Protein ERGIC-53 OS=Rattus norvegicus OX=10116 GN=Lman1 PE=1 SV=1	1	1	1	1	1	1	1	1	1	1	1	1	1	1	1	1	1	1	0	1	1	1	1	1	1	1	1	1	1	1	1	1	1	0	1	1	1	1	1	1
Q5GFD9	Q5GFD9	Q5GFD9	5	5	5	Protein IMPACT	Impact	Rattus norvegicus	sp|Q5GFD9|IMPCT_RAT Protein IMPACT OS=Rattus norvegicus OX=10116 GN=Impact PE=1 SV=1	1	5	5	5	3	4	3	3	3	4	4	3	3	3	3	3	3	3	3	3	4	3	3	3	4	4	3	3	3	3	3	3	3	3	3	4	3	3	3	4
P05696	P05696;P63319;P68403	P05696	3;1;1	3;1;1	3;1;1	Protein kinase C alpha type	Prkca	Rattus norvegicus	sp|P05696|KPCA_RAT Protein kinase C alpha type OS=Rattus norvegicus OX=10116 GN=Prkca PE=1 SV=3	3	3	3	3	1	1	0	1	1	1	1	1	1	1	1	1	0	2	1	1	1	0	1	1	1	1	1	1	1	1	1	0	2	1	1	1	0	1	1	1
Q9Z0W5	Q9Z0W5	Q9Z0W5	11	11	11	Protein kinase C and casein kinase substrate in neurons protein 1	Pacsin1	Rattus norvegicus	sp|Q9Z0W5|PACN1_RAT Protein kinase C and casein kinase substrate in neurons protein 1 OS=Rattus norvegicus OX=10116 GN=Pacsin1 PE=1 SV=1	1	11	11	11	11	11	11	11	11	11	11	11	11	10	11	11	11	11	11	11	11	11	11	11	11	11	11	11	10	11	11	11	11	11	11	11	11	11	11	11
Q9Z250	Q9Z250	Q9Z250	3	1	1	Protein lin-7 homolog A	Lin7a	Rattus norvegicus	sp|Q9Z250|LIN7A_RAT Protein lin-7 homolog A OS=Rattus norvegicus OX=10116 GN=Lin7a PE=1 SV=2	1	3	1	1	0	0	3	3	3	2	0	2	0	0	2	3	3	3	1	0	0	1	1	1	1	0	1	0	0	1	1	1	1	0	0	0	1	1	1	1
Q792I0	Q792I0	Q792I0	4	4	2	Protein lin-7 homolog C	Lin7c	Rattus norvegicus	sp|Q792I0|LIN7C_RAT Protein lin-7 homolog C OS=Rattus norvegicus OX=10116 GN=Lin7c PE=1 SV=1	1	4	4	2	1	2	4	4	4	3	2	3	2	2	3	4	4	4	3	1	2	4	4	4	3	2	3	2	2	3	4	4	4	3	1	2	2	2	2	2
Q6JE36	Q6JE36	Q6JE36	3	3	3	Protein NDRG1	Ndrg1	Rattus norvegicus	sp|Q6JE36|NDRG1_RAT Protein NDRG1 OS=Rattus norvegicus OX=10116 GN=Ndrg1 PE=1 SV=1	1	3	3	3	2	3	2	2	1	2	2	1	2	2	2	1	3	1	1	2	3	2	2	1	2	2	1	2	2	2	1	3	1	1	2	3	2	2	1	2
Q8VBU2	Q8VBU2	Q8VBU2	7	7	7	Protein NDRG2	Ndrg2	Rattus norvegicus	sp|Q8VBU2|NDRG2_RAT Protein NDRG2 OS=Rattus norvegicus OX=10116 GN=Ndrg2 PE=1 SV=1	1	7	7	7	7	7	7	6	6	7	7	7	7	7	7	6	6	6	7	7	7	7	6	6	7	7	7	7	7	7	6	6	6	7	7	7	7	6	6	7
Q6J4I0	Q6J4I0	Q6J4I0	1	1	1	Protein phosphatase 1 regulatory subunit 1B	Ppp1r1b	Rattus norvegicus	sp|Q6J4I0|PPR1B_RAT Protein phosphatase 1 regulatory subunit 1B OS=Rattus norvegicus OX=10116 GN=Ppp1r1b PE=1 SV=1	1	1	1	1	0	1	0	0	0	0	1	0	0	0	0	0	0	0	0	0	1	0	0	0	0	1	0	0	0	0	0	0	0	0	0	1	0	0	0	0
Q5HZV9	Q5HZV9	Q5HZV9	4	4	4	Protein phosphatase 1 regulatory subunit 7	Ppp1r7	Rattus norvegicus	sp|Q5HZV9|PP1R7_RAT Protein phosphatase 1 regulatory subunit 7 OS=Rattus norvegicus OX=10116 GN=Ppp1r7 PE=1 SV=1	1	4	4	4	0	2	4	4	1	1	2	1	1	1	2	4	3	2	1	0	2	4	4	1	1	2	1	1	1	2	4	3	2	1	0	2	4	4	1	1
P35815	P35815	P35815	3	3	3	Protein phosphatase 1B	Ppm1b	Rattus norvegicus	sp|P35815|PPM1B_RAT Protein phosphatase 1B OS=Rattus norvegicus OX=10116 GN=Ppm1b PE=2 SV=1	1	3	3	3	1	2	1	2	1	2	2	1	1	1	1	1	1	1	2	1	2	1	2	1	2	2	1	1	1	1	1	1	1	2	1	2	1	2	1	2
Q4FZT2	Q4FZT2	Q4FZT2	2	2	2	Protein phosphatase methylesterase 1	Ppme1	Rattus norvegicus	sp|Q4FZT2|PPME1_RAT Protein phosphatase methylesterase 1 OS=Rattus norvegicus OX=10116 GN=Ppme1 PE=1 SV=2	1	2	2	2	2	2	1	1	1	1	1	1	2	2	2	1	1	1	1	2	2	1	1	1	1	1	1	2	2	2	1	1	1	1	2	2	1	1	1	1
Q5FVJ0	Q5FVJ0	Q5FVJ0	5	5	5	Protein RUFY3	Rufy3	Rattus norvegicus	sp|Q5FVJ0|RUFY3_RAT Protein RUFY3 OS=Rattus norvegicus OX=10116 GN=Rufy3 PE=1 SV=1	1	5	5	5	2	1	3	2	3	2	2	3	1	1	1	2	2	3	3	2	1	3	2	3	2	2	3	1	1	1	2	2	3	3	2	1	3	2	3	2
P05942	P05942	P05942	4	4	4	Protein S100-A4	S100a4	Rattus norvegicus	sp|P05942|S10A4_RAT Protein S100-A4 OS=Rattus norvegicus OX=10116 GN=S100a4 PE=2 SV=1	1	4	4	4	1	1	2	2	1	1	1	0	1	1	1	2	2	2	1	1	1	2	2	1	1	1	0	1	1	1	2	2	2	1	1	1	2	2	1	1
P04631	P04631	P04631	3	3	3	Protein S100-B	S100b	Rattus norvegicus	sp|P04631|S100B_RAT Protein S100-B OS=Rattus norvegicus OX=10116 GN=S100b PE=1 SV=2	1	3	3	3	2	2	2	2	2	3	2	2	2	1	2	2	1	2	2	2	2	2	2	2	3	2	2	2	1	2	2	1	2	2	2	2	2	2	2	3
Q63945	Q63945;P80349	Q63945	6;1	6;1	6;1	Protein SET	Set	Rattus norvegicus	sp|Q63945|SET_RAT Protein SET OS=Rattus norvegicus OX=10116 GN=Set PE=2 SV=2	2	6	6	6	5	5	4	4	3	5	6	3	5	5	5	4	5	4	4	5	5	4	4	3	5	6	3	5	5	5	4	5	4	4	5	5	4	4	3	5
B0BN85	B0BN85	B0BN85	4	4	4	Protein SGT1 homolog	Sugt1	Rattus norvegicus	sp|B0BN85|SGT1_RAT Protein SGT1 homolog OS=Rattus norvegicus OX=10116 GN=Sugt1 PE=2 SV=1	1	4	4	4	3	2	2	2	2	2	2	1	3	2	2	3	3	3	2	3	2	2	2	2	2	2	1	3	2	2	3	3	3	2	3	2	2	2	2	2
P0C5X8	P0C5X8	P0C5X8	2	2	2	Protein tweety homolog 1	Ttyh1	Rattus norvegicus	sp|P0C5X8|TTYH1_RAT Protein tweety homolog 1 OS=Rattus norvegicus OX=10116 GN=Ttyh1 PE=1 SV=1	1	2	2	2	1	0	1	1	1	1	1	1	1	1	1	1	1	1	2	1	0	1	1	1	1	1	1	1	1	1	1	1	1	2	1	0	1	1	1	1
Q62885	Q62885	Q62885	6	6	6	Protein unc-119 homolog A	Unc119	Rattus norvegicus	sp|Q62885|U119A_RAT Protein unc-119 homolog A OS=Rattus norvegicus OX=10116 GN=Unc119 PE=1 SV=1	1	6	6	6	4	5	5	5	5	5	5	5	4	5	4	5	5	5	5	4	5	5	5	5	5	5	5	4	5	4	5	5	5	5	4	5	5	5	5	5
P20717	P20717	P20717	3	3	3	Protein-arginine deiminase type-2	Padi2	Rattus norvegicus	sp|P20717|PADI2_RAT Protein-arginine deiminase type-2 OS=Rattus norvegicus OX=10116 GN=Padi2 PE=1 SV=1	1	3	3	3	2	2	2	2	2	3	3	2	3	3	2	2	1	2	2	2	2	2	2	2	3	3	2	3	3	2	2	1	2	2	2	2	2	2	2	3
P22062	P22062	P22062	1	1	1	Protein-L-isoaspartate(D-aspartate) O-methyltransferase	Pcmt1	Rattus norvegicus	sp|P22062|PIMT_RAT Protein-L-isoaspartate(D-aspartate) O-methyltransferase OS=Rattus norvegicus OX=10116 GN=Pcmt1 PE=1 SV=2	1	1	1	1	0	0	0	1	0	1	1	1	1	0	1	0	0	0	1	0	0	0	1	0	1	1	1	1	0	1	0	0	0	1	0	0	0	1	0	1
P06302	P06302	P06302	6	6	6	Prothymosin alpha	Ptma	Rattus norvegicus	sp|P06302|PTMA_RAT Prothymosin alpha OS=Rattus norvegicus OX=10116 GN=Ptma PE=1 SV=2	1	6	6	6	4	4	5	5	5	6	5	5	4	4	4	5	5	5	5	4	4	5	5	5	6	5	5	4	4	4	5	5	5	5	4	4	5	5	5	6
P85973	P85973	P85973	1	1	1	Purine nucleoside phosphorylase	Pnp	Rattus norvegicus	sp|P85973|PNPH_RAT Purine nucleoside phosphorylase OS=Rattus norvegicus OX=10116 GN=Pnp PE=1 SV=1	1	1	1	1	1	1	1	1	1	0	0	1	1	1	1	0	1	1	1	1	1	1	1	1	0	0	1	1	1	1	0	1	1	1	1	1	1	1	1	0
P61515	P61515	P61515	1	1	1	Putative 60S ribosomal protein L37a	Rpl37a-ps1	Rattus norvegicus	sp|P61515|RL37P_RAT Putative 60S ribosomal protein L37a OS=Rattus norvegicus OX=10116 GN=Rpl37a-ps1 PE=5 SV=2	1	1	1	1	1	1	1	1	0	0	0	0	1	1	1	1	1	1	1	1	1	1	1	0	0	0	0	1	1	1	1	1	1	1	1	1	1	1	0	0
Q8VD52	Q8VD52	Q8VD52	5	5	5	Pyridoxal phosphate phosphatase	Pdxp	Rattus norvegicus	sp|Q8VD52|PLPP_RAT Pyridoxal phosphate phosphatase OS=Rattus norvegicus OX=10116 GN=Pdxp PE=1 SV=2	1	5	5	5	3	3	5	4	4	4	4	4	3	3	3	4	4	4	3	3	3	5	4	4	4	4	4	3	3	3	4	4	4	3	3	3	5	4	4	4
P52873	P52873	P52873	6	6	6	Pyruvate carboxylase, mitochondrial	Pc	Rattus norvegicus	sp|P52873|PYC_RAT Pyruvate carboxylase, mitochondrial OS=Rattus norvegicus OX=10116 GN=Pc PE=1 SV=2	1	6	6	6	3	5	3	4	3	3	2	3	4	4	4	3	3	4	2	3	5	3	4	3	3	2	3	4	4	4	3	3	4	2	3	5	3	4	3	3
P26284	P26284	P26284	2	2	2	Pyruvate dehydrogenase E1 component subunit alpha, somatic form, mitochondrial	Pdha1	Rattus norvegicus	sp|P26284|ODPA_RAT Pyruvate dehydrogenase E1 component subunit alpha, somatic form, mitochondrial OS=Rattus norvegicus OX=10116 GN=Pdha1 PE=1 SV=2	1	2	2	2	2	1	2	2	2	2	2	2	2	2	2	2	2	2	2	2	1	2	2	2	2	2	2	2	2	2	2	2	2	2	2	1	2	2	2	2
P49432	P49432	P49432	5	5	5	Pyruvate dehydrogenase E1 component subunit beta, mitochondrial	Pdhb	Rattus norvegicus	sp|P49432|ODPB_RAT Pyruvate dehydrogenase E1 component subunit beta, mitochondrial OS=Rattus norvegicus OX=10116 GN=Pdhb PE=1 SV=2	1	5	5	5	4	5	5	5	4	4	4	3	3	5	3	3	3	4	4	4	5	5	5	4	4	4	3	3	5	3	3	3	4	4	4	5	5	5	4	4
P11980	P11980;P12928	P11980	39;1	39;1	39;1	Pyruvate kinase PKM	Pkm	Rattus norvegicus	sp|P11980|KPYM_RAT Pyruvate kinase PKM OS=Rattus norvegicus OX=10116 GN=Pkm PE=1 SV=3	2	39	39	39	34	34	37	37	38	35	34	32	35	34	35	35	36	37	36	34	34	37	37	38	35	34	32	35	34	35	35	36	37	36	34	34	37	37	38	35
P50398	P50398	P50398	25	25	20	Rab GDP dissociation inhibitor alpha	Gdi1	Rattus norvegicus	sp|P50398|GDIA_RAT Rab GDP dissociation inhibitor alpha OS=Rattus norvegicus OX=10116 GN=Gdi1 PE=1 SV=1	1	25	25	20	15	19	21	22	23	17	20	18	18	21	20	21	21	22	19	15	19	21	22	23	17	20	18	18	21	20	21	21	22	19	11	14	16	17	19	14
P50399	P50399	P50399	18	13	13	Rab GDP dissociation inhibitor beta	Gdi2	Rattus norvegicus	sp|P50399|GDIB_RAT Rab GDP dissociation inhibitor beta OS=Rattus norvegicus OX=10116 GN=Gdi2 PE=1 SV=2	1	18	13	13	14	15	13	16	14	10	11	11	13	14	13	17	17	15	12	10	10	8	11	10	7	7	7	9	9	8	12	12	12	7	10	10	8	11	10	7
P47709	P47709	P47709	3	3	3	Rabphilin-3A	Rph3a	Rattus norvegicus	sp|P47709|RP3A_RAT Rabphilin-3A OS=Rattus norvegicus OX=10116 GN=Rph3a PE=1 SV=1	1	3	3	3	2	2	2	2	1	2	3	2	1	1	2	1	1	1	2	2	2	2	2	1	2	3	2	1	1	2	1	1	1	2	2	2	2	2	1	2
Q6RUV5	Q6RUV5	Q6RUV5	4	4	3	Ras-related C3 botulinum toxin substrate 1	Rac1	Rattus norvegicus	sp|Q6RUV5|RAC1_RAT Ras-related C3 botulinum toxin substrate 1 OS=Rattus norvegicus OX=10116 GN=Rac1 PE=1 SV=1	1	4	4	3	4	3	4	4	4	2	2	3	3	3	4	3	4	4	3	4	3	4	4	4	2	2	3	3	3	4	3	4	4	3	3	2	3	3	3	1
O35509	O35509;P62494	O35509;P62494	8;7	8;7	8;7	Ras-related protein Rab-11B	Rab11b	Rattus norvegicus	sp|O35509|RB11B_RAT Ras-related protein Rab-11B OS=Rattus norvegicus OX=10116 GN=Rab11b PE=1 SV=4;sp|P62494|RB11A_RAT Ras-related protein Rab-11A OS=Rattus norvegicus OX=10116 GN=Rab11a PE=1 SV=3	2	8	8	8	6	7	7	7	7	7	7	6	6	6	7	7	7	8	7	6	7	7	7	7	7	7	6	6	6	7	7	7	8	7	6	7	7	7	7	7
P61107	P61107	P61107	5	5	5	Ras-related protein Rab-14	Rab14	Rattus norvegicus	sp|P61107|RAB14_RAT Ras-related protein Rab-14 OS=Rattus norvegicus OX=10116 GN=Rab14 PE=1 SV=3	1	5	5	5	4	4	5	5	4	4	5	5	4	4	5	5	4	4	5	4	4	5	5	4	4	5	5	4	4	5	5	4	4	5	4	4	5	5	4	4
Q5EB77	Q5EB77	Q5EB77	3	3	3	Ras-related protein Rab-18	Rab18	Rattus norvegicus	sp|Q5EB77|RAB18_RAT Ras-related protein Rab-18 OS=Rattus norvegicus OX=10116 GN=Rab18 PE=2 SV=1	1	3	3	3	0	2	1	0	0	0	1	0	0	2	1	0	0	0	0	0	2	1	0	0	0	1	0	0	2	1	0	0	0	0	0	2	1	0	0	0
Q6NYB7	Q6NYB7	Q6NYB7	5	5	2	Ras-related protein Rab-1A	Rab1A	Rattus norvegicus	sp|Q6NYB7|RAB1A_RAT Ras-related protein Rab-1A OS=Rattus norvegicus OX=10116 GN=Rab1A PE=1 SV=3	1	5	5	2	5	5	5	5	4	4	4	4	5	5	5	5	5	5	4	5	5	5	5	4	4	4	4	5	5	5	5	5	5	4	2	2	2	2	2	2
P10536	P10536;P35281;P70550;P35286;P35289	P10536	5;1;1;1;1	2;0;0;0;0	2;0;0;0;0	Ras-related protein Rab-1B	Rab1b	Rattus norvegicus	sp|P10536|RAB1B_RAT Ras-related protein Rab-1B OS=Rattus norvegicus OX=10116 GN=Rab1b PE=1 SV=1	5	5	2	2	5	5	5	5	4	4	4	4	5	5	5	5	5	5	4	2	2	2	2	2	2	2	2	2	2	2	2	2	2	2	2	2	2	2	2	2
P05712	P05712	P05712	8	8	8	Ras-related protein Rab-2A	Rab2a	Rattus norvegicus	sp|P05712|RAB2A_RAT Ras-related protein Rab-2A OS=Rattus norvegicus OX=10116 GN=Rab2a PE=2 SV=1	1	8	8	8	6	6	7	6	7	6	7	6	6	5	6	5	5	7	6	6	6	7	6	7	6	7	6	6	5	6	5	5	7	6	6	6	7	6	7	6
P63012	P63012	P63012	7	7	6	Ras-related protein Rab-3A	Rab3a	Rattus norvegicus	sp|P63012|RAB3A_RAT Ras-related protein Rab-3A OS=Rattus norvegicus OX=10116 GN=Rab3a PE=1 SV=1	1	7	7	6	5	5	5	5	6	6	6	6	5	5	5	5	7	6	6	5	5	5	5	6	6	6	6	5	5	5	5	7	6	6	4	4	4	4	5	5
Q63941	Q63941	Q63941	2	2	2	Ras-related protein Rab-3B	Rab3b	Rattus norvegicus	sp|Q63941|RAB3B_RAT Ras-related protein Rab-3B OS=Rattus norvegicus OX=10116 GN=Rab3b PE=1 SV=2	1	2	2	2	1	1	2	2	2	2	2	2	1	1	2	1	2	2	2	1	1	2	2	2	2	2	2	1	1	2	1	2	2	2	1	1	2	2	2	2
P62824	P62824	P62824	2	2	2	Ras-related protein Rab-3C	Rab3c	Rattus norvegicus	sp|P62824|RAB3C_RAT Ras-related protein Rab-3C OS=Rattus norvegicus OX=10116 GN=Rab3c PE=1 SV=1	1	2	2	2	2	1	2	2	2	2	2	2	2	2	2	2	2	2	2	2	1	2	2	2	2	2	2	2	2	2	2	2	2	2	2	1	2	2	2	2
M0RC99	M0RC99	M0RC99	3	3	3	Ras-related protein Rab-5A	Rab5a	Rattus norvegicus	sp|M0RC99|RAB5A_RAT Ras-related protein Rab-5A OS=Rattus norvegicus OX=10116 GN=Rab5a PE=2 SV=1	1	3	3	3	2	2	3	3	2	2	3	2	2	2	2	2	2	2	2	2	2	3	3	2	2	3	2	2	2	2	2	2	2	2	2	2	3	3	2	2
Q9WVB1	Q9WVB1	Q9WVB1	3	3	3	Ras-related protein Rab-6A	Rab6a	Rattus norvegicus	sp|Q9WVB1|RAB6A_RAT Ras-related protein Rab-6A OS=Rattus norvegicus OX=10116 GN=Rab6a PE=1 SV=2	1	3	3	3	2	2	2	2	3	1	1	1	2	2	2	2	2	3	1	2	2	2	2	3	1	1	1	2	2	2	2	2	3	1	2	2	2	2	3	1
P09527	P09527	P09527	6	6	6	Ras-related protein Rab-7a	Rab7a	Rattus norvegicus	sp|P09527|RAB7A_RAT Ras-related protein Rab-7a OS=Rattus norvegicus OX=10116 GN=Rab7a PE=1 SV=2	1	6	6	6	4	5	5	5	4	5	6	4	4	5	4	5	4	4	5	4	5	5	5	4	5	6	4	4	5	4	5	4	4	5	4	5	5	5	4	5
P35280	P35280	P35280	2	1	1	Ras-related protein Rab-8A	Rab8a	Rattus norvegicus	sp|P35280|RAB8A_RAT Ras-related protein Rab-8A OS=Rattus norvegicus OX=10116 GN=Rab8a PE=1 SV=2	1	2	1	1	1	2	2	2	2	2	2	2	1	1	1	2	2	2	2	0	1	1	1	1	1	1	1	0	0	0	1	1	1	1	0	1	1	1	1	1
P63322	P63322	P63322	2	2	2	Ras-related protein Ral-A	Rala	Rattus norvegicus	sp|P63322|RALA_RAT Ras-related protein Ral-A OS=Rattus norvegicus OX=10116 GN=Rala PE=1 SV=1	1	2	2	2	2	2	2	2	2	2	2	2	2	2	2	2	2	2	2	2	2	2	2	2	2	2	2	2	2	2	2	2	2	2	2	2	2	2	2	2
Q62636	Q62636;P62836	Q62636;P62836	2;2	2;2	2;2	Ras-related protein Rap-1b	Rap1b	Rattus norvegicus	sp|Q62636|RAP1B_RAT Ras-related protein Rap-1b OS=Rattus norvegicus OX=10116 GN=Rap1b PE=1 SV=2;sp|P62836|RAP1A_RAT Ras-related protein Rap-1A OS=Rattus norvegicus OX=10116 GN=Rap1a PE=1 SV=1	2	2	2	2	2	1	1	1	1	1	1	1	2	2	1	1	1	1	1	2	1	1	1	1	1	1	1	2	2	1	1	1	1	1	2	1	1	1	1	1
B2RZ37	B2RZ37	B2RZ37	1	1	1	Receptor expression-enhancing protein 5	Reep5	Rattus norvegicus	sp|B2RZ37|REEP5_RAT Receptor expression-enhancing protein 5 OS=Rattus norvegicus OX=10116 GN=Reep5 PE=1 SV=1	1	1	1	1	0	0	0	0	1	1	1	0	0	0	0	0	0	0	1	0	0	0	0	1	1	1	0	0	0	0	0	0	0	1	0	0	0	0	1	1
Q5XI60	Q5XI60	Q5XI60	2	2	2	Receptor expression-enhancing protein 6	Reep6	Rattus norvegicus	sp|Q5XI60|REEP6_RAT Receptor expression-enhancing protein 6 OS=Rattus norvegicus OX=10116 GN=Reep6 PE=2 SV=1	1	2	2	2	1	2	2	2	2	2	2	2	1	2	2	2	2	2	2	1	2	2	2	2	2	2	2	1	2	2	2	2	2	2	1	2	2	2	2	2
P63245	P63245	P63245	7	7	7	Receptor of activated protein C kinase 1	Rack1	Rattus norvegicus	sp|P63245|RACK1_RAT Receptor of activated protein C kinase 1 OS=Rattus norvegicus OX=10116 GN=Rack1 PE=1 SV=3	1	7	7	7	6	7	7	7	6	6	6	6	6	7	7	7	7	7	6	6	7	7	7	6	6	6	6	6	7	7	7	7	7	6	6	7	7	7	6	6
P49803	P49803	P49803	1	1	1	Regulator of G-protein signaling 7	Rgs7	Rattus norvegicus	sp|P49803|RGS7_RAT Regulator of G-protein signaling 7 OS=Rattus norvegicus OX=10116 GN=Rgs7 PE=1 SV=2	1	1	1	1	1	1	0	0	1	1	0	0	0	0	1	0	0	0	1	1	1	0	0	1	1	0	0	0	0	1	0	0	0	1	1	1	0	0	1	1
P49805	P49805	P49805	2	2	2	Regulator of G-protein signaling 9	Rgs9	Rattus norvegicus	sp|P49805|RGS9_RAT Regulator of G-protein signaling 9 OS=Rattus norvegicus OX=10116 GN=Rgs9 PE=2 SV=3	1	2	2	2	1	1	1	1	1	1	1	0	2	2	0	2	2	2	0	1	1	1	1	1	1	1	0	2	2	0	2	2	2	0	1	1	1	1	1	1
Q6AXS4	Q6AXS4	Q6AXS4	1	1	1	Renin receptor	Atp6ap2	Rattus norvegicus	sp|Q6AXS4|RENR_RAT Renin receptor OS=Rattus norvegicus OX=10116 GN=Atp6ap2 PE=1 SV=1	1	1	1	1	1	1	1	1	1	1	1	1	1	1	1	1	1	1	1	1	1	1	1	1	1	1	1	1	1	1	1	1	1	1	1	1	1	1	1	1
Q62703	Q62703	Q62703	3	3	3	Reticulocalbin-2	Rcn2	Rattus norvegicus	sp|Q62703|RCN2_RAT Reticulocalbin-2 OS=Rattus norvegicus OX=10116 GN=Rcn2 PE=1 SV=2	1	3	3	3	1	2	2	2	2	2	1	2	1	1	1	1	1	2	1	1	2	2	2	2	2	1	2	1	1	1	1	1	2	1	1	2	2	2	2	2
Q64548	Q64548	Q64548	10	10	10	Reticulon-1	Rtn1	Rattus norvegicus	sp|Q64548|RTN1_RAT Reticulon-1 OS=Rattus norvegicus OX=10116 GN=Rtn1 PE=1 SV=1	1	10	10	10	5	9	9	10	8	6	6	8	5	7	7	7	8	7	8	5	9	9	10	8	6	6	8	5	7	7	7	8	7	8	5	9	9	10	8	6
Q6RJR6	Q6RJR6	Q6RJR6	1	1	1	Reticulon-3	Rtn3	Rattus norvegicus	sp|Q6RJR6|RTN3_RAT Reticulon-3 OS=Rattus norvegicus OX=10116 GN=Rtn3 PE=1 SV=1	1	1	1	1	1	1	1	1	1	1	1	1	1	1	1	1	1	1	1	1	1	1	1	1	1	1	1	1	1	1	1	1	1	1	1	1	1	1	1	1
Q9JK11	Q9JK11	Q9JK11	11	11	11	Reticulon-4	Rtn4	Rattus norvegicus	sp|Q9JK11|RTN4_RAT Reticulon-4 OS=Rattus norvegicus OX=10116 GN=Rtn4 PE=1 SV=1	1	11	11	11	7	8	9	8	8	7	7	7	7	7	8	8	7	8	7	7	8	9	8	8	7	7	7	7	7	8	8	7	8	7	7	8	9	8	8	7
P51647	P51647;P13601	P51647	11;2	11;2	11;2	Retinal dehydrogenase 1	Aldh1a1	Rattus norvegicus	sp|P51647|AL1A1_RAT Retinal dehydrogenase 1 OS=Rattus norvegicus OX=10116 GN=Aldh1a1 PE=1 SV=3	2	11	11	11	10	4	5	3	3	6	5	0	9	9	5	4	3	3	0	10	4	5	3	3	6	5	0	9	9	5	4	3	3	0	10	4	5	3	3	6
P51840	P51840	P51840	8	8	7	Retinal guanylyl cyclase 1	Gucy2e	Rattus norvegicus	sp|P51840|GUC2E_RAT Retinal guanylyl cyclase 1 OS=Rattus norvegicus OX=10116 GN=Gucy2e PE=1 SV=1	1	8	8	7	1	4	5	4	3	5	8	5	2	3	4	4	4	3	5	1	4	5	4	3	5	8	5	2	3	4	4	4	3	5	1	4	5	4	3	5
P02696	P02696	P02696	4	4	4	Retinol-binding protein 1	Rbp1	Rattus norvegicus	sp|P02696|RET1_RAT Retinol-binding protein 1 OS=Rattus norvegicus OX=10116 GN=Rbp1 PE=1 SV=2	1	4	4	4	4	4	3	3	3	4	4	3	4	4	3	3	3	3	4	4	4	3	3	3	4	4	3	4	4	3	3	3	3	4	4	4	3	3	3	4
Q7TP54	Q7TP54;P02793	Q7TP54;P02793	4;4	4;4	4;4	Rho family-interacting cell polarization regulator 2	Ripor2	Rattus norvegicus	sp|Q7TP54|RIPR2_RAT Rho family-interacting cell polarization regulator 2 OS=Rattus norvegicus OX=10116 GN=Ripor2 PE=1 SV=1;sp|P02793|FRIL1_RAT Ferritin light chain 1 OS=Rattus norvegicus OX=10116 GN=Ftl1 PE=1 SV=3	2	4	4	4	3	1	1	1	2	0	0	1	3	0	1	1	0	2	2	3	1	1	1	2	0	0	1	3	0	1	1	0	2	2	3	1	1	1	2	0
Q5XI73	Q5XI73	Q5XI73	6	6	6	Rho GDP-dissociation inhibitor 1	Arhgdia	Rattus norvegicus	sp|Q5XI73|GDIR1_RAT Rho GDP-dissociation inhibitor 1 OS=Rattus norvegicus OX=10116 GN=Arhgdia PE=1 SV=1	1	6	6	6	5	6	5	4	6	4	6	4	6	5	5	4	6	5	6	5	6	5	4	6	4	6	4	6	5	5	4	6	5	6	5	6	5	4	6	4
P51489	P51489	P51489	5	5	5	Rhodopsin	Rho	Rattus norvegicus	sp|P51489|OPSD_RAT Rhodopsin OS=Rattus norvegicus OX=10116 GN=Rho PE=2 SV=1	1	5	5	5	5	5	5	5	5	5	5	5	5	5	5	5	5	5	5	5	5	5	5	5	5	5	5	5	5	5	5	5	5	5	5	5	5	5	5	5
Q63651	Q63651	Q63651	8	8	8	Rhodopsin kinase GRK1	Grk1	Rattus norvegicus	sp|Q63651|GRK1_RAT Rhodopsin kinase GRK1 OS=Rattus norvegicus OX=10116 GN=Grk1 PE=1 SV=1	1	8	8	8	4	8	6	6	6	6	6	6	4	6	7	6	6	6	6	4	8	6	6	6	6	6	6	4	6	7	6	6	6	6	4	8	6	6	6	6
P29315	P29315	P29315	4	4	4	Ribonuclease inhibitor	Rnh1	Rattus norvegicus	sp|P29315|RINI_RAT Ribonuclease inhibitor OS=Rattus norvegicus OX=10116 GN=Rnh1 PE=1 SV=2	1	4	4	4	3	4	4	4	4	3	2	4	3	3	4	4	4	4	3	3	4	4	4	4	3	2	4	3	3	4	4	4	4	3	3	4	4	4	4	3
P60892	P60892;P09330	P60892	5;2	5;2	5;2	Ribose-phosphate pyrophosphokinase 1	Prps1	Rattus norvegicus	sp|P60892|PRPS1_RAT Ribose-phosphate pyrophosphokinase 1 OS=Rattus norvegicus OX=10116 GN=Prps1 PE=1 SV=2	2	5	5	5	4	4	5	4	3	4	4	2	4	4	4	3	3	3	3	4	4	5	4	3	4	4	2	4	4	4	3	3	3	3	4	4	5	4	3	4
D4AE41	D4AE41;P84586;Q4V898	D4AE41;P84586;Q4V898	5;5;5	5;5;5	5;5;5	RNA binding motif protein, X-linked-like-1	Rbmxl1	Rattus norvegicus	sp|D4AE41|RMXL1_RAT RNA binding motif protein, X-linked-like-1 OS=Rattus norvegicus OX=10116 GN=Rbmxl1 PE=3 SV=1;sp|P84586|RMXRL_RAT RNA-binding motif protein, X chromosome retrogene-like OS=Rattus norvegicus OX=10116 GN=Rbmxrtl PE=1 SV=1;sp|Q4V898|RBMX_RA	3	5	5	5	3	3	4	4	4	3	3	4	3	4	2	3	3	3	3	3	3	4	4	4	3	3	4	3	4	2	3	3	3	3	3	3	4	4	4	3
Q27W01	Q27W01	Q27W01	1	1	1	RNA-binding protein 8A	Rbm8a	Rattus norvegicus	sp|Q27W01|RBM8A_RAT RNA-binding protein 8A OS=Rattus norvegicus OX=10116 GN=Rbm8a PE=1 SV=1	1	1	1	1	1	1	1	1	1	1	1	1	1	1	1	1	1	1	1	1	1	1	1	1	1	1	1	1	1	1	1	1	1	1	1	1	1	1	1	1
Q8K3P4	Q8K3P4	Q8K3P4	5	5	5	RNA-binding protein Musashi homolog 1	Msi1	Rattus norvegicus	sp|Q8K3P4|MSI1H_RAT RNA-binding protein Musashi homolog 1 OS=Rattus norvegicus OX=10116 GN=Msi1 PE=1 SV=1	1	5	5	5	1	3	4	4	3	3	4	3	3	3	2	3	3	3	3	1	3	4	4	3	3	4	3	3	3	2	3	3	3	3	1	3	4	4	3	3
Q6AYK1	Q6AYK1	Q6AYK1	1	1	1	RNA-binding protein with serine-rich domain 1	Rnps1	Rattus norvegicus	sp|Q6AYK1|RNPS1_RAT RNA-binding protein with serine-rich domain 1 OS=Rattus norvegicus OX=10116 GN=Rnps1 PE=2 SV=1	1	1	1	1	1	1	1	1	0	1	1	0	1	1	1	1	1	1	0	1	1	1	1	0	1	1	0	1	1	1	1	1	1	0	1	1	1	1	0	1
Q6AYT3	Q6AYT3	Q6AYT3	4	4	4	RNA-splicing ligase RtcB homolog	Rtcb	Rattus norvegicus	sp|Q6AYT3|RTCB_RAT RNA-splicing ligase RtcB homolog OS=Rattus norvegicus OX=10116 GN=Rtcb PE=2 SV=1	1	4	4	4	2	4	4	2	2	3	3	2	3	3	4	3	3	2	2	2	4	4	2	2	3	3	2	3	3	4	3	3	2	2	2	4	4	2	2	3
Q5PPM7	Q5PPM7	Q5PPM7	10	10	10	Rod outer segment membrane protein 1	Rom1	Rattus norvegicus	sp|Q5PPM7|ROM1_RAT Rod outer segment membrane protein 1 OS=Rattus norvegicus OX=10116 GN=Rom1 PE=2 SV=1	1	10	10	10	5	8	8	9	5	9	9	7	7	8	7	9	9	9	8	5	8	8	9	5	9	9	7	7	8	7	9	9	9	8	5	8	8	9	5	9
P60123	P60123	P60123	2	2	2	RuvB-like 1	Ruvbl1	Rattus norvegicus	sp|P60123|RUVB1_RAT RuvB-like 1 OS=Rattus norvegicus OX=10116 GN=Ruvbl1 PE=1 SV=1	1	2	2	2	0	1	1	1	1	1	2	1	0	1	1	0	0	1	1	0	1	1	1	1	1	2	1	0	1	1	0	0	1	1	0	1	1	1	1	1
B5DFN2	B5DFN2	B5DFN2	4	4	4	S-adenosylhomocysteine hydrolase-like protein 1	Ahcyl1	Rattus norvegicus	sp|B5DFN2|SAHH2_RAT S-adenosylhomocysteine hydrolase-like protein 1 OS=Rattus norvegicus OX=10116 GN=Ahcyl1 PE=1 SV=2	1	4	4	4	1	4	4	4	3	3	3	3	1	3	4	4	2	3	3	1	4	4	4	3	3	3	3	1	3	4	4	2	3	3	1	4	4	4	3	3
P18298	P18298	P18298	3	3	2	S-adenosylmethionine synthase isoform type-2	Mat2a	Rattus norvegicus	sp|P18298|METK2_RAT S-adenosylmethionine synthase isoform type-2 OS=Rattus norvegicus OX=10116 GN=Mat2a PE=1 SV=1	1	3	3	2	1	1	1	1	2	1	2	2	0	1	1	1	1	1	1	1	1	1	1	2	1	2	2	0	1	1	1	1	1	1	1	1	1	1	2	1
Q498U4	Q498U4	Q498U4	2	2	2	SAP domain-containing ribonucleoprotein	Sarnp	Rattus norvegicus	sp|Q498U4|SARNP_RAT SAP domain-containing ribonucleoprotein OS=Rattus norvegicus OX=10116 GN=Sarnp PE=1 SV=3	1	2	2	2	2	2	2	2	2	2	2	2	2	2	1	1	1	1	2	2	2	2	2	2	2	2	2	2	2	1	1	1	1	2	2	2	2	2	2	2
P0C219	P0C219	P0C219	6	6	6	Sarcolemmal membrane-associated protein	Slmap	Rattus norvegicus	sp|P0C219|SLMAP_RAT Sarcolemmal membrane-associated protein OS=Rattus norvegicus OX=10116 GN=Slmap PE=1 SV=1	1	6	6	6	4	4	4	4	4	3	3	4	4	4	4	4	5	6	6	4	4	4	4	4	3	3	4	4	4	4	4	5	6	6	4	4	4	4	4	3
P11507	P11507;Q64578	P11507	5;1	5;1	4;1	Sarcoplasmic/endoplasmic reticulum calcium ATPase 2	Atp2a2	Rattus norvegicus	sp|P11507|AT2A2_RAT Sarcoplasmic/endoplasmic reticulum calcium ATPase 2 OS=Rattus norvegicus OX=10116 GN=Atp2a2 PE=1 SV=1	2	5	5	4	3	3	4	4	4	4	4	4	2	3	4	4	4	4	4	3	3	4	4	4	4	4	4	2	3	4	4	4	4	4	2	2	3	3	3	3
P15887	P15887	P15887	32	32	31	S-arrestin	Sag	Rattus norvegicus	sp|P15887|ARRS_RAT S-arrestin OS=Rattus norvegicus OX=10116 GN=Sag PE=1 SV=1	1	32	32	31	24	27	27	28	29	27	26	28	25	28	27	30	29	30	29	24	27	27	28	29	27	26	28	25	28	27	30	29	30	29	23	26	26	27	28	26
O88453	O88453	O88453	5	5	5	Scaffold attachment factor B1	Safb	Rattus norvegicus	sp|O88453|SAFB1_RAT Scaffold attachment factor B1 OS=Rattus norvegicus OX=10116 GN=Safb PE=1 SV=2	1	5	5	5	5	5	4	4	4	4	3	3	3	4	3	3	3	3	3	5	5	4	4	4	4	3	3	3	4	3	3	3	3	3	5	5	4	4	4	4
Q6AY84	Q6AY84	Q6AY84	8	8	8	Secernin-1	Scrn1	Rattus norvegicus	sp|Q6AY84|SCRN1_RAT Secernin-1 OS=Rattus norvegicus OX=10116 GN=Scrn1 PE=1 SV=1	1	8	8	8	7	7	8	6	4	5	6	5	7	7	6	6	6	6	7	7	7	8	6	4	5	6	5	7	7	6	6	6	6	7	7	7	8	6	4	5
Q6AYR8	Q6AYR8	Q6AYR8	1	1	1	Secernin-2	Scrn2	Rattus norvegicus	sp|Q6AYR8|SCRN2_RAT Secernin-2 OS=Rattus norvegicus OX=10116 GN=Scrn2 PE=2 SV=1	1	1	1	1	0	0	0	0	0	1	1	0	0	0	0	1	1	0	0	0	0	0	0	0	1	1	0	0	0	0	1	1	0	0	0	0	0	0	0	1
Q6R556	Q6R556	Q6R556	3	3	3	Secretagogin	Scgn	Rattus norvegicus	sp|Q6R556|SEGN_RAT Secretagogin OS=Rattus norvegicus OX=10116 GN=Scgn PE=1 SV=1	1	3	3	3	1	1	0	1	1	2	1	1	1	1	1	2	1	1	1	1	1	0	1	1	2	1	1	1	1	1	2	1	1	1	1	1	0	1	1	2
P56603	P56603	P56603	2	2	2	Secretory carrier-associated membrane protein 1	Scamp1	Rattus norvegicus	sp|P56603|SCAM1_RAT Secretory carrier-associated membrane protein 1 OS=Rattus norvegicus OX=10116 GN=Scamp1 PE=1 SV=1	1	2	2	2	0	2	2	1	1	1	1	1	1	1	1	1	1	1	1	0	2	2	1	1	1	1	1	1	1	1	1	1	1	1	0	2	2	1	1	1
Q9JKE3	Q9JKE3	Q9JKE3	1	1	1	Secretory carrier-associated membrane protein 5	Scamp5	Rattus norvegicus	sp|Q9JKE3|SCAM5_RAT Secretory carrier-associated membrane protein 5 OS=Rattus norvegicus OX=10116 GN=Scamp5 PE=2 SV=1	1	1	1	1	1	0	1	1	1	1	1	1	1	1	1	1	1	1	1	1	0	1	1	1	1	1	1	1	1	1	1	1	1	1	1	0	1	1	1	1
Q68FT9	Q68FT9	Q68FT9	2	2	2	Selenocysteine lyase	Scly	Rattus norvegicus	sp|Q68FT9|SCLY_RAT Selenocysteine lyase OS=Rattus norvegicus OX=10116 GN=Scly PE=1 SV=1	1	2	2	2	2	2	1	2	2	2	1	2	2	2	2	2	2	2	2	2	2	1	2	2	2	1	2	2	2	2	2	2	2	2	2	2	1	2	2	2
B3GNI6	B3GNI6	B3GNI6	5	5	5	Septin-11	Septin11	Rattus norvegicus	sp|B3GNI6|SEP11_RAT Septin-11 OS=Rattus norvegicus OX=10116 GN=Septin11 PE=1 SV=1	1	5	5	5	3	3	2	2	2	2	2	2	3	2	2	2	2	3	2	3	3	2	2	2	2	2	2	3	2	2	2	2	3	2	3	3	2	2	2	2
Q91Y81	Q91Y81	Q91Y81	3	3	3	Septin-2	Septin2	Rattus norvegicus	sp|Q91Y81|SEPT2_RAT Septin-2 OS=Rattus norvegicus OX=10116 GN=Septin2 PE=1 SV=1	1	3	3	3	2	3	2	3	1	2	2	2	2	3	1	2	2	1	2	2	3	2	3	1	2	2	2	2	3	1	2	2	1	2	2	3	2	3	1	2
Q9JJM9	Q9JJM9	Q9JJM9	3	3	3	Septin-5	Septin5	Rattus norvegicus	sp|Q9JJM9|SEPT5_RAT Septin-5 OS=Rattus norvegicus OX=10116 GN=Septin5 PE=1 SV=2	1	3	3	3	2	2	3	3	2	2	2	2	2	2	2	3	2	2	2	2	2	3	3	2	2	2	2	2	2	2	3	2	2	2	2	2	3	3	2	2
Q9WVC0	Q9WVC0	Q9WVC0	9	9	9	Septin-7	Septin7	Rattus norvegicus	sp|Q9WVC0|SEPT7_RAT Septin-7 OS=Rattus norvegicus OX=10116 GN=Septin7 PE=1 SV=1	1	9	9	9	7	8	7	7	7	7	7	7	7	8	7	7	7	7	8	7	8	7	7	7	7	7	7	7	8	7	7	7	7	8	7	8	7	7	7	7
B0BNF1	B0BNF1	B0BNF1	4	4	4	Septin-8	Septin8	Rattus norvegicus	sp|B0BNF1|SEPT8_RAT Septin-8 OS=Rattus norvegicus OX=10116 GN=Septin8 PE=1 SV=1	1	4	4	4	3	3	3	2	2	1	2	3	3	3	3	2	2	2	2	3	3	3	2	2	1	2	3	3	3	3	2	2	2	2	3	3	3	2	2	1
Q6PDU1	Q6PDU1	Q6PDU1	2	2	2	Serine/arginine-rich splicing factor 2	Srsf2	Rattus norvegicus	sp|Q6PDU1|SRSF2_RAT Serine/arginine-rich splicing factor 2 OS=Rattus norvegicus OX=10116 GN=Srsf2 PE=1 SV=3	1	2	2	2	1	1	2	2	0	0	0	0	2	2	1	1	2	2	0	1	1	2	2	0	0	0	0	2	2	1	1	2	2	0	1	1	2	2	0	0
Q09167	Q09167;G3V6S8	Q09167	4;1	4;1	4;1	Serine/arginine-rich splicing factor 5	Srsf5	Rattus norvegicus	sp|Q09167|SRSF5_RAT Serine/arginine-rich splicing factor 5 OS=Rattus norvegicus OX=10116 GN=Srsf5 PE=1 SV=1	2	4	4	4	4	4	4	4	4	4	4	3	4	4	4	4	4	4	2	4	4	4	4	4	4	4	3	4	4	4	4	4	4	2	4	4	4	4	4	4
Q7TT49	Q7TT49	Q7TT49	2	2	2	Serine/threonine-protein kinase MRCK beta	Cdc42bpb	Rattus norvegicus	sp|Q7TT49|MRCKB_RAT Serine/threonine-protein kinase MRCK beta OS=Rattus norvegicus OX=10116 GN=Cdc42bpb PE=1 SV=1	1	2	2	2	1	1	2	2	2	1	1	1	1	1	1	2	2	2	1	1	1	2	2	2	1	1	1	1	1	1	2	2	2	1	1	1	2	2	2	1
Q64303	Q64303;P35465	Q64303	3;1	3;1	1;0	Serine/threonine-protein kinase PAK 2	Pak2	Rattus norvegicus	sp|Q64303|PAK2_RAT Serine/threonine-protein kinase PAK 2 OS=Rattus norvegicus OX=10116 GN=Pak2 PE=1 SV=1	2	3	3	1	2	2	2	2	1	0	1	1	2	2	3	2	1	1	0	2	2	2	2	1	0	1	1	2	2	3	2	1	1	0	1	1	1	1	1	0
P36876	P36876;P97888	P36876	3;1	3;1	3;1	Serine/threonine-protein phosphatase 2A 55 kDa regulatory subunit B alpha isoform	Ppp2r2a	Rattus norvegicus	sp|P36876|2ABA_RAT Serine/threonine-protein phosphatase 2A 55 kDa regulatory subunit B alpha isoform OS=Rattus norvegicus OX=10116 GN=Ppp2r2a PE=2 SV=1	2	3	3	3	1	2	3	2	1	2	2	1	1	2	2	2	1	1	2	1	2	3	2	1	2	2	1	1	2	2	2	1	1	2	1	2	3	2	1	2
Q4QQT4	Q4QQT4	Q4QQT4	3	3	3	Serine/threonine-protein phosphatase 2A 65 kDa regulatory subunit A beta isoform	Ppp2r1b	Rattus norvegicus	sp|Q4QQT4|2AAB_RAT Serine/threonine-protein phosphatase 2A 65 kDa regulatory subunit A beta isoform OS=Rattus norvegicus OX=10116 GN=Ppp2r1b PE=2 SV=1	1	3	3	3	1	1	2	1	2	3	3	2	1	1	1	2	2	2	2	1	1	2	1	2	3	3	2	1	1	1	2	2	2	2	1	1	2	1	2	3
P63331	P63331;P62716;Q5BJ92	P63331;P62716	8;6;1	8;6;1	8;6;1	Serine/threonine-protein phosphatase 2A catalytic subunit alpha isoform	Ppp2ca	Rattus norvegicus	sp|P63331|PP2AA_RAT Serine/threonine-protein phosphatase 2A catalytic subunit alpha isoform OS=Rattus norvegicus OX=10116 GN=Ppp2ca PE=1 SV=1;sp|P62716|PP2AB_RAT Serine/threonine-protein phosphatase 2A catalytic subunit beta isoform OS=Rattus norvegicus OX	3	8	8	8	7	7	6	5	5	4	7	4	6	7	6	6	6	6	4	7	7	6	5	5	4	7	4	6	7	6	6	6	6	4	7	7	6	5	5	4
P63329	P63329;P20651	P63329;P20651	2;2	2;2	2;2	Serine/threonine-protein phosphatase 2B catalytic subunit alpha isoform	Ppp3ca	Rattus norvegicus	sp|P63329|PP2BA_RAT Serine/threonine-protein phosphatase 2B catalytic subunit alpha isoform OS=Rattus norvegicus OX=10116 GN=Ppp3ca PE=1 SV=1;sp|P20651|PP2BB_RAT Serine/threonine-protein phosphatase 2B catalytic subunit beta isoform OS=Rattus norvegicus OX	2	2	2	2	1	1	2	2	2	2	2	1	1	0	1	2	2	2	2	1	1	2	2	2	2	2	1	1	0	1	2	2	2	2	1	1	2	2	2	2
P53042	P53042	P53042	3	3	3	Serine/threonine-protein phosphatase 5	Ppp5c	Rattus norvegicus	sp|P53042|PPP5_RAT Serine/threonine-protein phosphatase 5 OS=Rattus norvegicus OX=10116 GN=Ppp5c PE=1 SV=1	1	3	3	3	1	3	3	2	1	0	1	1	2	3	3	2	1	0	1	1	3	3	2	1	0	1	1	2	3	3	2	1	0	1	1	3	3	2	1	0
P62142	P62142	P62142	8	1	1	Serine/threonine-protein phosphatase PP1-beta catalytic subunit	Ppp1cb	Rattus norvegicus	sp|P62142|PP1B_RAT Serine/threonine-protein phosphatase PP1-beta catalytic subunit OS=Rattus norvegicus OX=10116 GN=Ppp1cb PE=1 SV=3	1	8	1	1	4	6	4	4	4	5	5	5	4	5	4	4	5	3	5	0	1	0	0	0	1	0	0	1	1	0	0	1	0	0	0	1	0	0	0	1
P63088	P63088	P63088	9	9	2	Serine/threonine-protein phosphatase PP1-gamma catalytic subunit	Ppp1cc	Rattus norvegicus	sp|P63088|PP1G_RAT Serine/threonine-protein phosphatase PP1-gamma catalytic subunit OS=Rattus norvegicus OX=10116 GN=Ppp1cc PE=1 SV=1	1	9	9	2	6	7	6	6	6	6	7	7	5	6	6	6	5	5	7	6	7	6	6	6	6	7	7	5	6	6	6	5	5	7	2	2	2	2	2	2
P12346	P12346	P12346	2	2	2	Serotransferrin	Tf	Rattus norvegicus	sp|P12346|TRFE_RAT Serotransferrin OS=Rattus norvegicus OX=10116 GN=Tf PE=1 SV=3	1	2	2	2	0	0	0	0	0	1	1	0	0	0	0	0	1	0	0	0	0	0	0	0	1	1	0	0	0	0	0	1	0	0	0	0	0	0	0	1
B0BNE5	B0BNE5	B0BNE5	3	3	3	S-formylglutathione hydrolase	Esd	Rattus norvegicus	sp|B0BNE5|ESTD_RAT S-formylglutathione hydrolase OS=Rattus norvegicus OX=10116 GN=Esd PE=2 SV=1	1	3	3	3	1	2	2	1	2	2	3	2	2	2	2	2	2	2	2	1	2	2	1	2	2	3	2	2	2	2	2	2	2	2	1	2	2	1	2	2
Q63965	Q63965	Q63965	2	2	2	Sideroflexin-1	Sfxn1	Rattus norvegicus	sp|Q63965|SFXN1_RAT Sideroflexin-1 OS=Rattus norvegicus OX=10116 GN=Sfxn1 PE=2 SV=4	1	2	2	2	1	2	1	1	1	0	0	1	1	1	1	1	1	1	1	1	2	1	1	1	0	0	1	1	1	1	1	1	1	1	1	2	1	1	1	0
Q9JHY2	Q9JHY2	Q9JHY2	5	5	5	Sideroflexin-3	Sfxn3	Rattus norvegicus	sp|Q9JHY2|SFXN3_RAT Sideroflexin-3 OS=Rattus norvegicus OX=10116 GN=Sfxn3 PE=2 SV=1	1	5	5	5	2	4	3	3	3	2	3	3	2	3	2	3	2	3	3	2	4	3	3	3	2	3	3	2	3	2	3	2	3	3	2	4	3	3	3	2
Q8CFD0	Q8CFD0	Q8CFD0	2	2	2	Sideroflexin-5	Sfxn5	Rattus norvegicus	sp|Q8CFD0|SFXN5_RAT Sideroflexin-5 OS=Rattus norvegicus OX=10116 GN=Sfxn5 PE=2 SV=1	1	2	2	2	2	2	2	2	2	1	2	1	1	1	2	2	2	2	1	2	2	2	2	2	1	2	1	1	1	2	2	2	2	1	2	2	2	2	2	1
P52631	P52631	P52631	1	1	1	Signal transducer and activator of transcription 3	Stat3	Rattus norvegicus	sp|P52631|STAT3_RAT Signal transducer and activator of transcription 3 OS=Rattus norvegicus OX=10116 GN=Stat3 PE=1 SV=1	1	1	1	1	1	0	0	0	0	0	0	0	1	0	0	0	0	0	0	1	0	0	0	0	0	0	0	1	0	0	0	0	0	0	1	0	0	0	0	0
O70593	O70593	O70593	3	3	3	Small glutamine-rich tetratricopeptide repeat-containing protein alpha	Sgta	Rattus norvegicus	sp|O70593|SGTA_RAT Small glutamine-rich tetratricopeptide repeat-containing protein alpha OS=Rattus norvegicus OX=10116 GN=Sgta PE=1 SV=1	1	3	3	3	3	3	1	3	2	1	1	2	3	2	1	3	1	2	2	3	3	1	3	2	1	1	2	3	2	1	3	1	2	2	3	3	1	3	2	1
D3ZR35	D3ZR35	D3ZR35	1	1	1	Small integral membrane protein 13	Smim13	Rattus norvegicus	sp|D3ZR35|SIM13_RAT Small integral membrane protein 13 OS=Rattus norvegicus OX=10116 GN=Smim13 PE=3 SV=1	1	1	1	1	0	1	0	1	1	1	1	1	1	1	0	0	0	0	1	0	1	0	1	1	1	1	1	1	1	0	0	0	0	1	0	1	0	1	1	1
P61959	P61959;Q5XIF4	P61959;Q5XIF4	2;1	2;1	2;1	Small ubiquitin-related modifier 2	Sumo2	Rattus norvegicus	sp|P61959|SUMO2_RAT Small ubiquitin-related modifier 2 OS=Rattus norvegicus OX=10116 GN=Sumo2 PE=1 SV=1;sp|Q5XIF4|SUMO3_RAT Small ubiquitin-related modifier 3 OS=Rattus norvegicus OX=10116 GN=Sumo3 PE=3 SV=1	2	2	2	2	1	2	2	2	2	1	1	2	1	2	2	2	2	2	2	1	2	2	2	2	1	1	2	1	2	2	2	2	2	2	1	2	2	2	2	1
P23978	P23978	P23978	3	3	3	Sodium- and chloride-dependent GABA transporter 1	Slc6a1	Rattus norvegicus	sp|P23978|SC6A1_RAT Sodium- and chloride-dependent GABA transporter 1 OS=Rattus norvegicus OX=10116 GN=Slc6a1 PE=1 SV=1	1	3	3	3	3	3	3	3	3	2	2	2	3	3	3	3	3	3	2	3	3	3	3	3	2	2	2	3	3	3	3	3	3	2	3	3	3	3	3	2
P31647	P31647	P31647	2	2	2	Sodium- and chloride-dependent GABA transporter 3	Slc6a11	Rattus norvegicus	sp|P31647|S6A11_RAT Sodium- and chloride-dependent GABA transporter 3 OS=Rattus norvegicus OX=10116 GN=Slc6a11 PE=1 SV=1	1	2	2	2	2	2	2	2	2	2	2	2	2	2	2	2	2	2	2	2	2	2	2	2	2	2	2	2	2	2	2	2	2	2	2	2	2	2	2	2
P28572	P28572	P28572	4	4	4	Sodium- and chloride-dependent glycine transporter 1	Slc6a9	Rattus norvegicus	sp|P28572|SC6A9_RAT Sodium- and chloride-dependent glycine transporter 1 OS=Rattus norvegicus OX=10116 GN=Slc6a9 PE=1 SV=2	1	4	4	4	4	3	2	3	3	4	4	4	4	3	2	3	3	3	4	4	3	2	3	3	4	4	4	4	3	2	3	3	3	4	4	3	2	3	3	4
P31643	P31643	P31643	1	1	1	Sodium- and chloride-dependent taurine transporter	Slc6a6	Rattus norvegicus	sp|P31643|SC6A6_RAT Sodium- and chloride-dependent taurine transporter OS=Rattus norvegicus OX=10116 GN=Slc6a6 PE=2 SV=1	1	1	1	1	0	1	0	0	0	1	0	1	0	1	0	1	1	1	1	0	1	0	0	0	1	0	1	0	1	0	1	1	1	1	0	1	0	0	0	1
Q9QZM6	Q9QZM6	Q9QZM6	5	5	5	Sodium/potassium/calcium exchanger 1	Slc24a1	Rattus norvegicus	sp|Q9QZM6|NCKX1_RAT Sodium/potassium/calcium exchanger 1 OS=Rattus norvegicus OX=10116 GN=Slc24a1 PE=2 SV=1	1	5	5	5	4	5	5	4	5	4	3	5	3	4	4	4	5	5	4	4	5	5	4	5	4	3	5	3	4	4	4	5	5	4	4	5	5	4	5	4
P06685	P06685;P09626	P06685	30;4	17;0	16;0	Sodium/potassium-transporting ATPase subunit alpha-1	Atp1a1	Rattus norvegicus	sp|P06685|AT1A1_RAT Sodium/potassium-transporting ATPase subunit alpha-1 OS=Rattus norvegicus OX=10116 GN=Atp1a1 PE=1 SV=1	2	30	17	16	26	27	28	28	29	27	26	26	26	26	25	28	29	29	27	14	14	16	16	17	15	14	14	14	14	14	16	17	17	15	14	14	15	15	16	14
P06686	P06686;Q64541;P54708	P06686	23;7;5	7;0;0	7;0;0	Sodium/potassium-transporting ATPase subunit alpha-2	Atp1a2	Rattus norvegicus	sp|P06686|AT1A2_RAT Sodium/potassium-transporting ATPase subunit alpha-2 OS=Rattus norvegicus OX=10116 GN=Atp1a2 PE=1 SV=1	3	23	7	7	20	19	18	18	17	18	17	18	20	18	17	19	18	18	19	6	4	3	3	2	3	2	3	6	4	4	4	3	3	4	6	4	3	3	2	3
P06687	P06687	P06687	40	40	25	Sodium/potassium-transporting ATPase subunit alpha-3	Atp1a3	Rattus norvegicus	sp|P06687|AT1A3_RAT Sodium/potassium-transporting ATPase subunit alpha-3 OS=Rattus norvegicus OX=10116 GN=Atp1a3 PE=1 SV=2	1	40	40	25	37	39	38	38	38	38	37	37	35	37	37	36	38	38	37	37	39	38	38	38	38	37	37	35	37	37	36	38	38	37	23	24	24	24	24	24
P07340	P07340	P07340	5	5	5	Sodium/potassium-transporting ATPase subunit beta-1	Atp1b1	Rattus norvegicus	sp|P07340|AT1B1_RAT Sodium/potassium-transporting ATPase subunit beta-1 OS=Rattus norvegicus OX=10116 GN=Atp1b1 PE=1 SV=1	1	5	5	5	4	5	5	5	5	5	5	5	5	5	5	5	5	5	5	4	5	5	5	5	5	5	5	5	5	5	5	5	5	5	4	5	5	5	5	5
P13638	P13638	P13638	4	4	4	Sodium/potassium-transporting ATPase subunit beta-2	Atp1b2	Rattus norvegicus	sp|P13638|AT1B2_RAT Sodium/potassium-transporting ATPase subunit beta-2 OS=Rattus norvegicus OX=10116 GN=Atp1b2 PE=1 SV=1	1	4	4	4	4	4	4	4	4	4	4	3	4	4	4	4	4	4	3	4	4	4	4	4	4	4	3	4	4	4	4	4	4	3	4	4	4	4	4	4
Q63377	Q63377	Q63377	6	6	6	Sodium/potassium-transporting ATPase subunit beta-3	Atp1b3	Rattus norvegicus	sp|Q63377|AT1B3_RAT Sodium/potassium-transporting ATPase subunit beta-3 OS=Rattus norvegicus OX=10116 GN=Atp1b3 PE=2 SV=1	1	6	6	6	5	5	5	5	5	5	6	5	5	5	5	5	5	5	5	5	5	5	5	5	5	6	5	5	5	5	5	5	5	5	5	5	5	5	5	5
Q80ZA5	Q80ZA5;Q6RVG2	Q80ZA5;Q6RVG2	2;2	2;2	2;2	Sodium-driven chloride bicarbonate exchanger	Slc4a10	Rattus norvegicus	sp|Q80ZA5|S4A10_RAT Sodium-driven chloride bicarbonate exchanger OS=Rattus norvegicus OX=10116 GN=Slc4a10 PE=1 SV=1;sp|Q6RVG2|S4A8_RAT Electroneutral sodium bicarbonate exchanger 1 OS=Rattus norvegicus OX=10116 GN=Slc4a8 PE=1 SV=1	2	2	2	2	0	1	1	1	1	1	2	1	1	1	1	1	1	1	1	0	1	1	1	1	1	2	1	1	1	1	1	1	1	1	0	1	1	1	1	1
Q63633	Q63633	Q63633	13	13	13	Solute carrier family 12 member 5	Slc12a5	Rattus norvegicus	sp|Q63633|S12A5_RAT Solute carrier family 12 member 5 OS=Rattus norvegicus OX=10116 GN=Slc12a5 PE=1 SV=2	1	13	13	13	11	11	12	12	11	10	11	10	10	11	12	10	11	11	12	11	11	12	12	11	10	11	10	10	11	12	10	11	11	12	11	11	12	12	11	10
P11167	P11167	P11167	5	5	5	Solute carrier family 2, facilitated glucose transporter member 1	Slc2a1	Rattus norvegicus	sp|P11167|GTR1_RAT Solute carrier family 2, facilitated glucose transporter member 1 OS=Rattus norvegicus OX=10116 GN=Slc2a1 PE=1 SV=1	1	5	5	5	5	5	5	5	4	4	4	3	5	5	5	4	5	4	4	5	5	5	5	4	4	4	3	5	5	5	4	5	4	4	5	5	5	5	4	4
Q5U211	Q5U211	Q5U211	1	1	1	Sorting nexin-3	Snx3	Rattus norvegicus	sp|Q5U211|SNX3_RAT Sorting nexin-3 OS=Rattus norvegicus OX=10116 GN=Snx3 PE=1 SV=1	1	1	1	1	1	1	1	1	0	0	0	0	1	1	1	0	0	0	0	1	1	1	1	0	0	0	0	1	1	1	0	0	0	0	1	1	1	1	0	0
P16086	P16086	P16086	68	68	68	Spectrin alpha chain, non-erythrocytic 1	Sptan1	Rattus norvegicus	sp|P16086|SPTN1_RAT Spectrin alpha chain, non-erythrocytic 1 OS=Rattus norvegicus OX=10116 GN=Sptan1 PE=1 SV=2	1	68	68	68	54	59	58	57	57	50	50	55	56	55	55	54	56	60	53	54	59	58	57	57	50	50	55	56	55	55	54	56	60	53	54	59	58	57	57	50
Q9QWN8	Q9QWN8	Q9QWN8	5	5	5	Spectrin beta chain, non-erythrocytic 2	Sptbn2	Rattus norvegicus	sp|Q9QWN8|SPTN2_RAT Spectrin beta chain, non-erythrocytic 2 OS=Rattus norvegicus OX=10116 GN=Sptbn2 PE=1 SV=2	1	5	5	5	2	2	1	2	3	2	3	3	2	2	2	3	3	3	3	2	2	1	2	3	2	3	3	2	2	2	3	3	3	3	2	2	1	2	3	2
Q6PEC4	Q6PEC4	Q6PEC4	6	6	6	S-phase kinase-associated protein 1	Skp1	Rattus norvegicus	sp|Q6PEC4|SKP1_RAT S-phase kinase-associated protein 1 OS=Rattus norvegicus OX=10116 GN=Skp1 PE=1 SV=3	1	6	6	6	3	5	5	4	6	4	5	4	3	5	5	5	5	6	5	3	5	5	4	6	4	5	4	3	5	5	5	5	6	5	3	5	5	4	6	4
Q63413	Q63413;Q5U216	Q63413;Q5U216	11;6	11;6	11;6	Spliceosome RNA helicase Ddx39b	Ddx39b	Rattus norvegicus	sp|Q63413|DX39B_RAT Spliceosome RNA helicase Ddx39b OS=Rattus norvegicus OX=10116 GN=Ddx39b PE=2 SV=3;sp|Q5U216|DX39A_RAT ATP-dependent RNA helicase DDX39A OS=Rattus norvegicus OX=10116 GN=Ddx39a PE=2 SV=1	2	11	11	11	10	11	11	11	10	11	10	10	11	11	10	11	10	11	11	10	11	11	11	10	11	10	10	11	11	10	11	10	11	11	10	11	11	11	10	11
Q6AYL5	Q6AYL5	Q6AYL5	2	2	2	Splicing factor 3B subunit 4	Sf3b4	Rattus norvegicus	sp|Q6AYL5|SF3B4_RAT Splicing factor 3B subunit 4 OS=Rattus norvegicus OX=10116 GN=Sf3b4 PE=2 SV=1	1	2	2	2	1	1	1	1	1	1	1	0	1	2	1	1	1	1	1	1	1	1	1	1	1	1	0	1	2	1	1	1	1	1	1	1	1	1	1	1
Q66X93	Q66X93	Q66X93	1	1	1	Staphylococcal nuclease domain-containing protein 1	Snd1	Rattus norvegicus	sp|Q66X93|SND1_RAT Staphylococcal nuclease domain-containing protein 1 OS=Rattus norvegicus OX=10116 GN=Snd1 PE=1 SV=1	1	1	1	1	1	1	1	1	0	0	0	0	0	1	0	1	1	1	0	1	1	1	1	0	0	0	0	0	1	0	1	1	1	0	1	1	1	1	0	0
P13668	P13668	P13668	5	5	4	Stathmin	Stmn1	Rattus norvegicus	sp|P13668|STMN1_RAT Stathmin OS=Rattus norvegicus OX=10116 GN=Stmn1 PE=1 SV=2	1	5	5	4	5	5	5	5	5	3	4	5	5	5	4	4	5	5	4	5	5	5	5	5	3	4	5	5	5	4	4	5	5	4	4	4	4	4	4	2
P21818	P21818	P21818	2	1	1	Stathmin-2	Stmn2	Rattus norvegicus	sp|P21818|STMN2_RAT Stathmin-2 OS=Rattus norvegicus OX=10116 GN=Stmn2 PE=1 SV=2	1	2	1	1	2	2	2	2	2	2	2	2	2	2	2	2	2	2	2	1	1	1	1	1	1	1	1	1	1	1	1	1	1	1	1	1	1	1	1	1
P48721	P48721	P48721	16	16	16	Stress-70 protein, mitochondrial	Hspa9	Rattus norvegicus	sp|P48721|GRP75_RAT Stress-70 protein, mitochondrial OS=Rattus norvegicus OX=10116 GN=Hspa9 PE=1 SV=3	1	16	16	16	13	15	16	13	12	13	12	12	13	14	14	14	12	13	14	13	15	16	13	12	13	12	12	13	14	14	14	12	13	14	13	15	16	13	12	13
O35814	O35814	O35814	6	6	6	Stress-induced-phosphoprotein 1	Stip1	Rattus norvegicus	sp|O35814|STIP1_RAT Stress-induced-phosphoprotein 1 OS=Rattus norvegicus OX=10116 GN=Stip1 PE=1 SV=1	1	6	6	6	3	4	4	3	3	4	4	3	4	4	4	3	2	3	4	3	4	4	3	3	4	4	3	4	4	4	3	2	3	4	3	4	4	3	3	4
Q920L2	Q920L2	Q920L2	6	6	6	Succinate dehydrogenase [ubiquinone] flavoprotein subunit, mitochondrial	Sdha	Rattus norvegicus	sp|Q920L2|SDHA_RAT Succinate dehydrogenase [ubiquinone] flavoprotein subunit, mitochondrial OS=Rattus norvegicus OX=10116 GN=Sdha PE=1 SV=1	1	6	6	6	5	6	5	5	5	4	4	6	5	4	5	5	4	4	6	5	6	5	5	5	4	4	6	5	4	5	5	4	4	6	5	6	5	5	5	4
P13086	P13086	P13086	2	2	2	Succinate--CoA ligase [ADP/GDP-forming] subunit alpha, mitochondrial	Suclg1	Rattus norvegicus	sp|P13086|SUCA_RAT Succinate--CoA ligase [ADP/GDP-forming] subunit alpha, mitochondrial OS=Rattus norvegicus OX=10116 GN=Suclg1 PE=2 SV=2	1	2	2	2	1	1	1	1	1	2	2	1	1	1	1	1	1	1	2	1	1	1	1	1	2	2	1	1	1	1	1	1	1	2	1	1	1	1	1	2
P51650	P51650	P51650	7	7	7	Succinate-semialdehyde dehydrogenase, mitochondrial	Aldh5a1	Rattus norvegicus	sp|P51650|SSDH_RAT Succinate-semialdehyde dehydrogenase, mitochondrial OS=Rattus norvegicus OX=10116 GN=Aldh5a1 PE=1 SV=2	1	7	7	7	5	6	6	6	5	5	6	4	5	7	6	5	6	4	6	5	6	6	6	5	5	6	4	5	7	6	5	6	4	6	5	6	6	6	5	5
B2GV06	B2GV06	B2GV06	2	2	2	Succinyl-CoA:3-ketoacid coenzyme A transferase 1, mitochondrial	Oxct1	Rattus norvegicus	sp|B2GV06|SCOT1_RAT Succinyl-CoA:3-ketoacid coenzyme A transferase 1, mitochondrial OS=Rattus norvegicus OX=10116 GN=Oxct1 PE=1 SV=1	1	2	2	2	1	1	1	1	1	1	1	1	1	1	1	1	1	1	2	1	1	1	1	1	1	1	1	1	1	1	1	1	1	2	1	1	1	1	1	1
Q6AXQ0	Q6AXQ0	Q6AXQ0	5	5	5	SUMO-activating enzyme subunit 1	Sae1	Rattus norvegicus	sp|Q6AXQ0|SAE1_RAT SUMO-activating enzyme subunit 1 OS=Rattus norvegicus OX=10116 GN=Sae1 PE=2 SV=1	1	5	5	5	2	3	3	3	2	2	2	2	3	4	2	2	2	3	2	2	3	3	3	2	2	2	2	3	4	2	2	2	3	2	2	3	3	3	2	2
P07632	P07632	P07632	5	5	5	Superoxide dismutase [Cu-Zn]	Sod1	Rattus norvegicus	sp|P07632|SODC_RAT Superoxide dismutase [Cu-Zn] OS=Rattus norvegicus OX=10116 GN=Sod1 PE=1 SV=2	1	5	5	5	5	5	4	4	4	4	4	4	5	5	5	5	5	5	4	5	5	4	4	4	4	4	4	5	5	5	5	5	5	4	5	5	4	4	4	4
P07895	P07895	P07895	2	2	2	Superoxide dismutase [Mn], mitochondrial	Sod2	Rattus norvegicus	sp|P07895|SODM_RAT Superoxide dismutase [Mn], mitochondrial OS=Rattus norvegicus OX=10116 GN=Sod2 PE=1 SV=2	1	2	2	2	2	2	2	2	2	2	2	2	2	2	2	2	2	2	2	2	2	2	2	2	2	2	2	2	2	2	2	2	2	2	2	2	2	2	2	2
Q56A18	Q56A18	Q56A18	1	1	1	SWI/SNF-related matrix-associated actin-dependent regulator of chromatin subfamily E member 1	Smarce1	Rattus norvegicus	sp|Q56A18|SMCE1_RAT SWI/SNF-related matrix-associated actin-dependent regulator of chromatin subfamily E member 1 OS=Rattus norvegicus OX=10116 GN=Smarce1 PE=1 SV=1	1	1	1	1	0	0	1	0	1	0	0	1	0	0	0	0	1	1	0	0	0	1	0	1	0	0	1	0	0	0	0	1	1	0	0	0	1	0	1	0
P09951	P09951	P09951	14	14	13	Synapsin-1	Syn1	Rattus norvegicus	sp|P09951|SYN1_RAT Synapsin-1 OS=Rattus norvegicus OX=10116 GN=Syn1 PE=1 SV=3	1	14	14	13	7	7	7	7	6	10	10	6	7	6	6	5	6	7	9	7	7	7	7	6	10	10	6	7	6	6	5	6	7	9	7	7	7	7	6	10
Q63537	Q63537	Q63537	3	2	2	Synapsin-2	Syn2	Rattus norvegicus	sp|Q63537|SYN2_RAT Synapsin-2 OS=Rattus norvegicus OX=10116 GN=Syn2 PE=1 SV=1	1	3	2	2	1	2	1	1	1	0	0	1	1	1	1	1	1	2	1	1	2	1	1	1	0	0	1	1	1	1	1	1	1	1	1	2	1	1	1	0
Q02563	Q02563	Q02563	7	7	7	Synaptic vesicle glycoprotein 2A	Sv2a	Rattus norvegicus	sp|Q02563|SV2A_RAT Synaptic vesicle glycoprotein 2A OS=Rattus norvegicus OX=10116 GN=Sv2a PE=1 SV=2	1	7	7	7	6	6	6	5	5	5	6	5	7	5	7	5	6	6	6	6	6	6	5	5	5	6	5	7	5	7	5	6	6	6	6	6	6	5	5	5
Q63564	Q63564	Q63564	4	4	4	Synaptic vesicle glycoprotein 2B	Sv2b	Rattus norvegicus	sp|Q63564|SV2B_RAT Synaptic vesicle glycoprotein 2B OS=Rattus norvegicus OX=10116 GN=Sv2b PE=1 SV=1	1	4	4	4	3	4	4	3	3	3	3	3	3	3	3	2	3	3	3	3	4	4	3	3	3	3	3	3	3	3	2	3	3	3	3	4	4	3	3	3
Q3MIE4	Q3MIE4	Q3MIE4	3	3	3	Synaptic vesicle membrane protein VAT-1 homolog	Vat1	Rattus norvegicus	sp|Q3MIE4|VAT1_RAT Synaptic vesicle membrane protein VAT-1 homolog OS=Rattus norvegicus OX=10116 GN=Vat1 PE=1 SV=1	1	3	3	3	2	1	1	1	2	1	1	2	2	1	2	1	1	1	1	2	1	1	1	2	1	1	2	2	1	2	1	1	1	1	2	1	1	1	2	1
Q62876	Q62876	Q62876	2	2	2	Synaptogyrin-1	Syngr1	Rattus norvegicus	sp|Q62876|SNG1_RAT Synaptogyrin-1 OS=Rattus norvegicus OX=10116 GN=Syngr1 PE=1 SV=1	1	2	2	2	2	2	2	2	2	2	2	2	2	2	2	2	2	2	2	2	2	2	2	2	2	2	2	2	2	2	2	2	2	2	2	2	2	2	2	2
Q62910	Q62910	Q62910	16	16	16	Synaptojanin-1	Synj1	Rattus norvegicus	sp|Q62910|SYNJ1_RAT Synaptojanin-1 OS=Rattus norvegicus OX=10116 GN=Synj1 PE=1 SV=3	1	16	16	16	10	14	13	13	12	12	13	12	11	13	12	12	11	12	10	10	14	13	13	12	12	13	12	11	13	12	12	11	12	10	10	14	13	13	12	12
P07825	P07825	P07825	5	5	5	Synaptophysin	Syp	Rattus norvegicus	sp|P07825|SYPH_RAT Synaptophysin OS=Rattus norvegicus OX=10116 GN=Syp PE=1 SV=1	1	5	5	5	4	4	4	5	4	4	3	3	4	5	5	5	5	5	4	4	4	4	5	4	4	3	3	4	5	5	5	5	5	4	4	4	4	5	4	4
P22831	P22831	P22831	1	1	1	Synaptoporin	Synpr	Rattus norvegicus	sp|P22831|SYNPR_RAT Synaptoporin OS=Rattus norvegicus OX=10116 GN=Synpr PE=1 SV=2	1	1	1	1	1	1	1	1	1	1	1	1	1	1	1	1	1	1	1	1	1	1	1	1	1	1	1	1	1	1	1	1	1	1	1	1	1	1	1	1
P60881	P60881	P60881	7	7	7	Synaptosomal-associated protein 25	Snap25	Rattus norvegicus	sp|P60881|SNP25_RAT Synaptosomal-associated protein 25 OS=Rattus norvegicus OX=10116 GN=Snap25 PE=1 SV=1	1	7	7	7	6	6	6	6	5	4	5	4	6	6	6	5	6	6	4	6	6	6	6	5	4	5	4	6	6	6	5	6	6	4	6	6	6	6	5	4
P21707	P21707;P29101;P47861	P21707	17;3;2	17;3;2	17;3;2	Synaptotagmin-1	Syt1	Rattus norvegicus	sp|P21707|SYT1_RAT Synaptotagmin-1 OS=Rattus norvegicus OX=10116 GN=Syt1 PE=1 SV=3	3	17	17	17	15	15	15	15	14	13	15	10	14	14	13	13	14	15	13	15	15	15	15	14	13	15	10	14	14	13	13	14	15	13	15	15	15	15	14	13
P32851	P32851	P32851	1	1	1	Syntaxin-1A	Stx1a	Rattus norvegicus	sp|P32851|STX1A_RAT Syntaxin-1A OS=Rattus norvegicus OX=10116 GN=Stx1a PE=1 SV=1	1	1	1	1	1	0	0	0	0	0	0	0	1	0	0	0	0	0	0	1	0	0	0	0	0	0	0	1	0	0	0	0	0	0	1	0	0	0	0	0
P61265	P61265	P61265	9	9	9	Syntaxin-1B	Stx1b	Rattus norvegicus	sp|P61265|STX1B_RAT Syntaxin-1B OS=Rattus norvegicus OX=10116 GN=Stx1b PE=1 SV=1	1	9	9	9	8	8	8	8	8	9	8	7	8	8	8	8	8	8	9	8	8	8	8	8	9	8	7	8	8	8	8	8	8	9	8	8	8	8	8	9
Q08849	Q08849	Q08849	6	6	6	Syntaxin-3	Stx3	Rattus norvegicus	sp|Q08849|STX3_RAT Syntaxin-3 OS=Rattus norvegicus OX=10116 GN=Stx3 PE=1 SV=1	1	6	6	6	5	5	5	5	4	4	4	5	5	5	5	5	4	4	5	5	5	5	5	4	4	4	5	5	5	5	5	4	4	5	5	5	5	5	4	4
P61765	P61765	P61765	27	27	27	Syntaxin-binding protein 1	Stxbp1	Rattus norvegicus	sp|P61765|STXB1_RAT Syntaxin-binding protein 1 OS=Rattus norvegicus OX=10116 GN=Stxbp1 PE=1 SV=1	1	27	27	27	23	24	23	23	24	23	23	22	23	24	23	23	22	24	24	23	24	23	23	24	23	23	22	23	24	23	23	22	24	24	23	24	23	23	24	23
P28480	P28480	P28480	14	14	14	T-complex protein 1 subunit alpha	Tcp1	Rattus norvegicus	sp|P28480|TCPA_RAT T-complex protein 1 subunit alpha OS=Rattus norvegicus OX=10116 GN=Tcp1 PE=1 SV=1	1	14	14	14	10	10	12	12	9	9	8	9	10	8	10	11	12	8	9	10	10	12	12	9	9	8	9	10	8	10	11	12	8	9	10	10	12	12	9	9
Q5XIM9	Q5XIM9	Q5XIM9	8	8	8	T-complex protein 1 subunit beta	Cct2	Rattus norvegicus	sp|Q5XIM9|TCPB_RAT T-complex protein 1 subunit beta OS=Rattus norvegicus OX=10116 GN=Cct2 PE=1 SV=3	1	8	8	8	7	7	7	7	7	7	7	6	7	7	6	7	6	8	6	7	7	7	7	7	7	7	6	7	7	6	7	6	8	6	7	7	7	7	7	7
Q7TPB1	Q7TPB1	Q7TPB1	7	7	7	T-complex protein 1 subunit delta	Cct4	Rattus norvegicus	sp|Q7TPB1|TCPD_RAT T-complex protein 1 subunit delta OS=Rattus norvegicus OX=10116 GN=Cct4 PE=2 SV=3	1	7	7	7	5	6	6	6	6	7	6	5	4	5	6	6	6	5	7	5	6	6	6	6	7	6	5	4	5	6	6	6	5	7	5	6	6	6	6	7
Q68FQ0	Q68FQ0	Q68FQ0	7	7	7	T-complex protein 1 subunit epsilon	Cct5	Rattus norvegicus	sp|Q68FQ0|TCPE_RAT T-complex protein 1 subunit epsilon OS=Rattus norvegicus OX=10116 GN=Cct5 PE=1 SV=1	1	7	7	7	4	4	6	6	5	6	6	5	4	4	4	5	5	6	5	4	4	6	6	5	6	6	5	4	4	4	5	5	6	5	4	4	6	6	5	6
Q6P502	Q6P502	Q6P502	10	10	10	T-complex protein 1 subunit gamma	Cct3	Rattus norvegicus	sp|Q6P502|TCPG_RAT T-complex protein 1 subunit gamma OS=Rattus norvegicus OX=10116 GN=Cct3 PE=1 SV=1	1	10	10	10	6	7	8	9	8	8	8	7	6	8	7	7	8	9	7	6	7	8	9	8	8	8	7	6	8	7	7	8	9	7	6	7	8	9	8	8
Q05546	Q05546	Q05546	5	5	5	Tenascin-R	Tnr	Rattus norvegicus	sp|Q05546|TENR_RAT Tenascin-R OS=Rattus norvegicus OX=10116 GN=Tnr PE=1 SV=1	1	5	5	5	2	3	2	2	3	3	3	3	2	4	2	2	2	3	3	2	3	2	2	3	3	3	3	2	4	2	2	2	3	3	2	3	2	2	3	3
B5DEL3	B5DEL3	B5DEL3	1	1	1	Tetratricopeptide repeat protein 17	Ttc17	Rattus norvegicus	sp|B5DEL3|TTC17_RAT Tetratricopeptide repeat protein 17 OS=Rattus norvegicus OX=10116 GN=Ttc17 PE=1 SV=1	1	1	1	1	1	1	1	1	1	1	1	1	1	1	1	1	1	1	1	1	1	1	1	1	1	1	1	1	1	1	1	1	1	1	1	1	1	1	1	1
P24155	P24155	P24155	6	6	6	Thimet oligopeptidase	Thop1	Rattus norvegicus	sp|P24155|THOP1_RAT Thimet oligopeptidase OS=Rattus norvegicus OX=10116 GN=Thop1 PE=1 SV=4	1	6	6	6	3	4	6	6	5	5	4	6	4	4	5	5	6	6	5	3	4	6	6	5	5	4	6	4	4	5	5	6	6	5	3	4	6	6	5	5
P11232	P11232	P11232	3	3	3	Thioredoxin	Txn	Rattus norvegicus	sp|P11232|THIO_RAT Thioredoxin OS=Rattus norvegicus OX=10116 GN=Txn PE=1 SV=2	1	3	3	3	3	3	3	3	3	2	2	1	3	2	2	2	3	3	1	3	3	3	3	3	2	2	1	3	2	2	2	3	3	1	3	3	3	3	3	2
O89049	O89049	O89049	2	2	2	Thioredoxin reductase 1, cytoplasmic	Txnrd1	Rattus norvegicus	sp|O89049|TRXR1_RAT Thioredoxin reductase 1, cytoplasmic OS=Rattus norvegicus OX=10116 GN=Txnrd1 PE=1 SV=5	1	2	2	2	2	2	2	2	2	2	2	2	2	2	2	2	2	2	2	2	2	2	2	2	2	2	2	2	2	2	2	2	2	2	2	2	2	2	2	2
Q9Z0V6	Q9Z0V6	Q9Z0V6	5	5	5	Thioredoxin-dependent peroxide reductase, mitochondrial	Prdx3	Rattus norvegicus	sp|Q9Z0V6|PRDX3_RAT Thioredoxin-dependent peroxide reductase, mitochondrial OS=Rattus norvegicus OX=10116 GN=Prdx3 PE=1 SV=2	1	5	5	5	5	5	5	5	5	4	4	5	5	5	5	5	5	5	4	5	5	5	5	5	4	4	5	5	5	5	5	5	5	4	5	5	5	5	5	4
Q920J4	Q920J4	Q920J4	2	2	2	Thioredoxin-like protein 1	Txnl1	Rattus norvegicus	sp|Q920J4|TXNL1_RAT Thioredoxin-like protein 1 OS=Rattus norvegicus OX=10116 GN=Txnl1 PE=1 SV=3	1	2	2	2	1	2	1	1	1	1	1	1	2	2	2	1	1	1	1	1	2	1	1	1	1	1	1	2	2	2	1	1	1	1	1	2	1	1	1	1
Q5XIK2	Q5XIK2	Q5XIK2	2	2	2	Thioredoxin-related transmembrane protein 2	Tmx2	Rattus norvegicus	sp|Q5XIK2|TMX2_RAT Thioredoxin-related transmembrane protein 2 OS=Rattus norvegicus OX=10116 GN=Tmx2 PE=2 SV=1	1	2	2	2	1	1	1	1	1	0	0	1	2	1	1	1	1	1	0	1	1	1	1	1	0	0	1	2	1	1	1	1	1	0	1	1	1	1	1	0
Q5XHY5	Q5XHY5	Q5XHY5	3	3	3	Threonine--tRNA ligase 1, cytoplasmic	Tars1	Rattus norvegicus	sp|Q5XHY5|SYTC_RAT Threonine--tRNA ligase 1, cytoplasmic OS=Rattus norvegicus OX=10116 GN=Tars1 PE=1 SV=1	1	3	3	3	1	1	1	1	2	1	1	3	1	1	1	1	2	1	1	1	1	1	1	2	1	1	3	1	1	1	1	2	1	1	1	1	1	1	2	1
P01830	P01830	P01830	1	1	1	Thy-1 membrane glycoprotein	Thy1	Rattus norvegicus	sp|P01830|THY1_RAT Thy-1 membrane glycoprotein OS=Rattus norvegicus OX=10116 GN=Thy1 PE=1 SV=1	1	1	1	1	1	1	1	1	1	1	1	1	1	1	1	1	1	1	1	1	1	1	1	1	1	1	1	1	1	1	1	1	1	1	1	1	1	1	1	1
P63312	P63312	P63312	1	1	1	Thymosin beta-10	Tmsb10	Rattus norvegicus	sp|P63312|TYB10_RAT Thymosin beta-10 OS=Rattus norvegicus OX=10116 GN=Tmsb10 PE=1 SV=2	1	1	1	1	1	1	1	1	1	0	0	0	1	1	1	1	1	1	0	1	1	1	1	1	0	0	0	1	1	1	1	1	1	0	1	1	1	1	1	0
P62329	P62329	P62329	2	2	2	Thymosin beta-4	Tmsb4x	Rattus norvegicus	sp|P62329|TYB4_RAT Thymosin beta-4 OS=Rattus norvegicus OX=10116 GN=Tmsb4x PE=1 SV=2	1	2	2	2	2	2	1	2	2	1	1	1	2	2	2	2	2	2	1	2	2	1	2	2	1	1	1	2	2	2	2	2	2	1	2	2	1	2	2	1
Q5M7V8	Q5M7V8	Q5M7V8	2	2	2	Thyroid hormone receptor-associated protein 3	Thrap3	Rattus norvegicus	sp|Q5M7V8|TR150_RAT Thyroid hormone receptor-associated protein 3 OS=Rattus norvegicus OX=10116 GN=Thrap3 PE=1 SV=1	1	2	2	2	1	1	2	2	2	1	1	2	1	1	1	2	2	2	2	1	1	2	2	2	1	1	2	1	1	1	2	2	2	2	1	1	2	2	2	1
A2RUW1	A2RUW1	A2RUW1	2	2	2	Toll-interacting protein	Tollip	Rattus norvegicus	sp|A2RUW1|TOLIP_RAT Toll-interacting protein OS=Rattus norvegicus OX=10116 GN=Tollip PE=1 SV=1	1	2	2	2	1	1	2	1	1	1	1	1	1	1	1	1	1	1	1	1	1	2	1	1	1	1	1	1	1	1	1	1	1	1	1	1	2	1	1	1
Q9EQS0	Q9EQS0	Q9EQS0	6	6	6	Transaldolase	Taldo1	Rattus norvegicus	sp|Q9EQS0|TALDO_RAT Transaldolase OS=Rattus norvegicus OX=10116 GN=Taldo1 PE=1 SV=2	1	6	6	6	5	6	6	6	6	6	6	6	5	5	6	6	6	6	6	5	6	6	6	6	6	6	6	5	5	6	6	6	6	6	5	6	6	6	6	6
O08949	O08949	O08949	1	1	1	Transcription initiation factor IIA subunit 1	Gtf2a1	Rattus norvegicus	sp|O08949|TF2AA_RAT Transcription initiation factor IIA subunit 1 OS=Rattus norvegicus OX=10116 GN=Gtf2a1 PE=1 SV=1	1	1	1	1	0	0	1	1	1	0	1	0	0	0	1	1	1	1	0	0	0	1	1	1	0	1	0	0	0	1	1	1	1	0	0	0	1	1	1	0
O08629	O08629	O08629	9	9	9	Transcription intermediary factor 1-beta	Trim28	Rattus norvegicus	sp|O08629|TIF1B_RAT Transcription intermediary factor 1-beta OS=Rattus norvegicus OX=10116 GN=Trim28 PE=1 SV=2	1	9	9	9	5	7	8	8	7	7	7	7	7	7	7	8	7	6	6	5	7	8	8	7	7	7	7	7	7	7	8	7	6	6	5	7	8	8	7	7
P86252	P86252	P86252	5	5	5	Transcriptional activator protein Pur-alpha (Fragments)	Pura	Rattus norvegicus	sp|P86252|PURA_RAT Transcriptional activator protein Pur-alpha (Fragments) OS=Rattus norvegicus OX=10116 GN=Pura PE=1 SV=1	1	5	5	5	3	3	4	3	3	4	4	4	3	3	4	4	4	4	4	3	3	4	3	3	4	4	4	3	3	4	4	4	4	4	3	3	4	3	3	4
Q68A21	Q68A21	Q68A21	3	3	3	Transcriptional activator protein Pur-beta	Purb	Rattus norvegicus	sp|Q68A21|PURB_RAT Transcriptional activator protein Pur-beta OS=Rattus norvegicus OX=10116 GN=Purb PE=1 SV=3	1	3	3	3	2	2	2	2	1	2	2	2	2	1	1	2	2	2	2	2	2	2	2	1	2	2	2	2	1	1	2	2	2	2	2	2	2	2	1	2
P62997	P62997	P62997	2	2	2	Transformer-2 protein homolog beta	Tra2b	Rattus norvegicus	sp|P62997|TRA2B_RAT Transformer-2 protein homolog beta OS=Rattus norvegicus OX=10116 GN=Tra2b PE=1 SV=1	1	2	2	2	1	1	2	2	1	2	2	1	1	1	1	1	1	1	1	1	1	2	2	1	2	2	1	1	1	1	1	1	1	1	1	1	2	2	1	2
P61589	P61589;P62747	P61589;P62747	3;2	3;2	3;2	Transforming protein RhoA	Rhoa	Rattus norvegicus	sp|P61589|RHOA_RAT Transforming protein RhoA OS=Rattus norvegicus OX=10116 GN=Rhoa PE=1 SV=1;sp|P62747|RHOB_RAT Rho-related GTP-binding protein RhoB OS=Rattus norvegicus OX=10116 GN=Rhob PE=1 SV=1	2	3	3	3	3	3	3	3	3	3	3	3	3	3	2	3	3	3	3	3	3	3	3	3	3	3	3	3	3	2	3	3	3	3	3	3	3	3	3	3
Q5XFX0	Q5XFX0	Q5XFX0	2	2	2	Transgelin-2	Tagln2	Rattus norvegicus	sp|Q5XFX0|TAGL2_RAT Transgelin-2 OS=Rattus norvegicus OX=10116 GN=Tagln2 PE=1 SV=1	1	2	2	2	2	0	0	0	0	0	0	0	2	1	0	0	0	0	0	2	0	0	0	0	0	0	0	2	1	0	0	0	0	0	2	0	0	0	0	0
P37805	P37805	P37805	4	4	4	Transgelin-3	Tagln3	Rattus norvegicus	sp|P37805|TAGL3_RAT Transgelin-3 OS=Rattus norvegicus OX=10116 GN=Tagln3 PE=1 SV=2	1	4	4	4	4	4	4	4	4	4	4	4	4	4	4	4	4	4	4	4	4	4	4	4	4	4	4	4	4	4	4	4	4	4	4	4	4	4	4	4
P46462	P46462	P46462	28	28	28	Transitional endoplasmic reticulum ATPase	Vcp	Rattus norvegicus	sp|P46462|TERA_RAT Transitional endoplasmic reticulum ATPase OS=Rattus norvegicus OX=10116 GN=Vcp PE=1 SV=3	1	28	28	28	23	23	24	24	21	19	19	20	22	23	23	23	25	23	23	23	23	24	24	21	19	19	20	22	23	23	23	25	23	23	23	23	24	24	21	19
P50137	P50137	P50137	20	20	20	Transketolase	Tkt	Rattus norvegicus	sp|P50137|TKT_RAT Transketolase OS=Rattus norvegicus OX=10116 GN=Tkt PE=1 SV=1	1	20	20	20	15	18	16	18	17	17	18	17	16	16	16	18	19	19	17	15	18	16	18	17	17	18	17	16	16	16	18	19	19	17	15	18	16	18	17	17
P63029	P63029	P63029	2	2	2	Translationally-controlled tumor protein	Tpt1	Rattus norvegicus	sp|P63029|TCTP_RAT Translationally-controlled tumor protein OS=Rattus norvegicus OX=10116 GN=Tpt1 PE=1 SV=1	1	2	2	2	2	2	2	2	2	2	2	2	2	2	1	1	2	2	2	2	2	2	2	2	2	2	2	2	2	1	1	2	2	2	2	2	2	2	2	2
Q63584	Q63584	Q63584	1	1	1	Transmembrane emp24 domain-containing protein 10	Tmed10	Rattus norvegicus	sp|Q63584|TMEDA_RAT Transmembrane emp24 domain-containing protein 10 OS=Rattus norvegicus OX=10116 GN=Tmed10 PE=1 SV=2	1	1	1	1	0	0	0	0	1	1	1	1	0	0	0	1	1	1	1	0	0	0	0	1	1	1	1	0	0	0	1	1	1	1	0	0	0	0	1	1
Q64428	Q64428	Q64428	2	2	2	Trifunctional enzyme subunit alpha, mitochondrial	Hadha	Rattus norvegicus	sp|Q64428|ECHA_RAT Trifunctional enzyme subunit alpha, mitochondrial OS=Rattus norvegicus OX=10116 GN=Hadha PE=1 SV=2	1	2	2	2	0	1	2	1	1	1	1	1	1	1	1	1	1	1	1	0	1	2	1	1	1	1	1	1	1	1	1	1	1	1	0	1	2	1	1	1
Q60587	Q60587	Q60587	2	2	2	Trifunctional enzyme subunit beta, mitochondrial	Hadhb	Rattus norvegicus	sp|Q60587|ECHB_RAT Trifunctional enzyme subunit beta, mitochondrial OS=Rattus norvegicus OX=10116 GN=Hadhb PE=1 SV=1	1	2	2	2	2	2	2	2	2	1	1	1	2	2	2	2	2	2	2	2	2	2	2	2	1	1	1	2	2	2	2	2	2	2	2	2	2	2	2	1
P48500	P48500	P48500	15	15	15	Triosephosphate isomerase	Tpi1	Rattus norvegicus	sp|P48500|TPIS_RAT Triosephosphate isomerase OS=Rattus norvegicus OX=10116 GN=Tpi1 PE=1 SV=2	1	15	15	15	15	15	15	15	15	15	15	15	15	15	15	15	15	15	15	15	15	15	15	15	15	15	15	15	15	15	15	15	15	15	15	15	15	15	15	15
P70566	P70566	P70566	2	2	2	Tropomodulin-2	Tmod2	Rattus norvegicus	sp|P70566|TMOD2_RAT Tropomodulin-2 OS=Rattus norvegicus OX=10116 GN=Tmod2 PE=1 SV=1	1	2	2	2	1	1	1	1	2	1	1	2	1	1	1	1	2	2	1	1	1	1	1	2	1	1	2	1	1	1	1	2	2	1	1	1	1	1	2	1
Q63610	Q63610	Q63610	6	6	5	Tropomyosin alpha-3 chain	Tpm3	Rattus norvegicus	sp|Q63610|TPM3_RAT Tropomyosin alpha-3 chain OS=Rattus norvegicus OX=10116 GN=Tpm3 PE=1 SV=2	1	6	6	5	6	4	5	5	5	4	4	5	5	4	5	5	5	5	5	6	4	5	5	5	4	4	5	5	4	5	5	5	5	5	5	3	4	4	4	3
P09495	P09495;P58775;CON__Q3SX28	P09495	5;2;2	4;1;1	4;1;1	Tropomyosin alpha-4 chain	Tpm4	Rattus norvegicus	sp|P09495|TPM4_RAT Tropomyosin alpha-4 chain OS=Rattus norvegicus OX=10116 GN=Tpm4 PE=1 SV=3	3	5	4	4	4	3	4	3	3	3	3	3	3	3	3	3	3	3	3	3	2	3	2	2	2	2	2	2	2	2	2	2	2	2	3	2	3	2	2	2
Q6P7B0	Q6P7B0	Q6P7B0	1	1	1	Tryptophan--tRNA ligase, cytoplasmic	Wars1	Rattus norvegicus	sp|Q6P7B0|SYWC_RAT Tryptophan--tRNA ligase, cytoplasmic OS=Rattus norvegicus OX=10116 GN=Wars1 PE=1 SV=2	1	1	1	1	1	1	1	1	0	1	1	1	1	1	1	1	1	1	1	1	1	1	1	0	1	1	1	1	1	1	1	1	1	1	1	1	1	1	0	1
P62501	P62501	P62501	1	1	1	TSC22 domain family protein 1	Tsc22d1	Rattus norvegicus	sp|P62501|T22D1_RAT TSC22 domain family protein 1 OS=Rattus norvegicus OX=10116 GN=Tsc22d1 PE=2 SV=1	1	1	1	1	1	1	1	1	1	1	1	1	1	1	1	1	1	1	1	1	1	1	1	1	1	1	1	1	1	1	1	1	1	1	1	1	1	1	1	1
P68370	P68370;Q68FR8	P68370;Q68FR8	22;18	22;18	1;1	Tubulin alpha-1A chain	Tuba1a	Rattus norvegicus	sp|P68370|TBA1A_RAT Tubulin alpha-1A chain OS=Rattus norvegicus OX=10116 GN=Tuba1a PE=1 SV=1;sp|Q68FR8|TBA3_RAT Tubulin alpha-3 chain OS=Rattus norvegicus OX=10116 GN=Tuba3a PE=2 SV=1	2	22	22	1	20	20	21	21	20	18	18	19	18	20	19	20	21	22	21	20	20	21	21	20	18	18	19	18	20	19	20	21	22	21	1	1	1	1	1	1
Q6P9V9	Q6P9V9	Q6P9V9	22	2	0	Tubulin alpha-1B chain	Tuba1b	Rattus norvegicus	sp|Q6P9V9|TBA1B_RAT Tubulin alpha-1B chain OS=Rattus norvegicus OX=10116 GN=Tuba1b PE=1 SV=1	1	22	2	0	20	20	21	21	20	18	18	19	18	20	19	20	21	22	21	2	2	2	2	2	2	2	2	2	2	2	2	2	2	2	0	0	0	0	0	0
Q5XIF6	Q5XIF6	Q5XIF6	19	3	3	Tubulin alpha-4A chain	Tuba4a	Rattus norvegicus	sp|Q5XIF6|TBA4A_RAT Tubulin alpha-4A chain OS=Rattus norvegicus OX=10116 GN=Tuba4a PE=1 SV=1	1	19	3	3	18	18	19	19	18	16	16	17	17	18	17	18	19	19	19	3	3	3	3	3	3	3	3	3	3	3	3	3	3	3	3	3	3	3	3	3
P85108	P85108	P85108	23	8	2	Tubulin beta-2A chain	Tubb2a	Rattus norvegicus	sp|P85108|TBB2A_RAT Tubulin beta-2A chain OS=Rattus norvegicus OX=10116 GN=Tubb2a PE=1 SV=1	1	23	8	2	21	22	22	21	20	19	18	17	21	22	21	20	20	21	20	6	7	7	6	6	5	4	4	6	7	6	6	6	7	6	1	2	2	1	1	2
Q3KRE8	Q3KRE8	Q3KRE8	23	1	1	Tubulin beta-2B chain	Tubb2b	Rattus norvegicus	sp|Q3KRE8|TBB2B_RAT Tubulin beta-2B chain OS=Rattus norvegicus OX=10116 GN=Tubb2b PE=1 SV=1	1	23	1	1	21	22	22	22	20	19	19	18	21	21	22	20	20	21	20	1	1	1	1	1	1	1	1	1	1	1	1	1	1	1	1	1	1	1	1	1
Q4QRB4	Q4QRB4	Q4QRB4	16	7	7	Tubulin beta-3 chain	Tubb3	Rattus norvegicus	sp|Q4QRB4|TBB3_RAT Tubulin beta-3 chain OS=Rattus norvegicus OX=10116 GN=Tubb3 PE=1 SV=1	1	16	7	7	13	15	16	16	15	13	13	14	14	14	16	15	14	16	13	4	6	7	7	6	5	5	6	5	5	7	6	5	7	5	4	6	7	7	6	5
Q6P9T8	Q6P9T8	Q6P9T8	23	23	4	Tubulin beta-4B chain	Tubb4b	Rattus norvegicus	sp|Q6P9T8|TBB4B_RAT Tubulin beta-4B chain OS=Rattus norvegicus OX=10116 GN=Tubb4b PE=1 SV=1	1	23	23	4	21	22	23	23	20	21	21	20	21	21	22	20	20	21	21	21	22	23	23	20	21	21	20	21	21	22	20	20	21	21	4	4	4	4	4	4
P69897	P69897;CON__ENSEMBL:ENSBTAP00000025008	P69897	23;3	6;0	4;0	Tubulin beta-5 chain	Tubb5	Rattus norvegicus	sp|P69897|TBB5_RAT Tubulin beta-5 chain OS=Rattus norvegicus OX=10116 GN=Tubb5 PE=1 SV=1	2	23	6	4	21	22	23	23	20	21	21	20	21	21	22	20	20	21	21	6	6	6	6	6	6	6	6	6	6	6	6	6	6	6	4	4	4	4	4	4
D3ZQL7	D3ZQL7	D3ZQL7	2	2	2	Tubulin polymerization-promoting protein	Tppp	Rattus norvegicus	sp|D3ZQL7|TPPP_RAT Tubulin polymerization-promoting protein OS=Rattus norvegicus OX=10116 GN=Tppp PE=1 SV=1	1	2	2	2	2	2	2	2	2	2	2	2	2	2	1	1	2	2	2	2	2	2	2	2	2	2	2	2	2	1	1	2	2	2	2	2	2	2	2	2
Q5PPN5	Q5PPN5	Q5PPN5	2	2	2	Tubulin polymerization-promoting protein family member 3	Tppp3	Rattus norvegicus	sp|Q5PPN5|TPPP3_RAT Tubulin polymerization-promoting protein family member 3 OS=Rattus norvegicus OX=10116 GN=Tppp3 PE=2 SV=1	1	2	2	2	1	0	0	1	0	1	1	0	1	0	0	0	0	0	1	1	0	0	1	0	1	1	0	1	0	0	0	0	0	1	1	0	0	1	0	1
Q6PCT3	Q6PCT3	Q6PCT3	1	1	1	Tumor protein D54	Tpd52l2	Rattus norvegicus	sp|Q6PCT3|TPD54_RAT Tumor protein D54 OS=Rattus norvegicus OX=10116 GN=Tpd52l2 PE=1 SV=1	1	1	1	1	1	1	1	1	0	0	1	0	1	0	0	0	1	1	0	1	1	1	1	0	0	1	0	1	0	0	0	1	1	0	1	1	1	1	0	0
Q5RJR2	Q5RJR2	Q5RJR2	1	1	1	Twinfilin-1	Twf1	Rattus norvegicus	sp|Q5RJR2|TWF1_RAT Twinfilin-1 OS=Rattus norvegicus OX=10116 GN=Twf1 PE=1 SV=1	1	1	1	1	1	1	1	1	1	1	1	1	1	1	1	1	1	1	1	1	1	1	1	1	1	1	1	1	1	1	1	1	1	1	1	1	1	1	1	1
Q4KM49	Q4KM49	Q4KM49	3	3	3	Tyrosine--tRNA ligase, cytoplasmic	Yars1	Rattus norvegicus	sp|Q4KM49|SYYC_RAT Tyrosine--tRNA ligase, cytoplasmic OS=Rattus norvegicus OX=10116 GN=Yars1 PE=2 SV=3	1	3	3	3	2	2	2	2	2	2	3	2	2	2	2	2	2	2	2	2	2	2	2	2	2	3	2	2	2	2	2	2	2	2	2	2	2	2	2	2
F1LNJ2	F1LNJ2	F1LNJ2	4	4	4	U5 small nuclear ribonucleoprotein 200 kDa helicase	Snrnp200	Rattus norvegicus	sp|F1LNJ2|U520_RAT U5 small nuclear ribonucleoprotein 200 kDa helicase OS=Rattus norvegicus OX=10116 GN=Snrnp200 PE=1 SV=1	1	4	4	4	1	3	3	2	2	1	2	1	2	2	1	3	2	2	2	1	3	3	2	2	1	2	1	2	2	1	3	2	2	2	1	3	3	2	2	1
Q9JJP9	Q9JJP9	Q9JJP9	1	1	1	Ubiquilin-1	Ubqln1	Rattus norvegicus	sp|Q9JJP9|UBQL1_RAT Ubiquilin-1 OS=Rattus norvegicus OX=10116 GN=Ubqln1 PE=1 SV=1	1	1	1	1	1	1	1	1	1	1	1	1	1	1	1	1	1	1	1	1	1	1	1	1	1	1	1	1	1	1	1	1	1	1	1	1	1	1	1	1
Q4VSI4	Q4VSI4	Q4VSI4	2	2	2	Ubiquitin carboxyl-terminal hydrolase 7	Usp7	Rattus norvegicus	sp|Q4VSI4|UBP7_RAT Ubiquitin carboxyl-terminal hydrolase 7 OS=Rattus norvegicus OX=10116 GN=Usp7 PE=1 SV=1	1	2	2	2	1	2	1	1	1	1	1	1	1	1	1	1	0	1	1	1	2	1	1	1	1	1	1	1	1	1	1	0	1	1	1	2	1	1	1	1
Q00981	Q00981	Q00981	9	9	9	Ubiquitin carboxyl-terminal hydrolase isozyme L1	Uchl1	Rattus norvegicus	sp|Q00981|UCHL1_RAT Ubiquitin carboxyl-terminal hydrolase isozyme L1 OS=Rattus norvegicus OX=10116 GN=Uchl1 PE=1 SV=2	1	9	9	9	6	7	8	8	8	7	8	7	6	7	7	7	8	8	7	6	7	8	8	8	7	8	7	6	7	7	7	8	8	7	6	7	8	8	8	7
Q91Y78	Q91Y78	Q91Y78	2	2	2	Ubiquitin carboxyl-terminal hydrolase isozyme L3	Uchl3	Rattus norvegicus	sp|Q91Y78|UCHL3_RAT Ubiquitin carboxyl-terminal hydrolase isozyme L3 OS=Rattus norvegicus OX=10116 GN=Uchl3 PE=1 SV=1	1	2	2	2	0	0	0	0	2	1	1	2	1	0	0	0	0	0	1	0	0	0	0	2	1	1	2	1	0	0	0	0	0	1	0	0	0	0	2	1
B2RYG6	B2RYG6	B2RYG6	4	4	4	Ubiquitin thioesterase OTUB1	Otub1	Rattus norvegicus	sp|B2RYG6|OTUB1_RAT Ubiquitin thioesterase OTUB1 OS=Rattus norvegicus OX=10116 GN=Otub1 PE=1 SV=1	1	4	4	4	3	3	4	3	3	3	3	3	3	3	3	3	3	3	3	3	3	4	3	3	3	3	3	3	3	3	3	3	3	3	3	3	4	3	3	3
Q9EQX9	Q9EQX9	Q9EQX9	4	4	4	Ubiquitin-conjugating enzyme E2 N	Ube2n	Rattus norvegicus	sp|Q9EQX9|UBE2N_RAT Ubiquitin-conjugating enzyme E2 N OS=Rattus norvegicus OX=10116 GN=Ube2n PE=1 SV=1	1	4	4	4	3	3	4	4	4	4	4	4	3	3	3	4	4	4	4	3	3	4	4	4	4	4	4	3	3	3	4	4	4	4	3	3	4	4	4	4
Q7M767	Q7M767	Q7M767	3	3	3	Ubiquitin-conjugating enzyme E2 variant 2	Ube2v2	Rattus norvegicus	sp|Q7M767|UB2V2_RAT Ubiquitin-conjugating enzyme E2 variant 2 OS=Rattus norvegicus OX=10116 GN=Ube2v2 PE=1 SV=3	1	3	3	3	2	2	3	2	2	3	2	2	2	2	2	2	2	2	2	2	2	3	2	2	3	2	2	2	2	2	2	2	2	2	2	2	3	2	2	3
Q5FWT7	Q5FWT7	Q5FWT7	2	2	2	Ubiquitin-like domain-containing CTD phosphatase 1	Ublcp1	Rattus norvegicus	sp|Q5FWT7|UBCP1_RAT Ubiquitin-like domain-containing CTD phosphatase 1 OS=Rattus norvegicus OX=10116 GN=Ublcp1 PE=2 SV=1	1	2	2	2	1	2	0	1	1	1	1	1	2	2	1	2	1	2	1	1	2	0	1	1	1	1	1	2	2	1	2	1	2	1	1	2	0	1	1	1
Q5U300	Q5U300	Q5U300	22	22	22	Ubiquitin-like modifier-activating enzyme 1	Uba1	Rattus norvegicus	sp|Q5U300|UBA1_RAT Ubiquitin-like modifier-activating enzyme 1 OS=Rattus norvegicus OX=10116 GN=Uba1 PE=1 SV=1	1	22	22	22	15	17	18	18	16	14	14	15	15	18	18	18	18	18	15	15	17	18	18	16	14	14	15	15	18	18	18	18	18	15	15	17	18	18	16	14
Q9JLA3	Q9JLA3	Q9JLA3	2	2	2	UDP-glucose:glycoprotein glucosyltransferase 1	Uggt1	Rattus norvegicus	sp|Q9JLA3|UGGG1_RAT UDP-glucose:glycoprotein glucosyltransferase 1 OS=Rattus norvegicus OX=10116 GN=Uggt1 PE=1 SV=2	1	2	2	2	1	1	1	1	1	1	1	1	2	2	1	1	1	1	1	1	1	1	1	1	1	1	1	2	2	1	1	1	1	1	1	1	1	1	1	1
Q4KM73	Q4KM73	Q4KM73	4	4	4	UMP-CMP kinase	Cmpk1	Rattus norvegicus	sp|Q4KM73|KCY_RAT UMP-CMP kinase OS=Rattus norvegicus OX=10116 GN=Cmpk1 PE=1 SV=2	1	4	4	4	3	3	3	3	4	3	3	3	3	3	3	2	3	4	3	3	3	3	3	4	3	3	3	3	3	3	2	3	4	3	3	3	3	3	4	3
Q9QYF3	Q9QYF3	Q9QYF3	2	2	2	Unconventional myosin-Va	Myo5a	Rattus norvegicus	sp|Q9QYF3|MYO5A_RAT Unconventional myosin-Va OS=Rattus norvegicus OX=10116 GN=Myo5a PE=1 SV=1	1	2	2	2	0	0	0	0	0	1	1	0	0	0	0	1	1	0	0	0	0	0	0	0	1	1	0	0	0	0	1	1	0	0	0	0	0	0	0	1
B2RZ78	B2RZ78	B2RZ78	1	1	1	Vacuolar protein sorting-associated protein 29	Vps29	Rattus norvegicus	sp|B2RZ78|VPS29_RAT Vacuolar protein sorting-associated protein 29 OS=Rattus norvegicus OX=10116 GN=Vps29 PE=1 SV=2	1	1	1	1	1	1	1	1	1	1	1	1	1	1	1	1	1	1	1	1	1	1	1	1	1	1	1	1	1	1	1	1	1	1	1	1	1	1	1	1
Q04462	Q04462	Q04462	4	4	4	Valine--tRNA ligase	Vars1	Rattus norvegicus	sp|Q04462|SYVC_RAT Valine--tRNA ligase OS=Rattus norvegicus OX=10116 GN=Vars1 PE=2 SV=2	1	4	4	4	2	3	2	1	2	3	3	2	2	2	2	2	3	2	2	2	3	2	1	2	3	3	2	2	2	2	2	3	2	2	2	3	2	1	2	3
Q6P7R8	Q6P7R8	Q6P7R8	1	1	1	Very-long-chain 3-oxoacyl-CoA reductase	Hsd17b12	Rattus norvegicus	sp|Q6P7R8|DHB12_RAT Very-long-chain 3-oxoacyl-CoA reductase OS=Rattus norvegicus OX=10116 GN=Hsd17b12 PE=2 SV=1	1	1	1	1	1	1	1	1	1	1	1	1	1	1	1	1	0	1	1	1	1	1	1	1	1	1	1	1	1	1	1	0	1	1	1	1	1	1	1	1
Q64232	Q64232	Q64232	2	2	2	Very-long-chain enoyl-CoA reductase	Tecr	Rattus norvegicus	sp|Q64232|TECR_RAT Very-long-chain enoyl-CoA reductase OS=Rattus norvegicus OX=10116 GN=Tecr PE=1 SV=1	1	2	2	2	0	2	1	1	2	2	0	2	1	2	2	2	2	2	2	0	2	1	1	2	2	0	2	1	2	2	2	2	2	2	0	2	1	1	2	2
P58200	P58200	P58200	1	1	1	Vesicle transport through interaction with t-SNAREs homolog 1B	Vti1b	Rattus norvegicus	sp|P58200|VTI1B_RAT Vesicle transport through interaction with t-SNAREs homolog 1B OS=Rattus norvegicus OX=10116 GN=Vti1b PE=1 SV=2	1	1	1	1	0	1	0	0	0	0	0	0	1	1	1	0	0	0	0	0	1	0	0	0	0	0	0	1	1	1	0	0	0	0	0	1	0	0	0	0
P63045	P63045;P63025;Q63666	P63045;P63025	4;2;1	4;2;1	4;2;1	Vesicle-associated membrane protein 2	Vamp2	Rattus norvegicus	sp|P63045|VAMP2_RAT Vesicle-associated membrane protein 2 OS=Rattus norvegicus OX=10116 GN=Vamp2 PE=1 SV=2;sp|P63025|VAMP3_RAT Vesicle-associated membrane protein 3 OS=Rattus norvegicus OX=10116 GN=Vamp3 PE=1 SV=1	3	4	4	4	3	3	3	3	3	4	4	3	3	3	3	3	3	3	3	3	3	3	3	3	4	4	3	3	3	3	3	3	3	3	3	3	3	3	3	4
Q9Z270	Q9Z270	Q9Z270	4	4	3	Vesicle-associated membrane protein-associated protein A	Vapa	Rattus norvegicus	sp|Q9Z270|VAPA_RAT Vesicle-associated membrane protein-associated protein A OS=Rattus norvegicus OX=10116 GN=Vapa PE=1 SV=3	1	4	4	3	3	3	3	3	3	2	3	3	3	3	2	3	3	4	3	3	3	3	3	3	2	3	3	3	3	2	3	3	4	3	2	2	2	2	2	1
Q9Z269	Q9Z269	Q9Z269	3	2	2	Vesicle-associated membrane protein-associated protein B	Vapb	Rattus norvegicus	sp|Q9Z269|VAPB_RAT Vesicle-associated membrane protein-associated protein B OS=Rattus norvegicus OX=10116 GN=Vapb PE=1 SV=3	1	3	2	2	2	2	3	3	2	2	2	2	2	2	2	2	2	2	2	1	1	2	2	1	1	1	1	1	1	1	1	1	1	1	1	1	2	2	1	1
Q9QUL6	Q9QUL6	Q9QUL6	27	27	27	Vesicle-fusing ATPase	Nsf	Rattus norvegicus	sp|Q9QUL6|NSF_RAT Vesicle-fusing ATPase OS=Rattus norvegicus OX=10116 GN=Nsf PE=1 SV=1	1	27	27	27	22	23	23	23	22	23	21	21	21	22	22	23	24	25	22	22	23	23	23	22	23	21	21	21	22	22	23	24	25	22	22	23	23	23	22	23
Q4KM74	Q4KM74	Q4KM74	3	3	3	Vesicle-trafficking protein SEC22b	Sec22b	Rattus norvegicus	sp|Q4KM74|SC22B_RAT Vesicle-trafficking protein SEC22b OS=Rattus norvegicus OX=10116 GN=Sec22b PE=1 SV=3	1	3	3	3	1	2	2	2	1	1	1	1	1	1	2	1	1	0	1	1	2	2	2	1	1	1	1	1	1	2	1	1	0	1	1	2	2	2	1	1
Q62634	Q62634	Q62634	2	2	2	Vesicular glutamate transporter 1	Slc17a7	Rattus norvegicus	sp|Q62634|VGLU1_RAT Vesicular glutamate transporter 1 OS=Rattus norvegicus OX=10116 GN=Slc17a7 PE=1 SV=1	1	2	2	2	2	1	2	1	2	2	2	2	1	1	1	2	2	2	2	2	1	2	1	2	2	2	2	1	1	1	2	2	2	2	2	1	2	1	2	2
O35458	O35458	O35458	3	3	3	Vesicular inhibitory amino acid transporter	Slc32a1	Rattus norvegicus	sp|O35458|VIAAT_RAT Vesicular inhibitory amino acid transporter OS=Rattus norvegicus OX=10116 GN=Slc32a1 PE=1 SV=1	1	3	3	3	2	2	2	2	2	3	2	3	2	2	2	2	2	1	3	2	2	2	2	2	3	2	3	2	2	2	2	2	1	3	2	2	2	2	2	3
Q9Z1A6	Q9Z1A6	Q9Z1A6	1	1	1	Vigilin	Hdlbp	Rattus norvegicus	sp|Q9Z1A6|VIGLN_RAT Vigilin OS=Rattus norvegicus OX=10116 GN=Hdlbp PE=1 SV=1	1	1	1	1	1	1	1	0	1	1	1	1	0	0	0	0	0	0	0	1	1	1	0	1	1	1	1	0	0	0	0	0	0	0	1	1	1	0	1	1
P31000	P31000;P48675;P21807;Q6IG12;CON__Q9DCV7;CON__Q3KNV1;CON__P08729;CON__Q9H552;CON__Q9NSB2;CON__Q6ISB0;P16884;P12839	P31000	31;5;4;3;3;3;3;2;2;2;1;1	31;5;4;3;3;3;3;2;2;2;1;1	27;2;2;0;0;0;0;0;0;0;0;0	Vimentin	Vim	Rattus norvegicus	sp|P31000|VIME_RAT Vimentin OS=Rattus norvegicus OX=10116 GN=Vim PE=1 SV=2	12	31	31	27	28	26	26	26	27	28	26	27	28	24	23	23	26	27	30	28	26	26	26	27	28	26	27	28	24	23	23	26	27	30	24	23	22	22	23	24
P62762	P62762	P62762	2	2	2	Visinin-like protein 1	Vsnl1	Rattus norvegicus	sp|P62762|VISL1_RAT Visinin-like protein 1 OS=Rattus norvegicus OX=10116 GN=Vsnl1 PE=1 SV=2	1	2	2	2	2	2	2	2	2	2	2	2	2	2	2	2	2	2	2	2	2	2	2	2	2	2	2	2	2	2	2	2	2	2	2	2	2	2	2	2
Q9Z2L0	Q9Z2L0	Q9Z2L0	12	12	12	Voltage-dependent anion-selective channel protein 1	Vdac1	Rattus norvegicus	sp|Q9Z2L0|VDAC1_RAT Voltage-dependent anion-selective channel protein 1 OS=Rattus norvegicus OX=10116 GN=Vdac1 PE=1 SV=4	1	12	12	12	11	11	11	10	10	12	12	9	11	11	10	11	10	11	12	11	11	11	10	10	12	12	9	11	11	10	11	10	11	12	11	11	11	10	10	12
P81155	P81155	P81155	7	7	6	Voltage-dependent anion-selective channel protein 2	Vdac2	Rattus norvegicus	sp|P81155|VDAC2_RAT Voltage-dependent anion-selective channel protein 2 OS=Rattus norvegicus OX=10116 GN=Vdac2 PE=1 SV=2	1	7	7	6	6	6	7	5	3	6	6	5	5	5	5	5	6	6	7	6	6	7	5	3	6	6	5	5	5	5	5	6	6	7	5	5	6	4	2	5
Q9R1Z0	Q9R1Z0	Q9R1Z0	5	4	4	Voltage-dependent anion-selective channel protein 3	Vdac3	Rattus norvegicus	sp|Q9R1Z0|VDAC3_RAT Voltage-dependent anion-selective channel protein 3 OS=Rattus norvegicus OX=10116 GN=Vdac3 PE=1 SV=2	1	5	4	4	2	3	2	2	2	3	5	2	2	2	2	2	2	3	3	1	2	1	1	1	2	4	1	1	1	1	1	1	2	2	1	2	1	1	1	2
Q8CFG6	Q8CFG6;P54290	Q8CFG6	3;1	3;1	3;1	Voltage-dependent calcium channel subunit alpha-2/delta-2	Cacna2d2	Rattus norvegicus	sp|Q8CFG6|CA2D2_RAT Voltage-dependent calcium channel subunit alpha-2/delta-2 OS=Rattus norvegicus OX=10116 GN=Cacna2d2 PE=2 SV=1	2	3	3	3	2	2	2	2	1	3	3	1	2	2	2	2	1	1	1	2	2	2	2	1	3	3	1	2	2	2	2	1	1	1	2	2	2	2	1	3
P25286	P25286	P25286	13	13	13	V-type proton ATPase 116 kDa subunit a1	Atp6v0a1	Rattus norvegicus	sp|P25286|VPP1_RAT V-type proton ATPase 116 kDa subunit a1 OS=Rattus norvegicus OX=10116 GN=Atp6v0a1 PE=1 SV=1	1	13	13	13	9	10	10	10	11	11	11	11	9	9	8	9	10	10	11	9	10	10	10	11	11	11	11	9	9	8	9	10	10	11	9	10	10	10	11	11
P62815	P62815	P62815	16	16	16	V-type proton ATPase subunit B, brain isoform	Atp6v1b2	Rattus norvegicus	sp|P62815|VATB2_RAT V-type proton ATPase subunit B, brain isoform OS=Rattus norvegicus OX=10116 GN=Atp6v1b2 PE=1 SV=1	1	16	16	16	13	14	13	13	12	12	12	12	13	13	14	13	13	14	13	13	14	13	13	12	12	12	12	13	13	14	13	13	14	13	13	14	13	13	12	12
Q5FVI6	Q5FVI6	Q5FVI6	6	6	6	V-type proton ATPase subunit C 1	Atp6v1c1	Rattus norvegicus	sp|Q5FVI6|VATC1_RAT V-type proton ATPase subunit C 1 OS=Rattus norvegicus OX=10116 GN=Atp6v1c1 PE=1 SV=1	1	6	6	6	4	3	4	4	4	4	4	4	3	3	3	3	3	3	4	4	3	4	4	4	4	4	4	3	3	3	3	3	3	4	4	3	4	4	4	4
Q6PCU2	Q6PCU2	Q6PCU2	6	6	6	V-type proton ATPase subunit E 1	Atp6v1e1	Rattus norvegicus	sp|Q6PCU2|VATE1_RAT V-type proton ATPase subunit E 1 OS=Rattus norvegicus OX=10116 GN=Atp6v1e1 PE=1 SV=1	1	6	6	6	4	5	6	6	4	3	3	3	5	5	4	6	5	4	4	4	5	6	6	4	3	3	3	5	5	4	6	5	4	4	4	5	6	6	4	3
P50408	P50408	P50408	2	2	2	V-type proton ATPase subunit F	Atp6v1f	Rattus norvegicus	sp|P50408|VATF_RAT V-type proton ATPase subunit F OS=Rattus norvegicus OX=10116 GN=Atp6v1f PE=1 SV=1	1	2	2	2	2	2	2	2	2	2	2	2	2	2	2	2	2	2	2	2	2	2	2	2	2	2	2	2	2	2	2	2	2	2	2	2	2	2	2	2
Q5RKI0	Q5RKI0	Q5RKI0	14	14	14	WD repeat-containing protein 1	Wdr1	Rattus norvegicus	sp|Q5RKI0|WDR1_RAT WD repeat-containing protein 1 OS=Rattus norvegicus OX=10116 GN=Wdr1 PE=1 SV=3	1	14	14	14	11	12	11	12	10	9	8	11	12	10	8	12	11	9	12	11	12	11	12	10	9	8	11	12	10	8	12	11	9	12	11	12	11	12	10	9
Q4V7A0	Q4V7A0	Q4V7A0	2	2	2	WD repeat-containing protein 61	Wdr61	Rattus norvegicus	sp|Q4V7A0|WDR61_RAT WD repeat-containing protein 61 OS=Rattus norvegicus OX=10116 GN=Wdr61 PE=1 SV=1	1	2	2	2	2	2	2	1	2	1	1	1	2	2	1	2	2	2	1	2	2	2	1	2	1	1	1	2	2	1	2	2	2	1	2	2	2	1	2	1
Q9ERH3	Q9ERH3	Q9ERH3	3	3	3	WD repeat-containing protein 7	Wdr7	Rattus norvegicus	sp|Q9ERH3|WDR7_RAT WD repeat-containing protein 7 OS=Rattus norvegicus OX=10116 GN=Wdr7 PE=1 SV=1	1	3	3	3	0	1	1	1	0	0	2	0	0	1	1	0	0	0	0	0	1	1	1	0	0	2	0	0	1	1	0	0	0	0	0	1	1	1	0	0
O54975	O54975	O54975	2	2	2	Xaa-Pro aminopeptidase 1	Xpnpep1	Rattus norvegicus	sp|O54975|XPP1_RAT Xaa-Pro aminopeptidase 1 OS=Rattus norvegicus OX=10116 GN=Xpnpep1 PE=1 SV=1	1	2	2	2	2	2	2	2	1	2	2	2	2	2	2	2	2	2	2	2	2	2	2	1	2	2	2	2	2	2	2	2	2	2	2	2	2	2	1	2
P62961	P62961	P62961	5	5	3	Y-box-binding protein 1	Ybx1	Rattus norvegicus	sp|P62961|YBOX1_RAT Y-box-binding protein 1 OS=Rattus norvegicus OX=10116 GN=Ybx1 PE=2 SV=3	1	5	5	3	4	4	4	3	4	3	2	4	4	4	2	3	3	3	3	4	4	4	3	4	3	2	4	4	4	2	3	3	3	3	2	2	3	2	3	2
Q62764	Q62764	Q62764	4	2	2	Y-box-binding protein 3	Ybx3	Rattus norvegicus	sp|Q62764|YBOX3_RAT Y-box-binding protein 3 OS=Rattus norvegicus OX=10116 GN=Ybx3 PE=1 SV=1	1	4	2	2	3	3	2	3	2	2	2	2	3	3	2	2	2	2	2	1	1	1	2	1	1	1	1	1	1	1	1	1	1	1	1	1	1	2	1	1
[truncated: 127 more columns]
