# Supplementary material for: Dynamin-like Protein 1 (DNML1) as a Molecular Target for Antibody-Based Immunotherapy to Treat Glaucoma
Source: Int J Mol Sci. 2022 Nov 7;23(21):13618. doi: 10.3390/ijms232113618 (PMC9654827; doi:10.3390/ijms232113618)
Supplement: Supplementary file 1 [file ijms-23-13618-s001.zip › Supplementary Table2 - Imputation and t-test statistic.xlsx]

## Sheet: Tabelle1
Table 2:	Imputation and t-test statistic
Major protein ID	Protein name	Gene name	LFQ intensity Drp1_IOP_R1	LFQ intensity Drp1_IOP_R2	LFQ intensity Drp1_IOP_R3	LFQ intensity Drp1_IOP_R4	LFQ intensity Drp1_IOP_R5	LFQ intensity Drp1_IOP_R6	LFQ intensity Drp1_IOP_R7	LFQ intensity Drp1_IOP_R8	LFQ intensity IgG_IOP_R1	LFQ intensity IgG_IOP_R2	LFQ intensity IgG_IOP_R3	LFQ intensity IgG_IOP_R4	LFQ intensity IgG_IOP_R5	LFQ intensity IgG_IOP_R6	LFQ intensity IgG_IOP_R7	Peptides	Razor + unique peptides	Unique peptides	Mol. weight [kDa]	Q-value	Score	MS/MS count	Sequence length	Student's T-test Significant	Student's T-test p-value	log2 fold change difference
P26772	10 kDa heat shock protein, mitochondrial	Hspe1	22.5975	22.4419	22.5076	23.1282	22.9532	22.4266	22.8928	22.9622	22.5115	23.0111	23.2435	22.9587	22.7122	23.0621	23.0394	5	5	5	10.902	0	42.119	44	102		0.184291	-0.177582
P35213	14-3-3 protein beta/alpha	Ywhab	25.4845	24.8412	24.9015	25.2112	25.3658	25.3232	24.7999	25.9465	25.1317	25.0905	24.7835	25.4489	25.9768	25.1756	25.5168	13	7	7	28.054	0	323.31	69	246		0.974601	0.00649953
P62260	14-3-3 protein epsilon	Ywhae	27.4174	27.2294	27.1491	27.3589	27.1616	26.979	26.8506	26.8957	27.2797	27.0634	27.4673	26.9652	27.1587	27.3603	27.6278	17	17	14	29.174	0	323.31	334	255		0.211653	-0.1385
P68511	14-3-3 protein eta	Ywhah	21.9282	22.1101	21.678	22.3596	22.1545	22.0513	21.7215	22.3005	21.6856	22.0622	22.5148	21.7563	21.6724	22.3481	22.0833	10	5	5	28.211	0	182.37	51	246		0.750051	0.0461659
P61983	14-3-3 protein gamma	Ywhag	25.9209	25.8157	25.8522	26.6882	26.193	26.6285	25.6211	26.0172	25.5679	25.7461	25.4977	25.6811	25.8277	25.871	25.8739	13	9	7	28.302	0	323.31	112	247	+	0.0438843	0.331368
P68255	14-3-3 protein theta	Ywhaq	25.7989	25.8526	25.9862	26.103	26.0478	26.5852	25.9664	25.9708	25.8286	25.5976	25.7455	25.8222	25.5789	25.7792	26.0596	14	10	9	27.778	0	323.31	152	245	+	0.0237329	0.255891
P63102	14-3-3 protein zeta/delta	Ywhaz	26.6764	26.8502	26.6338	26.8129	27.2399	26.4493	26.6929	26.4872	26.497	26.5423	27.0812	26.6819	26.8271	26.3944	26.8772	15	12	11	27.771	0	323.31	188	245		0.638683	0.058429
Q5XI78	2-oxoglutarate dehydrogenase, mitochondrial	Ogdh	21.5101	21.7439	21.2438	21.595	21.6235	21.544	21.8617	21.8883	21.5852	21.1662	21.3623	21.2566	21.5434	21.407	21.8503	9	9	8	116.29	0	25.496	64	1023		0.154891	0.159565
P29266	3-hydroxyisobutyrate dehydrogenase, mitochondrial	Hibadh	21.9886	21.1928	21.4421	21.0355	21.7971	21.1926	20.4161	21.1968	21.9964	21.3345	21.5042	22.0786	21.5113	21.844	21.7795	5	5	5	35.302	0	79.603	48	335	+	0.0477838	-0.42053
P13471	40S ribosomal protein S14	Rps14	20.3617	21.1698	21.1149	20.3289	20.5338	21.9084	20.0626	19.1731	21.4787	21.7073	20.4043	21.5131	21.0013	20.4244	20.8511	2	2	2	16.259	0	38.871	15	151		0.177049	-0.482228
P62271	40S ribosomal protein S18	Rps18	21.2229	20.585	20.8294	20.7172	20.1802	20.6464	21.1188	20.3377	20.6158	20.7214	20.8021	20.7198	20.3436	20.8495	20.7383	4	4	4	17.718	0	10.448	24	152		0.954923	-0.00804996
P62909	40S ribosomal protein S3	Rps3	21.1212	21.589	21.4431	21.415	20.8694	21.0567	20.9337	21.2857	21.6054	21.0737	21.579	20.856	21.3126	21.4452	21.128	9	9	9	26.674	0	24.197	73	243		0.823665	-0.0308051
P62243	40S ribosomal protein S8	Rps8	21.0971	21.1539	21.0936	20.7038	20.206	20.7511	21.094	20.2215	20.8175	21.0489	21.5331	21.4996	21.386	21.2538	21.4385	4	4	4	24.205	0	104.92	56	208	+	0.0140722	-0.465304
P29314	40S ribosomal protein S9	Rps9	20.9765	20.8259	21.1257	21.0199	21.0383	21.4271	21.3923	21.7319	21.5558	21.3917	21.2321	21.4798	19.0352	21.3575	21.4346	2	2	2	22.591	0.0012107	3.489	12	194		0.775214	0.0918038
P38983	40S ribosomal protein SA	Rpsa	22.2689	21.9114	22.2936	22.4389	22.6724	22.1017	22.418	22.1391	22.3242	22.0398	22.5924	21.8597	21.9764	22.3768	22.3825	7	7	7	32.824	0	73.282	62	295		0.800977	0.0316427
P50554	4-aminobutyrate aminotransferase, mitochondrial	Abat	23.6906	24.0728	23.7601	23.4443	24.0749	24.014	23.737	23.6754	24.0419	23.5189	23.8173	23.6765	23.1644	23.7164	23.3786	14	14	14	56.455	0	77.109	116	500		0.131491	0.198802
Q794F9	4F2 cell-surface antigen heavy chain	Slc3a2	21.8458	21.9981	21.6842	21.8796	21.5416	21.7151	21.8477	21.5187	21.7447	21.3366	21.9379	22.1504	21.7193	21.7508	21.8903	8	8	8	58.071	0	189.37	106	527		0.833712	0.0253587
Q9JLJ3	4-trimethylaminobutyraldehyde dehydrogenase	Aldh9a1	20.7743	20.8462	21.0149	21.2016	21.4092	20.9572	21.2538	21.1905	20.8143	20.6335	21.3188	20.69	20.6057	21.1265	20.6023	5	5	5	53.652	0	36.012	46	494	+	0.0426232	0.273535
P63039	60 kDa heat shock protein, mitochondrial	Hspd1	23.0645	22.8538	22.9671	23.301	23.4594	23.1789	23.1148	23.0868	22.9261	22.6187	23.3279	23.1386	23.2748	23.0521	22.9086	14	14	14	60.955	0	185.49	183	573		0.310791	0.110891
P19945	60S acidic ribosomal protein P0	Rplp0	20.4556	21.418	21.0736	20.8809	20.5263	20.7508	20.8056	20.3712	21.1581	20.4605	21.0157	21.6626	20.3871	21.1314	21.0431	6	6	6	34.215	0	48.628	40	317		0.446928	-0.1513
P02401	60S acidic ribosomal protein P2	Rplp2	22.0218	21.6512	22.0014	21.6314	21.1664	21.4977	21.9997	21.2431	22.1711	21.8818	22.5007	22.3477	22.0152	22.2019	22.6673	4	4	4	11.692	0	80.808	62	115	+	0.00208967	-0.573981
P23358	60S ribosomal protein L12	Rpl12	20.9154	21.2857	21.0368	20.19	20.3567	20.6262	20.9673	20.7825	21.2538	21.6122	20.9951	21.5439	20.7525	21.1878	21.5727	3	3	3	17.845	0	38.167	33	165	+	0.0371928	-0.424973
P35427	60S ribosomal protein L13a	Rpl13a	20.5798	20.3885	20.6697	20.6066	18.8238	20.4262	20.5203	19.983	20.9008	21.1094	20.706	20.9886	20.0338	20.693	20.965	3	3	3	23.476	0	57.061	15	203		0.0578924	-0.510288
P12001	60S ribosomal protein L18	Rpl18	21.1847	21.1286	20.7032	21.1346	20.3421	20.4348	21.1146	20.7083	21.2012	21.0351	21.4088	21.1469	21.0958	21.2904	21.6109	3	3	3	21.658	0	53.762	33	188	+	0.0151924	-0.385744
P21531	60S ribosomal protein L3	Rpl3	20.2798	20.0455	19.3134	20.5333	19.4976	19.0618	20.3398	19.2755	19.8395	19.5269	20.0539	19.5868	20.6536	19.5113	21.3818	3	3	3	46.135	0	9.483	20	403		0.355128	-0.292109
P62890	60S ribosomal protein L30	Rpl30	21.1892	20.8672	20.7623	20.802	20.394	21.2853	20.7352	20.6831	21.1033	21.2614	21.2052	21.2282	20.6645	21.1872	21.1889	3	3	3	12.784	0	25.415	34	115	+	0.0303989	-0.292844
P50878	60S ribosomal protein L4	Rpl4	20.9214	20.3684	20.6724	21.1647	20.2816	20.7302	20.7491	19.4065	21.0392	20.7386	20.8648	20.2157	21.1802	20.8866	20.6262	6	6	6	47.256	0	10.879	15	421		0.181342	-0.313882
P09895	60S ribosomal protein L5	Rpl5	20.5988	20.6714	21.3278	21.1879	20.5082	21.0405	20.1718	20.9414	21.1604	21.1249	20.4671	20.8157	20.2363	21.2669	20.411	5	5	5	34.458	0	71.524	23	297		0.983979	0.0039537
P21533	60S ribosomal protein L6	Rpl6	20.8201	20.8183	20.7547	20.4273	20.6878	20.434	21.111	20.7145	20.9004	21.4754	21.2952	21.1104	20.8677	21.1775	21.1953	4	4	4	33.561	0	29.991	37	298	+	0.0130402	-0.356313
P62425	60S ribosomal protein L7a	Rpl7a	20.2578	20.3432	20.8075	20.4663	19.7684	20.5458	20.3072	20.4903	21.3421	20.6132	20.5765	20.5321	20.6049	20.8385	20.8461	3	3	3	29.995	0	34.477	32	266	+	0.0319194	-0.349686
P85968	6-phosphogluconate dehydrogenase, decarboxylating	Pgd	20.843	20.9725	20.8557	20.7208	20.9394	20.4403	21.4286	21.0011	20.6675	20.7586	20.863	20.7609	21.078	21.0066	21.0991	3	3	3	53.236	0	45.854	22	483		0.727778	0.0419192
P06761	78 kDa glucose-regulated protein	Hspa5	23.1115	23.0396	22.7694	22.7071	22.7864	22.6504	23.0337	22.8896	22.809	22.717	23.1433	22.9839	22.7026	23.1145	23.0704	17	15	15	72.346	0	168.26	196	654		0.348903	-0.0878887
P17764	Acetyl-CoA acetyltransferase, mitochondrial	Acat1	20.5254	21.2163	20.8266	20.6989	20.8292	20.938	20.9987	20.2353	21.0135	20.2787	21.5557	21.1549	18.7911	20.506	21.0366	3	3	3	44.695	0	67.969	22	424		0.319284	0.42028
P49911	Acidic leucine-rich nuclear phosphoprotein 32 family member A	Anp32a	24.7593	24.8346	24.7777	25.013	24.7404	24.7426	24.4876	24.4849	24.5921	24.7768	24.6261	24.8654	24.9756	24.5909	24.9582	11	11	10	28.564	0	323.31	118	247		0.348884	-0.0990119
Q9EST6	Acidic leucine-rich nuclear phosphoprotein 32 family member B	Anp32b	21.482	21.1558	21.6602	21.4513	21.9783	22.0219	21.6846	22.3461	21.9582	22.2652	21.3745	22.0704	21.3072	21.5349	20.8457	5	4	4	31.06	0	73.227	56	272		0.641217	0.10064
Q5XIE0	Acidic leucine-rich nuclear phosphoprotein 32 family member E	Anp32e	24.2481	24.5667	24.4531	24.3602	24.1388	24.7868	23.9538	24.5801	24.0084	24.2567	24.3477	24.5483	24.402	24.1319	24.2564	9	9	9	29.418	0	323.31	154	258		0.42537	0.0920711
Q9ER34	Aconitate hydratase, mitochondrial	Aco2	23.9194	24.0831	24.2193	23.9565	24.2401	24.0721	23.9035	24.1363	24.1395	23.6347	24.0981	23.8387	23.6077	23.8805	24.1	22	22	22	85.432	0	323.31	270	780		0.0525315	0.188211
P11030	Acyl-CoA-binding protein	Dbi	24.6646	24.711	24.629	24.7112	23.8929	24.731	19.2728	19.3914	24.7741	23.8078	24.9398	24.0766	25.1168	24.5046	25.0719	3	3	3	10.027	0	92.853	42	87		0.131049	-1.40784
P10760	Adenosylhomocysteinase	Ahcy	23.6275	23.108	23.0774	23.0547	23.1149	23.0208	22.7778	23.1606	23.2393	23.9061	22.786	23.0149	22.445	23.0854	23.1139	13	13	13	47.538	0	86.621	81	432		0.861774	0.029938
Q08163	Adenylyl cyclase-associated protein 1	Cap1	22.002	22.22	21.795	22.2175	22.035	22.1257	22.2731	22.1906	21.6892	22.0089	22.1041	21.7745	21.8792	22.2286	22.4033	5	5	5	51.588	0	100.7	46	474		0.245235	0.127702
Q05962	ADP/ATP translocase 1	Slc25a4	25.2857	25.8183	25.6868	24.995	25.0787	25.2582	25.2602	24.8435	25.2727	25.2657	25.9061	25.3326	25.4073	25.9593	24.9962	11	11	7	32.989	0	230.59	162	298		0.411941	-0.141552
Q09073	ADP/ATP translocase 2	Slc25a5	22.5885	22.7784	22.795	22.5209	22.34	22.2417	22.4176	22.353	22.8342	22.9006	23.3333	22.7852	22.6103	23.2686	22.3587	10	6	6	32.901	0	31.307	78	298	+	0.0173075	-0.361694
P84079	ADP-ribosylation factor 1	Arf1	22.7114	22.853	23.3204	23.0538	23.4251	23.1161	23.1678	23.7062	22.0037	22.7302	23.015	22.4868	22.6145	23.1994	22.6002	8	8	3	20.697	0	142.14	81	181	+	0.00767645	0.529776
P37996	ADP-ribosylation factor-like protein 3	Arl3	21.606	21.8553	21.8376	21.9674	21.9086	22.3727	21.8379	22.0473	21.4141	22.1769	22.5581	22.6352	22.1183	21.5478	21.5516	5	5	5	20.456	0	23.108	57	182		0.608085	-0.096199
P51635	Alcohol dehydrogenase [NADP(+)]	Akr1a1	21.1738	21.6584	21.751	21.7141	21.7836	21.6347	21.6024	21.5654	21.8559	21.4163	21.6222	21.6139	21.454	21.4101	21.8597	8	8	8	36.505	0	87.024	74	325		0.741196	0.0324762
P12711	Alcohol dehydrogenase class-3	Adh5	22.1335	21.705	21.9438	22.2028	23.0946	22.1159	22.4082	22.3368	22.0518	21.7648	22.2579	21.8548	22.0647	22.1221	21.9555	7	7	7	39.575	0	109.73	60	374		0.22654	0.199695
P07943	Aldose reductase	Akr1b1	24.2425	23.8986	23.4795	23.2781	23.8251	23.9025	24.0655	24.1794	24.1899	23.4569	23.7633	23.8846	22.9138	23.0054	23.7615	10	10	10	35.797	0	150.46	52	316		0.107333	0.346405
Q9QXQ0	Alpha-actinin-4	Actn4	22.67	22.2972	22.3042	22.3946	22.505	22.6709	21.9505	22.2776	22.686	22.131	22.8306	22.4732	21.9912	22.342	22.1412	15	15	8	104.91	0	171.96	130	911		0.782173	0.0377133
Q63028	Alpha-adducin	Add1	21.2415	22.2036	21.6923	21.3664	21.0087	21.71	21.6362	22.0558	21.4255	22.532	21.8174	22.362	21.229	21.9573	21.7059	10	10	10	80.354	0	33.817	50	735		0.317498	-0.218809
Q64057	Alpha-aminoadipic semialdehyde dehydrogenase	Aldh7a1	20.4316	20.6741	21.0672	20.1839	20.5305	20.7135	20.4949	20.3124	21.2325	20.408	20.713	21.1125	20.4757	20.255	20.5084	6	6	6	58.748	0	13.151	32	539		0.912005	-0.0207329
P85515	Alpha-centractin	Actr1a	22.4221	22.2574	22.1906	22.4465	22.5204	23.1758	22.3376	22.6868	22.6695	22.8297	22.43	22.4183	22.1789	22.6779	22.2953	5	5	5	42.613	0	104.99	47	376		0.614256	0.0790446
P24623	Alpha-crystallin A chain	Cryaa	25.2092	25.3142	25.6375	23.8257	24.2884	22.0797	22.6495	21.756	25.2986	26.7998	21.6443	24.7758	29.2292	24.7128	23.4314	11	11	11	22.447	0	323.31	322	196		0.119329	-1.82657
P23928	Alpha-crystallin B chain	Cryab	23.8515	23.4401	23.0816	22.1901	22.3692	20.7153	20.3725	20.2706	22.7209	24.669	20.5614	23.2493	27.8413	22.8594	20.9852	10	10	10	20.089	0	260.74	139	175		0.124964	-1.79008
P04764	Alpha-enolase	Eno1	27.8973	27.8964	27.7867	28.002	27.9302	28.0205	27.9222	27.7841	27.6065	28.0183	27.5527	28.114	27.9474	27.8184	27.7891	24	24	19	47.127	0	323.31	999	434		0.489055	0.0540898
P54921	Alpha-soluble NSF attachment protein	Napa	20.7078	20.49	20.4621	20.7548	20.4629	20.69	21.2019	20.5409	20.4541	20.8349	20.0991	20.8408	20.6616	20.3877	20.4846	6	4	4	33.192	0	12.596	37	295		0.189565	0.192788
P37377	Alpha-synuclein	Snca	20.0421	20.1274	21.4182	20.1834	21.2891	20.8378	20.8892	19.8787	19.3631	20.0419	20.2376	19.7516	20.1909	19.9523	19.5529	4	2	2	14.515	0	31.595	27	140	+	0.00725563	0.758719
O09175	Aminopeptidase B	Rnpep	20.4084	19.9439	20.508	20.9774	20.7238	20.8645	20.5434	20.168	20.8358	20.5309	20.7817	20.3805	20.7749	20.4219	20.7553	5	5	5	72.619	0	8.541	11	650		0.365476	-0.12848
O08838	Amphiphysin	Amph	21.9662	21.9976	22.326	22.3119	22.6158	22.2126	22.6402	22.5152	22.5667	21.9016	22.5155	21.9395	22.4083	22.1694	22.1084	9	9	9	74.877	0	51.921	79	683		0.496385	0.0888908
P14668	Annexin A5	Anxa5	22.7137	22.3398	21.9317	21.8483	22.0024	22.6514	22.1133	21.9203	22.1165	21.8923	21.797	22.0761	21.5989	21.4092	22.4268	5	5	5	35.744	0	21.095	16	319		0.0635676	0.365753
P52303	AP-1 complex subunit beta-1	Ap1b1	23.2448	22.9576	23.0932	22.8385	22.8627	23.1788	22.7266	23.1865	23.1002	23.0088	23.2528	23.2935	22.719	23.0944	22.8996	16	16	9	104.59	0	78.637	86	949		0.723632	-0.0340154
P18484	AP-2 complex subunit alpha-2	Ap2a2	22.3053	22.8208	22.4356	22.3535	22.2812	22.5104	22.5286	22.5823	22.4855	22.2426	22.4669	22.2388	22.5056	22.5302	22.485	13	13	13	104.04	0	147.46	107	938		0.449201	0.0581965
P62944	AP-2 complex subunit beta	Ap2b1	22.6359	21.4165	22.8313	21.8734	22.4558	22.6918	22.3028	22.9982	22.3352	22.3076	22.4476	22.4395	21.412	22.166	22.2945	11	4	4	104.55	0	82.361	22	937		0.296216	0.243805
P84092	AP-2 complex subunit mu	Ap2m1	22.0343	21.8348	21.7919	21.6841	21.3732	21.2905	21.6522	21.0515	21.1203	21.6013	21.6762	21.4158	21.4087	21.2194	21.2814	5	5	5	49.654	0	22.421	31	435		0.193952	0.182044
P62744	AP-2 complex subunit sigma	Ap2s1	20.3917	21.175	21.2642	21.1459	20.6998	20.9193	21.4734	21.3418	21.0873	20.6735	20.7307	20.2945	20.7678	20.8306	21.4115	3	3	3	17.018	0	98.701	13	142		0.148625	0.271539
P47863	Aquaporin-4	Aqp4	22.4616	21.2123	21.2466	22.7838	21.7754	18.6838	22.6862	22.7179	21.5478	21.7713	21.9129	21.8901	21.7734	21.9785	20.7409	3	3	3	34.48	0	12.325	22	323		0.840043	-0.108498
P13221	Aspartate aminotransferase, cytoplasmic	Got1	24.8453	24.6999	24.4871	24.8058	24.5636	24.9744	24.7342	25.2267	24.8959	25.1081	24.6605	25.1298	24.626	24.7729	24.9054	20	20	20	46.428	0	323.31	344	413		0.476412	-0.0770783
P00507	Aspartate aminotransferase, mitochondrial	Got2	24.057	23.9034	24.0584	23.8329	23.6522	24.4752	24.5406	24.611	24.1648	24.1949	23.9945	23.986	23.7521	23.9731	24.268	13	13	13	47.314	0	323.31	143	430		0.544936	0.0862861
Q5U318	Astrocytic phosphoprotein PEA-15	Pea15	24.0277	23.1376	24.1469	23.3661	23.5455	23.4029	23.5025	23.97	23.6885	23.8268	23.3397	22.8505	23.1153	24.1347	23.0957	6	6	6	NaN	0	141.61	78	130		0.626949	0.108796
P19511	ATP synthase F(0) complex subunit B1, mitochondrial	Atp5f1	23.8139	24.2511	24.0049	23.8541	23.4462	23.5605	24.8469	24.1906	23.9577	24.3504	24.2019	24.5144	24.1165	24.2797	24.5594	7	7	7	28.868	0	50.9	58	256		0.148936	-0.264207
P15999	ATP synthase subunit alpha, mitochondrial	Atp5a1	24.8784	25.3478	25.4511	25.3022	25.0803	25.262	25.4217	24.9291	25.2303	25.258	25.3313	25.3928	25.1677	25.6985	25.6272	21	21	21	59.753	0	323.31	359	553		0.395507	-0.108258
P10719	ATP synthase subunit beta, mitochondrial	Atp5b	25.8461	26.1357	26.1736	26.1667	25.7838	25.6018	26.0063	25.8153	25.7023	26.0886	26.0539	26.053	25.7718	26.1704	26.0658	26	26	26	56.353	0	323.31	491	529		0.764549	-0.0292227
P31399	ATP synthase subunit d, mitochondrial	Atp5h	22.3206	21.8967	23.111	22.112	23.4539	22.4115	22.5719	23.7114	22.6128	22.3525	22.321	22.4728	22.8402	22.8446	23.13	7	7	7	18.763	0	112.08	63	161		0.798796	-0.0719712
P29419	ATP synthase subunit e, mitochondrial	Atp5i	22.215	22.5121	21.4272	22.2206	22.1185	22.1927	22.3719	22.5518	21.8649	22.3013	22.9284	23.1335	22.2946	22.6323	22.673	3	3	3	82.545	0	49.749	34	71		0.171797	-0.283664
D3ZAF6	ATP synthase subunit f, mitochondrial	Atp5j2	21.9251	21.9786	21.685	21.7846	22.2134	21.6348	21.5319	22.0489	22.2111	22.1322	22.4898	22.1099	21.7772	22.1402	23.1323	2	2	2	10.452	0.001171	31.017	13	88		0.0504431	-0.371797
P35435	ATP synthase subunit gamma, mitochondrial	Atp5c1	21.7968	22.4757	22.2316	22.6455	22.2296	22.2709	22.3272	22.4303	21.9859	22.0222	22.2093	22.3358	22.9163	22.3165	22.3414	5	5	5	30.19	0	26.687	40	273		0.839525	-0.0280316
Q06647	ATP synthase subunit O, mitochondrial	Atp5o	22.9339	22.9901	22.8991	23.0619	22.5652	22.5439	23.0904	22.2894	22.5103	23.2287	22.9759	22.8552	23.2026	23.8209	23.2942	6	6	6	23.397	0	37.548	35	213		0.148064	-0.273133
P21571	ATP synthase-coupling factor 6, mitochondrial	Atp5j	22.9991	23.1266	22.8237	22.8598	22.4933	22.2227	23.2465	22.6183	22.4691	23.0894	24.0248	24.1075	22.5499	23.0011	23.0649	4	4	4	12.494	0	116.5	42	108		0.132524	-0.390079
P16638	ATP-citrate synthase	Acly	21.418	21.4531	21.6736	21.8077	21.7712	22.37	21.9925	21.8824	21.5695	21.9476	21.7756	22.0288	21.7134	21.8827	21.4205	13	13	13	120.63	0	48.168	92	1100		0.794518	0.0341778
P30835	ATP-dependent 6-phosphofructokinase, liver type	Pfkl	23.7087	24.0201	23.8685	23.4156	23.4016	23.486	23.5803	24.1366	23.4364	23.5278	23.7979	23.6696	23.7507	23.5943	23.4061	15	15	12	85.338	0	171.1	164	780		0.445612	0.0879674
P47858	ATP-dependent 6-phosphofructokinase, muscle type	Pfkm	21.0096	20.9911	21.0449	21.4622	20.7455	21.6169	21.5952	21.2475	20.7307	21.0574	20.7462	21.307	20.9275	21.3425	20.5316	11	9	9	85.559	0	136.02	76	780		0.0874022	0.277495
P47860	ATP-dependent 6-phosphofructokinase, platelet type	Pfkp	21.8726	21.3314	21.2579	21.4121	21.3422	21.4564	21.1797	22.1014	21.74	21.2994	21.8826	22.1436	21.5518	21.7905	21.3804	10	8	8	85.719	0	74.439	49	788		0.414939	-0.133892
Q641Y8	ATP-dependent RNA helicase DDX1	Ddx1	20.8864	20.825	20.7718	20.6062	20.1131	20.7598	20.9574	21.2546	20.7034	21.0079	20.9904	20.7325	20.9383	20.6667	21.2777	7	7	7	82.496	0	19.409	37	740		0.404019	-0.117264
P26453	Basigin	Bsg	22.6983	22.5547	22.6295	22.8125	22.6928	23.1968	22.4867	23.2787	22.5408	23.2246	22.8241	23.0326	23.3953	23.0482	22.8954	9	9	9	42.435	0	41.085	95	388		0.135655	-0.219755
P14881	Beta-crystallin A3	Cryba1	23.234	22.9511	23.2368	20.9114	21.4078	18.8015	19.2694	18.0753	23.0732	24.338	18.7178	22.5826	28.3122	22.4631	21.6563	12	12	12	25.27	0	323.31	128	215		0.0697507	-2.67858
P56374	Beta-crystallin A4	Cryba4	24.005	24.2289	24.0183	22.179	23.0677	21.2483	22.2358	21.6521	23.9124	24.6638	22.035	23.5123	27.7384	23.8515	22.7779	10	10	10	22.381	0	323.31	136	196		0.0681103	-1.73292
P02523	Beta-crystallin B1	Crybb1	23.4879	23.7258	23.4658	20.8725	22.2115	20.0343	20.4331	20.0163	23.257	24.6631	19.1348	21.9803	27.8295	23.5152	20.374	15	15	15	28.092	0	323.31	126	250		0.175508	-1.79881
P62697	Beta-crystallin B2	Crybb2	26.9534	27.2761	27.4334	24.8216	25.8667	24.5499	25.057	24.3598	26.8901	28.5423	23.8432	27.0546	31.5612	26.582	25.3185	18	18	18	23.381	0	323.31	394	205		0.102745	-1.85562
P02524	Beta-crystallin B3	Crybb3	22.6262	23.2392	22.8186	20.4721	21.4024	20.0893	20.4804	20.089	22.5993	24.0602	19.2723	22.1984	26.8269	22.8317	20.407	15	15	15	24.334	0	323.31	139	211		0.128062	-1.72834
P0C5E9	Beta-crystallin S	Crygs	22.2499	22.9376	23.3377	18.867	20.6071	18.1344	19.7105	19.0666	22.059	22.6631	18.5539	21.7521	26.4387	20.999	20.6937	11	11	11	20.941	0	323.31	76	178		0.145641	-1.89761
P85969	Beta-soluble NSF attachment protein	Napb	21.9738	21.3249	20.9513	21.2389	21.5766	20.8175	21.5248	21.5669	21.4307	21.2813	20.746	21.3241	21.4499	21.3013	21.5625	8	8	6	33.47	0	38.274	48	297		0.49208	0.114973
Q63754	Beta-synuclein	Sncb	24.2533	24.4783	24.9659	24.9358	24.2814	24.6997	24.304	24.9638	24.5541	23.9117	23.6776	23.4061	24.0371	24.4186	23.5893	7	7	4	14.504	0	167.99	89	137	+	0.00783869	0.597812
O35567	Bifunctional purine biosynthesis protein PURH	Atic	20.3154	20.0838	20.2228	20.5935	20.3647	20.7167	20.5767	20.5907	20.0081	20.25	20.393	20.2626	20.4277	20.3635	20.4669	8	8	8	64.208	0	39.992	50	592		0.233191	0.115867
P70645	Bleomycin hydrolase	Blmh	20.5146	20.5114	20.5247	20.2426	21.1171	20.6354	20.4471	20.7105	19.8954	21.0427	20.6792	20.5971	19.0914	20.2704	20.4309	3	3	3	52.322	0	64.406	12	454		0.330625	0.237325
Q05175	Brain acid soluble protein 1	Basp1	25.5237	24.9058	25.2192	24.8182	25.1868	24.6886	25.7422	25.6002	24.5541	25.2211	25.206	25.0231	25.0864	24.8983	24.4852	12	12	12	21.79	0	323.31	213	220		0.115903	0.28216
P54690	Branched-chain-amino-acid aminotransferase, cytosolic	Bcat1	21.6405	21.9054	21.5717	21.8536	22.268	22.0653	21.7427	21.6983	21.2564	22.0693	22.2662	21.9399	21.5816	22.3835	21.0253	4	4	4	46.045	0	33.911	47	411		0.556633	0.119677
Q9Z1Y3	Cadherin-2	Cdh2	21.2825	20.595	21.0991	21.1602	21.3621	21.5057	21.437	21.9141	21.9734	21.2072	21.4226	20.7615	20.8712	21.2561	21.123	5	5	5	99.685	0	10.663	19	906		0.532877	0.12572
P63100	Calcineurin subunit B type 1	Ppp3r1	20.5092	20.3252	20.3832	19.9511	20.3342	20.5663	20.4266	20.5061	20.6066	20.1146	20.0438	20.2346	20.0946	20.4815	20.9929	2	2	2	NaN	0	27.468	20	170		0.65563	0.0657265
P15791	Calcium/calmodulin-dependent protein kinase type II subunit delta	Camk2d	22.4206	22.1677	22.2003	22.4873	21.9958	22.2805	22.2806	22.2499	21.9387	22.4046	22.4378	22.421	21.8485	22.4076	21.9143	7	7	5	60.08	0	143.53	51	533		0.310501	0.131928
Q62717	Calcium-dependent secretion activator 1	Cadps	21.1557	21.3919	21.0885	21.0472	21.109	21.6616	21.2831	21.0811	20.7294	20.4764	21.2999	21.3172	20.6169	21.4979	21.2521	11	11	11	146.26	0	29.397	50	1289		0.298517	0.168213
P0DP31	Calmodulin-3	Calm3	25.902	25.748	25.8469	26.0344	26.1119	25.485	25.6826	25.8338	25.7082	25.5527	25.7314	25.6751	25.6678	25.7274	26.1117	7	7	7	16.837	0	323.31	135	149		0.286118	0.10085
P35565	Calnexin	Canx	24.3754	24.2143	24.2487	24.6531	24.2757	24.1193	24.6843	23.6975	24.364	24.4098	24.3268	24.4555	24.1565	24.081	24.3873	16	16	16	67.254	0	314.38	159	591		0.608752	-0.0655322
P18418	Calreticulin	Calr	23.6143	23.4981	23.2654	24.1691	23.7901	23.4486	23.4116	23.325	23.8376	24.1946	23.6081	23.4666	23.7287	23.7934	23.8028	12	12	12	47.995	0	102.51	95	416		0.180003	-0.184083
P47728	Calretinin	Calb2	24.5523	24.7428	24.9288	24.8997	25.1491	24.7609	24.9592	24.7841	25.0043	24.3312	24.8384	24.3018	24.9277	24.713	25.44	12	12	11	31.404	0	323.31	197	271		0.663286	0.064388
Q63092	CaM kinase-like vesicle-associated protein	Camkv	22.1952	20.9315	21.4318	21.4447	21.9026	21.5566	20.9202	20.9902	21.8787	21.5296	22.0632	21.6025	21.0985	21.7174	20.5984	6	6	6	54.105	0	60.574	42	504		0.875543	-0.0375645
P12368	cAMP-dependent protein kinase type II-alpha regulatory subunit	Prkar2a	21.6906	21.832	21.6906	22.1145	21.8619	21.7109	21.4897	21.8419	21.9544	21.5458	21.8484	21.7723	21.9644	21.6998	21.7072	6	6	5	45.48	0	41.665	57	401		0.627333	-0.0445247
P27139	Carbonic anhydrase 2	Ca2	25.5494	26.391	25.9623	26.008	26.0671	25.9155	25.9456	25.7262	25.5095	25.9033	25.0788	26.1133	25.8534	25.7474	25.8051	15	15	15	29.113	0	229.37	302	260		0.209119	0.190905
P47727	Carbonyl reductase [NADPH] 1	Cbr1	22.1926	22.0098	21.8912	22.5331	22.7186	22.9683	22.7137	22.4235	23.1326	22.6718	22.0057	22.8564	22.246	23.4857	22.4675	7	7	7	30.578	0	38.542	51	277		0.224511	-0.271868
P19139	Casein kinase II subunit alpha	Csnk2a1	21.5484	21.3127	21.6145	21.5263	21.9469	21.8372	21.3883	21.8762	21.8597	21.7296	21.4716	21.4368	21.6734	21.5354	21.0609	9	9	9	45.073	0	50.855	51	391		0.290569	0.139355
Q5M7A7	CB1 cannabinoid receptor-interacting protein 1	Cnrip1	22.3177	22.1474	22.9345	22.3298	22.3715	22.5038	22.1954	22.6578	22.652	22.2238	22.332	22.2315	22.1848	22.4575	22.3301	3	3	3	18.658	0	8.684	33	164		0.335245	0.108045
Q6AYP5	Cell adhesion molecule 1	Cadm1	23.317	22.9659	22.8876	23.0841	23.2276	23.2289	22.8163	22.7825	22.9594	23.2266	22.9738	23.045	23.014	23.0641	23.0215	9	9	9	51.853	0	196.62	136	476		0.606922	-0.0466614
Q1WIM2	Cell adhesion molecule 2	Cadm2	22.0935	21.848	22.3032	22.007	22.1741	22.3304	22.1994	22.8237	21.831	21.9377	20.9131	21.9579	21.5707	21.9374	21.3323	4	4	4	47.527	0	167.88	52	435	+	0.0109015	0.51901
Q1WIM3	Cell adhesion molecule 3	Cadm3	19.7468	20.3521	20.3441	19.5826	19.9267	20.0697	19.7544	19.7495	20.5026	19.9474	19.8975	19.8032	19.835	20.0975	19.8742	4	4	4	42.906	0	87.015	11	396		0.83867	-0.0274374
Q5FVI4	Cell cycle exit and neuronal differentiation protein 1	Cend1	22.981	22.211	20.8051	22.2221	23.1755	21.9333	24.0544	22.8215	23.459	22.048	22.414	21.6155	23.574	22.3881	22.5849	3	3	3	15.043	0	151.52	33	149		0.971604	0.0152323
P62966	Cellular retinoic acid-binding protein 1	Crabp1	20.4883	20.331	20.4531	21.6936	21.3529	22.1902	21.0523	21.4646	21.3124	20.8198	21.0753	21.3705	20.8823	21.8214	21.3632	4	4	4	15.591	0	51.411	25	137		0.568919	-0.155044
P13635	Ceruloplasmin	Cp	22.3625	21.7332	21.6511	20.7382	21.516	21.9193	21.8474	21.0911	22.8283	21.6098	22.2685	21.9827	21.1323	21.6932	22.2182	12	12	12	120.84	0	114.75	79	1059		0.393757	-0.242869
Q8VHF5	Citrate synthase, mitochondrial	Cs	22.9981	22.9177	23.0281	22.3857	23.4423	23.1805	22.4738	23.1054	23.2974	22.9327	23.0452	22.8803	22.8974	22.9727	23.3834	6	6	6	51.866	0	106.32	68	466		0.434721	-0.113633
Q05140	Clathrin coat assembly protein AP180	Snap91	23.098	23.0805	23.5077	23.3735	23.343	23.276	23.4112	23.2987	22.8561	22.9148	22.8477	22.5854	23.0674	22.7157	22.8504	12	12	10	93.518	0	158.33	95	915	+	0.000976553	0.400451
P11442	Clathrin heavy chain 1	Cltc	25.5955	25.3341	25.4384	25.4645	25.6355	25.7014	25.4751	25.6515	25.5829	25.3274	25.464	25.3285	25.2073	25.6033	25.3719	64	64	64	191.6	0	323.31	852	1675		0.0700019	0.128471
P08081	Clathrin light chain A	Clta	21.5803	21.0982	21.4185	20.7895	22.2468	21.6063	21.7621	22.0869	21.6218	21.2547	21.5624	21.4235	22.1196	21.8418	22.5736	6	6	6	26.98	0	71.623	20	248		0.403079	-0.194271
P08082	Clathrin light chain B	Cltb	21.5906	21.4418	21.3275	21.6686	22.1198	21.553	20.8925	21.315	21.7504	20.7878	22.1276	21.8279	21.7443	21.0838	20.9232	3	3	3	25.117	0	11.135	34	229		0.706221	0.0842087
B0BNA5	Coactosin-like protein	Cotl1	20.7261	20.3926	20.7975	20.5483	20.459	20.6042	20.1051	20.4703	20.8467	20.6057	20.9409	20.6237	20.8024	21.0111	20.6286	2	2	2	15.932	0	40.237	11	142	+	0.0109413	-0.272951
P45592	Cofilin-1	Cfl1	24.6018	24.6727	24.6912	24.9028	24.2682	24.4415	24.6085	24.3743	24.3503	24.0758	24.5902	24.1391	24.3167	24.575	24.4613	10	10	10	18.532	0	286.71	157	166		0.069688	0.193569
P60825	Cold-inducible RNA-binding protein	Cirbp	25.1497	25.8977	25.0382	24.908	24.7957	24.7866	25.1366	25.0276	25.1456	25.2647	24.8893	25.344	24.6967	24.8384	25.099	4	4	4	18.607	0	244.64	71	172		0.543582	0.0954797
O35796	Complement component 1 Q subcomponent-binding protein, mitochondrial	C1qbp	21.4027	21.4835	21.2664	21.1029	21.9388	21.1927	21.1386	21.5002	21.1672	21.7728	21.1347	21.5893	21.0145	21.619	21.1666	5	5	5	30.997	0	75.31	34	279		0.55562	0.0918751
B1WC61	Complex I assembly factor ACAD9, mitochondrial	Acad9	20.8408	20.2493	20.7276	20.363	20.668	20.5021	20.4531	20.6787	21.5212	20.5037	20.8217	20.594	20.302	20.4001	20.5166	4	4	4	68.842	0	11.646	44	625		0.757532	-0.0508566
Q68FS2	COP9 signalosome complex subunit 4	Cops4	19.9446	20.234	20.2683	20.5289	20.203	19.7816	20.5078	20.2407	20.0603	19.9441	20.5939	20.0081	19.8764	20.728	20.2061	5	5	5	46.289	0	11.704	35	406		0.901442	0.0177703
P07335	Creatine kinase B-type	Ckb	26.8994	26.8294	26.9516	26.7904	26.9201	26.8078	26.7581	26.5324	27.0322	26.7347	26.8278	26.8508	26.7176	26.9495	26.9837	19	19	18	42.725	0	323.31	587	381		0.226333	-0.0827982
P25809	Creatine kinase U-type, mitochondrial	Ckmt1	22.3184	22.8871	22.4499	22.86	22.6	23.2524	22.946	22.7908	22.3373	23.6315	22.014	23.5266	22.0712	22.3948	22.3469	6	6	6	47.028	0	166.32	41	418		0.42059	0.209431
Q9Z2F5	C-terminal-binding protein 1	Ctbp1	19.9732	20.1283	19.8709	20.0342	19.9808	19.8893	20.2951	19.3592	20.3207	20.2677	20.4592	20.5921	20.1683	20.5772	20.1965	4	4	3	46.628	0	65.327	16	430	+	0.00156879	-0.440941
P97536	Cullin-associated NEDD8-dissociated protein 1	Cand1	21.9944	21.9	21.9838	21.8548	22.3645	22.0756	22.0016	22.3384	22.0919	21.8857	21.9718	21.8936	21.6711	21.9653	21.9443	14	14	14	136.36	0	57.463	103	1230		0.195316	0.115516
Q68FY0	Cytochrome b-c1 complex subunit 1, mitochondrial	Uqcrc1	19.9776	20.8182	20.1912	20.64	19.8934	20.5768	21.0122	20.4325	20.002	20.7552	21.0981	19.6946	19.8055	20.9482	20.4941	6	6	6	52.848	0	14.256	27	480		0.610443	0.12941
P32551	Cytochrome b-c1 complex subunit 2, mitochondrial	Uqcrc2	21.1942	21.2385	21.6016	21.4111	21.2567	21.6561	21.9419	21.7851	21.1378	21.5125	21.6737	21.6574	21.4439	22.0357	21.9195	8	8	8	48.396	0	82.267	59	452		0.514502	-0.0939915
P62898	Cytochrome c, somatic	Cycs	22.3456	21.8816	22.3771	22.0079	21.9791	22.1757	22.321	21.7907	22.8275	22.1005	22.6171	21.997	22.1909	22.2048	21.7455	3	3	3	11.605	0	71.395	42	105		0.277198	-0.169253
P38650	Cytoplasmic dynein 1 heavy chain 1	Dync1h1	22.1979	22.408	22.3995	22.3829	22.2378	22.4254	22.1651	22.4636	22.3711	22.5757	22.6372	22.5432	22.5473	22.6171	22.267	41	41	41	532.25	0	310.33	271	4644	+	0.0115683	-0.176472
Q6Q0N1	Cytosolic non-specific dipeptidase	Cndp2	20.9421	20.742	20.9595	20.7719	21.0384	20.9969	21.0778	20.7233	21.4446	19.9868	21.0089	21.4711	21.0037	21.2186	20.7443	5	5	5	52.693	0	14.758	20	475		0.577861	-0.100067
Q7M0E3	Destrin	Dstn	22.8162	22.4214	22.4476	22.4787	21.8543	22.6835	22.529	22.3064	21.8721	22.4405	22.6152	22.2898	22.5798	22.1238	22.2392	5	5	5	18.533	0	173.53	67	165		0.539588	0.0881867
Q6P6R2	Dihydrolipoyl dehydrogenase, mitochondrial	Dld	22.4239	22.4084	22.0141	22.1161	22.7807	22.1426	22.8337	22.7235	22.806	22.3182	22.2404	21.9503	22.7162	22.5515	22.2335	10	10	10	54.037	0	286.52	70	509		0.876607	0.023885
P08461	Dihydrolipoyllysine-residue acetyltransferase component of pyruvate dehydrogenase complex, mitochondrial	Dlat	21.8772	21.7977	21.7353	22.1041	21.5771	21.9449	21.8915	21.9112	21.3189	21.7032	22.4817	22.1398	21.2993	21.926	21.4917	5	5	5	67.165	0	43.268	36	632		0.406216	0.139547
Q01205	Dihydrolipoyllysine-residue succinyltransferase component of 2-oxoglutarate dehydrogenase complex, mitochondrial	Dlst	21.0927	20.7161	21.5286	21.1746	20.9454	20.8464	21.6868	21.536	20.6817	21.3355	21.6468	20.8781	21.2147	21.9627	21.6218	3	3	3	48.925	0	48.613	37	454		0.493776	-0.136707
Q62950	Dihydropyrimidinase-related protein 1	Crmp1	22.9628	22.4565	22.6201	22.6505	22.7256	22.8228	22.8764	22.8535	22.7201	22.8846	22.8856	22.324	22.2642	22.9754	22.6118	16	14	14	62.195	0	91.371	132	572		0.533185	0.069984
P47942	Dihydropyrimidinase-related protein 2	Dpysl2	26.4053	26.2503	26.1631	26.4519	26.4908	25.9624	26.3141	26.319	26.2728	26.0354	26.2978	26.1528	26.1376	26.4698	26.3962	25	25	21	62.277	0	323.31	517	572		0.74774	0.0263712
Q62952	Dihydropyrimidinase-related protein 3	Dpysl3	22.3523	22.5787	22.4997	22.4445	22.3393	22.5545	22.2398	22.5781	22.389	22.4668	22.4444	22.7776	22.1265	22.0968	22.388	13	10	10	61.967	0	70.621	87	570		0.335388	0.0911155
Q62951	Dihydropyrimidinase-related protein 4	Dpysl4	23.8674	23.4715	23.7351	23.9946	23.8457	23.9146	23.7905	24.0047	23.7111	23.8782	23.8081	23.5691	23.6109	23.9763	23.6579	19	19	19	61.085	0	224.74	256	564		0.585275	0.0477831
Q9JHU0	Dihydropyrimidinase-related protein 5	Dpysl5	23.2572	23.2994	22.5892	23.123	22.7543	22.7079	23.5337	23.1736	22.8969	22.2148	22.8778	23.314	22.75	22.45	22.9796	9	9	9	61.54	0	93.982	63	564		0.423691	0.163569
Q63622	Disks large homolog 2	Dlg2	20.965	21.0969	20.6821	21.1458	20.5922	21.5193	21.1751	20.6995	20.598	20.7238	21.3602	21.2604	21.0737	20.7809	20.4834	7	7	6	94.933	0	23.749	37	852		0.616246	0.0802476
Q9ESW0	DNA damage-binding protein 1	Ddb1	21.8922	21.3974	21.1702	21.1633	21.4159	21.6645	20.9303	21.419	21.3507	22.0607	21.0047	22.1228	20.9193	22.4904	21.478	5	5	5	126.86	0	89.089	20	1140		0.167372	-0.36785
P43138	DNA-(apurinic or apyrimidinic site) lyase	Apex1	21.3827	21.583	21.5389	21.3182	21.4996	21.659	21.5709	21.3718	21.875	21.5221	21.2512	21.9875	21.1395	21.469	21.8775	6	6	6	35.538	0	30.95	42	317		0.472959	-0.08638
O35824	DnaJ homolog subfamily A member 2	Dnaja2	20.4251	21.1919	21.1157	21.4868	20.8936	21.0389	21.5649	21.4024	21.2299	21.2431	21.4058	20.7416	21.6422	21.3136	20.4733	6	6	6	45.765	0	16.651	33	412		0.612174	0.116473
P60905	DnaJ homolog subfamily C member 5	Dnajc5	22.2974	22.579	22.975	22.3305	22.4167	23.594	22.6316	22.9728	23.095	22.8217	21.8739	22.507	22.3434	23.0066	22.477	5	5	5	22.101	0	84.637	53	198		0.422449	0.174776
P25235	Dolichyl-diphosphooligosaccharide--protein glycosyltransferase subunit 2	Rpn2	20.3988	20.1865	20.5654	20.3215	19.7189	19.0128	21.1915	20.5178	20.5693	20.8203	20.4643	20.9109	20.5854	20.6644	20.4308	5	5	5	69.077	0	20.474	23	631		0.216713	-0.319533
Q07266	Drebrin	Dbn1	20.3602	18.8999	20.2664	20.1737	20.4639	19.6673	20.8606	20.877	20.2549	20.0714	20.3752	20.2375	20.2732	20.3485	20.5504	4	4	4	77.471	0	10.819	15	707		0.507151	-0.165208
P28023	Dynactin subunit 1	Dctn1	20.6497	20.312	20.1441	20.3773	20.5428	20.393	20.4432	20.8182	19.9804	20.347	20.8574	20.0536	20.4384	20.561	20.3562	9	9	9	141.93	0	45.667	46	1280		0.306682	0.140451
Q6AYH5	Dynactin subunit 2	Dctn2	21.5704	21.3995	21.307	21.4775	21.7798	21.617	21.7471	21.4879	21.5743	21.7435	21.2204	21.2233	21.8729	21.419	21.3935	10	10	10	44.147	0	103.46	73	402		0.350281	0.110253
P21575	Dynamin-1	Dnm1	22.8604	22.8402	22.8739	23.1551	22.8835	22.9238	22.9097	23.0762	22.6552	22.6641	22.746	22.6003	22.7781	23.1245	22.7643	21	21	17	97.294	0	231.43	216	864	+	0.0209823	0.180223
O35303	Dynamin-1-like protein	Dnm1l	18.9551	18.9884	20.0949	19.868	20.4353	20.1222	20.4667	20.9187	20.5824	20.6119	20.4655	20.5227	20.1074	19.956	20.1341	4	4	4	83.907	0	NaN	15	755		0.292562	-0.294554
P62628	Dynein light chain roadblock-type 1	Dynlrb1	20.7821	21.379	20.9166	21.0932	21.5599	21.479	21.0971	21.456	21.5189	21.4247	20.9741	21.9436	21.3008	21.3152	21.5519	4	4	4	NaN	0	13.813	51	96		0.216344	-0.185096
B5DF91	ELAV-like protein	Elavl1	21.7288	22.2096	20.7324	21.6748	20.3231	20.5469	21.5784	19.3087	20.8408	20.954	21.5738	20.5513	21.517	21.3807	21.6611	3	3	3	36.169	0	14.563	32	326		0.389635	-0.35175
P13803	Electron transfer flavoprotein subunit alpha, mitochondrial	Etfa	20.3971	20.2982	20.5873	20.3143	20.1603	20.6671	20.2386	20.2054	20.2669	20.2905	20.3667	20.3762	19.9008	20.2704	19.8874	2	2	2	34.951	0	60.942	16	333		0.104839	0.163093
P62630	Elongation factor 1-alpha 1	Eef1a1	25.1529	24.9508	25.0783	25.0739	24.5156	25.0295	25.0112	24.9854	24.8949	25.1848	24.8022	24.7646	24.8909	25.0447	25.7084	15	15	8	50.113	0	150.87	233	462		0.583953	-0.0715721
P62632	Elongation factor 1-alpha 2	Eef1a2	22.7183	22.3169	22.5303	22.813	22.4838	22.7359	22.0897	21.9932	22.0318	22.9301	22.2725	22.167	21.9153	23.6453	22.061	10	3	3	50.454	0	13.279	41	463		0.951596	0.0143986
Q68FR9	Elongation factor 1-delta	Eef1d	20.8306	20.4196	20.303	20.3325	21.1693	21.2288	20.7399	20.7889	22.0048	21.2319	20.7773	21.1751	20.3767	20.8855	20.4936	5	5	5	31.33	0	12.446	32	281		0.494947	-0.168149
Q68FR6	Elongation factor 1-gamma	Eef1g	21.4725	21.3166	21.2334	21.3629	21.3011	21.7924	21.2755	21.6746	21.8568	21.7427	21.7039	21.3025	21.2944	21.9026	21.5605	8	8	8	50.06	0	25.069	51	437		0.129665	-0.176863
P05197	Elongation factor 2	Eef2	23.8412	23.5573	23.5883	23.6147	23.3268	24.0025	23.927	24.0427	23.5092	23.3098	23.7833	23.9577	23.6182	23.6139	23.7172	10	10	10	95.283	0	156.11	71	858		0.445072	0.0881469
P85834	Elongation factor Tu, mitochondrial	Tufm	20.7038	21.2289	20.7621	21.5178	21.0089	20.9401	21.3075	21.5633	20.3835	21.3153	20.9802	21.0059	20.5367	21.0697	21.4338	4	4	4	49.522	0	10.287	31	452		0.219211	0.235447
O35179	Endophilin-A1	Sh3gl2	23.5165	23.3975	23.5242	23.238	23.359	23.2197	23.502	23.495	23.2648	23.4055	23.3251	23.4666	23.0412	23.2636	22.8979	8	8	8	39.899	0	113.33	100	352		0.072738	0.155886
Q66HD0	Endoplasmin	Hsp90b1	22.5406	22.2921	21.9738	22.3558	22.4116	22.3651	22.1636	22.3744	22.374	22.3233	22.2702	22.2854	22.027	22.0021	22.344	15	14	14	92.77	0	235.54	142	804		0.303495	0.0845346
B5DEH2	Erlin-2	Erlin2	20.0667	19.6156	20.4811	19.7648	19.4025	19.9496	20.9026	20.3725	20.0902	20.3197	20.3933	20.3564	19.9567	20.583	20.2384	4	4	4	37.71	0	95.062	26	339		0.324226	-0.192158
Q5RKI1	Eukaryotic initiation factor 4A-II	Eif4a2	22.2932	21.8576	22.0704	21.8041	21.8697	21.74	21.6527	22.1199	21.9007	21.8943	22.063	21.5752	21.9315	21.8963	21.7306	7	7	5	46.402	0	57.023	41	407		0.789978	0.0275033
P24942	Excitatory amino acid transporter 1	Slc1a3	25.91	26.07	26.5453	25.6013	25.745	26.0616	26.0089	26.3722	26.3001	25.9908	25.5411	25.8472	25.5991	25.7176	26.1885	7	7	7	59.697	0	143.26	105	543		0.191227	0.213921
Q80U96	Exportin-1	Xpo1	20.8755	20.3812	20.7462	20.3251	20.337	20.968	20.295	20.4846	21.0771	20.6264	20.9325	21.1218	20.3712	20.3605	20.4931	4	4	4	123.04	0	45.364	27	1071		0.33412	-0.14467
P31977	Ezrin	Ezr	20.7717	20.7211	21.2349	20.9888	20.396	20.8155	20.7648	20.9594	21.1087	20.7574	20.9721	20.8132	21.0223	20.8957	20.9461	3	3	2	69.39	0	82.289	33	586		0.33627	-0.094312
Q3T1K5	F-actin-capping protein subunit alpha-2	Capza2	21.627	21.6444	21.9016	21.7942	21.7587	21.9416	22.4622	22.0734	21.9016	21.8854	21.9317	22.5435	21.7955	22.2439	21.489	7	7	6	32.967	0	28.83	61	286		0.946904	-0.0106928
Q32PX7	Far upstream element-binding protein 1	Fubp1	21.247	20.7506	20.4256	21.1701	20.4169	20.4764	20.4116	20.6529	20.6055	20.224	20.1427	20.2473	20.9058	20.3728	21.1699	4	4	4	67.196	0	13.816	26	639		0.482287	0.129704
Q99PF5	Far upstream element-binding protein 2	Khsrp	21.8583	22.1362	21.9059	22.4493	21.9226	21.9268	22.3144	21.8527	21.9939	21.4908	22.3917	21.6621	21.8859	21.9677	22.1985	13	13	13	74.226	0	170.29	107	721		0.447312	0.100322
P85845	Fascin	Fscn1	22.3016	21.9447	21.699	21.9559	22.2836	21.9705	22.1339	21.892	21.5778	22.0571	21.4738	21.6632	21.5317	21.8602	22.3833	9	9	9	54.49	0	64.776	44	493		0.0616909	0.306211
P12785	Fatty acid synthase	Fasn	20.6702	20.3628	20.8908	20.5913	20.649	20.8198	20.6076	20.6274	21.1174	20.6947	20.9834	20.7159	20.0554	20.7562	20.1766	4	4	4	272.65	0	13.094	27	2505		0.687581	0.0613508
P55053	Fatty acid-binding protein, epidermal	Fabp5	23.3604	23.8403	23.7121	22.613	22.6257	23.3772	23.5015	23.8492	23.2687	24.2694	22.4663	23.7362	25.5156	23.2494	23.0065	9	9	9	15.059	0	275.55	92	135		0.245949	-0.557847
P05065	Fructose-bisphosphate aldolase A	Aldoa	25.9123	26.1348	25.9192	25.9571	25.8135	26.2571	25.96	26.5875	26.0365	26.424	26.1012	26.0228	25.6908	25.9993	26.1618	23	20	20	39.351	0	323.31	420	364		0.774184	0.034508
P09117	Fructose-bisphosphate aldolase C	Aldoc	25.7727	25.6902	25.8885	25.7532	26.1631	25.5982	25.8551	25.9405	25.5888	25.8192	25.8332	25.7088	25.6081	25.8075	26.2339	24	24	21	39.283	0	323.31	473	363		0.734952	0.032279
P14408	Fumarate hydratase, mitochondrial	Fh	20.9289	20.8029	20.6388	20.7831	21.2813	21.0207	21.6054	21.6932	21.1675	21.1545	20.7051	20.986	20.5762	21.1198	20.7258	6	6	6	54.464	0	87.8	40	507		0.348459	0.156559
P07323	Gamma-enolase	Eno2	26.7995	26.5237	26.7982	26.5267	26.857	26.9107	26.4767	26.6775	26.1892	26.4307	26.55	26.4895	26.3761	26.738	26.6854	21	17	15	47.14	0	323.31	348	434	+	0.0306907	0.20584
P47819	Glial fibrillary acidic protein	Gfap	25.8661	25.2732	25.3551	24.6224	25.5656	24.7223	24.4187	24.3748	26.6116	23.6923	25.9274	24.8408	24.2735	24.8124	25.9222	28	27	27	49.957	0	323.31	427	430		0.959528	0.0217607
P05370	Glucose-6-phosphate 1-dehydrogenase	G6pdx	20.4323	20.4074	19.5085	20.0489	20.3301	19.8275	20.2032	20.7101	19.9837	20.1666	19.4996	20.292	19.4678	20.4832	20.5909	4	4	4	59.375	0	14.847	18	515		0.64849	0.0930331
Q6P6V0	Glucose-6-phosphate isomerase	Gpi	24.7651	25.2901	25.0249	25.2151	24.7628	24.7369	24.8096	24.8296	24.8037	24.9764	24.9038	24.982	25.1161	24.8334	25.0605	19	19	19	62.826	0	323.31	308	558		0.938211	0.00724339
Q05683	Glutamate decarboxylase 2	Gad2	20.199	20.0712	19.7612	19.9883	19.916	20.9086	20.1317	20.2851	20.27	19.9136	20.3523	19.7964	20.1761	20.1909	20.239	4	4	4	65.402	0	14.117	28	585		0.836323	0.0292416
P10860	Glutamate dehydrogenase 1, mitochondrial	Glud1	22.1885	22.0359	22.2816	22.1666	21.7643	22.2381	21.9644	22.1429	22.4589	22.3059	22.4033	22.1433	22.198	22.4389	22.4032	11	11	11	61.415	0	127.53	79	558	+	0.0221951	-0.204804
P13264	Glutaminase kidney isoform, mitochondrial	Gls	21.5467	22.4483	22.5371	21.872	22.2613	22.0174	21.5685	21.9375	22.1958	22.0832	21.5781	22.2216	21.3732	22.2611	21.6849	10	10	10	74.023	0	65.49	69	674		0.647837	0.0833399
P09606	Glutamine synthetase	Glul	26.553	27.4673	27.2689	27.2661	27.0527	27.1646	27.5037	26.9717	26.6795	27.0603	27.2781	27.2413	27.5399	27.5234	26.7497	21	21	21	42.267	0	323.31	497	373		0.802088	-0.0413313
P04904	Glutathione S-transferase alpha-3	Gsta3	25.4861	24.7851	25.3072	24.3863	23.6648	24.3262	24.6148	24.324	24.893	24.2693	23.953	24.25	24.0579	25.267	25.0053	9	9	9	25.319	0	56.794	62	221		0.686401	0.110634
P04905	Glutathione S-transferase Mu 1	Gstm1	23.5733	23.8535	23.4712	23.1908	23.9335	23.8226	23.5706	19.573	23.6632	23.9476	23.528	24.0104	23.8119	23.8266	24.3656	4	2	2	25.914	0	92.098	15	218		0.179589	-0.737571
P04906	Glutathione S-transferase P	Gstp1	22.7028	22.7907	22.8937	22.6843	22.7183	22.7474	22.2392	22.0756	22.8559	22.9599	22.7617	22.8329	22.5634	22.7672	22.4779	9	9	9	23.439	0	214.89	98	210		0.587844	-0.0737844
P08009	Glutathione S-transferase Yb-3	Gstm3	22.1257	22.3924	22.5085	22.3646	23.2061	23.3042	22.6199	22.9036	22.8952	22.8432	22.9602	22.706	22.4507	22.7194	22.8182	8	8	5	25.68	0	119.72	57	218		0.833946	-0.035933
P04797	Glyceraldehyde-3-phosphate dehydrogenase	Gapdh	26.5722	27.3137	27.4286	26.9426	26.5852	26.9357	26.9442	26.9067	26.6102	26.8476	26.7633	26.8014	26.8376	27.0652	26.6313	17	17	17	35.828	0	323.31	667	333		0.146953	0.185242
P53534	Glycogen phosphorylase, brain form	Pygb	22.1361	21.968	21.7	22.1054	22.1361	21.959	21.564	22.2693	21.9243	21.8601	22.1301	21.4789	21.8002	22.0048	21.7641	12	12	12	96.173	0	47.377	73	838		0.150439	0.189116
Q5I0D1	Glyoxalase domain-containing protein 4	Glod4	20.423	20.2817	20.6209	20.3957	19.9255	20.9312	19.494	20.7556	19.7653	21.3672	20.2911	20.3526	21.1842	20.3354	19.8728	4	4	4	33.267	0	18.266	26	298		0.523406	-0.176303
P62828	GTP-binding nuclear protein Ran	Ran	23.2495	23.3374	23.3037	23.4011	22.9863	23.4015	23.3898	23.3108	23.2489	23.1543	23.3087	23.2633	23.386	23.4599	23.3744	8	8	8	24.423	0	60.284	107	216		0.997005	-0.000232697
P04897	Guanine nucleotide-binding protein G(i) subunit alpha-2	Gnai2	22.0339	22.0394	21.7229	22.149	22.0636	21.5227	21.8125	21.9634	22.3407	21.2411	22.1503	21.5766	21.5166	21.7531	22.245	11	9	7	40.499	0	62.965	70	355		0.742855	0.0530295
P54311	Guanine nucleotide-binding protein G(I)/G(S)/G(T) subunit beta-1	Gnb1	27.2955	27.9976	27.8712	28.1028	27.6331	28.0507	27.8555	28.2562	27.305	27.8287	27.6857	28.0137	27.9145	28.0907	27.6187	17	17	10	37.377	0	323.31	421	340		0.715491	0.0545058
P54313	Guanine nucleotide-binding protein G(I)/G(S)/G(T) subunit beta-2	Gnb2	22.5269	22.5769	22.2621	22.3933	22.6352	22.4066	22.7703	22.2855	22.2632	22.2482	22.0294	22.1381	22.2786	22.8214	22.1752	12	6	4	37.331	0	41.38	65	340		0.0504054	0.230316
P52287	Guanine nucleotide-binding protein G(I)/G(S)/G(T) subunit beta-3	Gnb3	23.7253	22.8623	23.5989	22.5319	22.7189	22.7776	22.8658	22.6357	23.0452	22.7564	22.854	22.9797	22.6639	23.1471	22.7467	9	7	7	37.18	0	53.727	40	340		0.621651	0.0848231
P59215	Guanine nucleotide-binding protein G(o) subunit alpha	Gnao1	25.0915	25.2501	25.4735	25.3719	25.8469	25.471	25.6185	25.2418	25.3369	25.3538	25.1921	25.3295	25.602	25.5083	25.216	15	15	13	40.068	0	323.31	220	354		0.401745	0.0879447
P29348	Guanine nucleotide-binding protein G(t) subunit alpha-3	Gnat3	23.461	24.7873	24.6092	24.7042	24.3073	24.5589	24.9028	25.125	23.6704	24.6853	24.2453	24.0309	24.3047	24.7274	23.8971	6	4	4	40.294	0	323.31	161	354		0.174387	0.315689
P19627	Guanine nucleotide-binding protein G(z) subunit alpha	Gnaz	20.2168	20.4626	19.5942	20.5872	19.7049	20.3956	19.858	20.0413	19.4983	20.6944	20.512	20.2019	20.3962	20.3625	20.7193	3	3	3	40.879	0	70.678	11	355		0.162898	-0.288156
P63245	Guanine nucleotide-binding protein subunit beta-2-like 1	Gnb2l1	20.8503	20.8136	21.0379	21.1799	20.5384	20.7154	20.8757	21.37	21.3987	21.3726	21.0718	20.9712	21.4538	21.233	21.0767	7	7	7	35.076	0	19.93	41	317		0.099816	-0.232839
P20595	Guanylate cyclase soluble subunit beta-1	Gucy1b3	20.5274	20.2891	20.6185	20.7693	20.9148	20.953	20.7388	20.565	20.9256	20.5661	20.616	20.9693	20.2276	20.7957	20.4323	4	4	4	70.456	0	14.946	22	619		0.525334	0.086184
P51840	Guanylyl cyclase GC-E	Gucy2e	19.2085	20.0969	20.6678	20.3884	19.8452	20.1556	20.0874	20.9431	20.0231	20.5119	20.2909	20.5645	20.4881	20.8395	20.4744	8	8	7	120.8	0	17.167	32	1108		0.215776	-0.264469
P0DMW1	Heat shock 70 kDa protein 1B	Hspa1a	23.3988	23.3922	23.5117	23.6644	23.1846	23.7311	23.5177	24.2517	23.6939	23.7105	23.266	23.9667	23.4432	23.6794	23.346	23	19	14	70.184	0	317.28	212	641		0.930567	-0.01231
O88600	Heat shock 70 kDa protein 4	Hspa4	23.6826	23.6161	23.3704	23.5617	23.7768	24.0455	23.4989	23.6126	24.0225	23.5222	23.5147	23.6272	23.4122	23.4131	23.321	22	22	21	94.055	0	209.62	127	840		0.270777	0.122569
P63018	Heat shock cognate 71 kDa protein	Hspa8	26.5803	26.3255	26.6465	26.4759	26.5068	26.5915	26.5177	26.8683	26.7453	26.8252	26.4779	26.7766	26.6741	26.8075	26.7336	26	26	16	70.87	0	323.31	594	646	+	0.0370971	-0.155129
P82995	Heat shock protein HSP 90-alpha	Hsp90aa1	25.1409	25.0366	24.9546	24.9919	25.15	25.1389	25.1508	25.4953	25.0727	25.1868	25.0111	24.9737	25.221	25.153	25.1628	30	30	21	84.814	0	323.31	633	733		0.905646	0.00813723
P34058	Heat shock protein HSP 90-beta	Hsp90ab1	22.953	23.1644	22.9417	23.0585	23.1068	22.8337	22.8555	22.7464	23.1883	22.6784	23.1546	22.8183	23.2002	23.0517	23.0517	24	15	14	83.28	0	237.63	143	724		0.538355	-0.0526457
P01946	Hemoglobin subunit alpha-1/2	Hba1	25.0739	24.9024	24.5775	29.6147	28.9686	25.1631	24.8741	25.5656	25.2091	25.2089	24.4498	24.3244	24.9361	25.0263	25.1711	11	11	9	15.328	0	276.88	240	142		0.100712	1.26966
P02091	Hemoglobin subunit beta-1	Hbb	25.6067	24.8731	25.2822	29.375	28.8726	25.5433	25.1662	26.2883	25.5221	25.3799	24.2508	24.8058	24.3277	25.591	24.8481	12	12	3	15.979	0	323.31	297	147	+	0.0415189	1.44842
P11517	Hemoglobin subunit beta-2		21.4428	21.0294	21.3737	24.9516	25.2874	21.4904	21.1886	21.7073	20.9198	21.2581	20.651	21.0118	20.5499	22.0848	21.1783	11	2	2	15.982	0	243.8	49	147		0.066843	1.2781
Q8VHK7	Hepatoma-derived growth factor	Hdgf	22.8977	22.3604	22.414	22.1859	21.6324	22.6589	22.3871	22.6603	21.9931	21.9076	22.0607	22.2512	21.9935	21.6166	22.6513	7	7	6	26.488	0	49.353	60	237		0.0927317	0.310591
Q923W4	Hepatoma-derived growth factor-related protein 3	Hdgfrp3	21.7469	22.1139	21.9666	22.553	21.566	23.3244	22.218	22.163	21.4357	22.2589	21.423	21.7267	21.9061	22.0514	21.6662	4	3	2	22.446	0	94.448	49	202		0.121756	0.369369
Q6P747	Heterochromatin protein 1-binding protein 3	Hp1bp3	22.0634	21.3733	21.2111	21.7302	21.2823	21.6231	21.6719	21.5727	21.7037	21.0108	21.9036	20.811	21.4621	22.4955	22.2165	3	3	3	60.806	0	60.869	10	553		0.576856	-0.129148
P04256	Heterogeneous nuclear ribonucleoprotein A1	Hnrnpa1	23.7769	24.1247	24.131	24.0921	23.6311	23.8488	24.4883	23.8008	23.1178	23.6533	24.0317	24.3792	23.7349	23.8939	23.6046	13	12	12	34.212	0	323.31	116	320		0.257715	0.191497
Q6URK4	Heterogeneous nuclear ribonucleoprotein A3	Hnrnpa3	23.9728	23.9862	24.1615	24.1939	23.6797	24.0849	24.4318	23.5433	23.6375	23.7892	23.5871	23.7575	23.7901	24.1982	23.9182	13	13	13	39.652	0	323.31	172	379		0.177614	0.173947
G3V9R8	Heterogeneous nuclear ribonucleoprotein C	Hnrnpc	22.1763	22.2072	22.2707	22.0377	22.4406	22.4928	22.7032	22.2632	22.5901	23.0128	22.3022	22.7325	22.317	22.3761	21.9804	9	9	9	32.857	0	132.82	88	298		0.333107	-0.134001
Q9JJ54	Heterogeneous nuclear ribonucleoprotein D0	Hnrnpd	24.1181	23.7599	23.9373	23.9088	23.9926	23.8081	23.8499	23.5681	23.7635	23.9781	23.721	23.7039	23.8792	23.7709	23.5627	8	8	7	38.218	0	210.81	111	353		0.369012	0.0720093
Q3SWU3	Heterogeneous nuclear ribonucleoprotein D-like	Hnrnpdl	21.9611	21.9889	21.938	21.2722	21.7527	21.5507	21.1941	21.0628	21.9167	21.5418	21.4082	22.5025	21.6582	21.0633	21.3142	5	4	4	35.294	0	41.336	32	322		0.733532	-0.0713177
Q794E4	Heterogeneous nuclear ribonucleoprotein F	Hnrnpf	22.698	22.4318	22.6709	22.4325	23.0879	22.5372	22.4796	23.0994	22.9738	22.9582	22.6438	22.7024	22.4732	23.2174	22.6233	6	5	4	45.729	0	149.88	47	415		0.259825	-0.157788
Q8VHV7	Heterogeneous nuclear ribonucleoprotein H	Hnrnph1	24.3617	24.231	23.9004	24.1799	24.4253	24.6478	24.7753	24.629	24.1041	24.3408	24.0738	24.069	23.9218	24.1425	23.7307	7	7	3	49.188	0	323.31	128	449	+	0.00998263	0.361969
P61980	Heterogeneous nuclear ribonucleoprotein K	Hnrnpk	25.4203	25.3711	25.3321	25.5657	25.5807	25.6337	25.0994	25.1108	25.3378	25.4495	25.1049	25.5338	25.3923	25.4087	25.3673	18	18	18	50.976	0	323.31	250	463		0.930463	0.00757408
F1LQ48	Heterogeneous nuclear ribonucleoprotein L	Hnrnpl	23.7701	24.5286	23.9654	24.0696	23.3152	24.1672	23.975	24.0016	23.3008	24.0881	24.2996	23.9764	24.2307	24.0052	23.9711	18	18	18	67.902	0	161.45	108	623		0.681775	-0.0731685
Q62826	Heterogeneous nuclear ribonucleoprotein M	Hnrnpm	22.6668	22.7815	22.4815	22.4989	22.1539	23.0016	22.8392	22.792	22.831	22.7446	22.7941	22.914	22.8415	22.9892	22.0196	6	6	6	73.782	0	29.381	63	690		0.46912	-0.107294
Q6IMY8	Heterogeneous nuclear ribonucleoprotein U	Hnrnpu	24.4355	24.4974	24.7106	24.513	24.0999	24.4323	24.3655	24.31	24.0505	24.8292	24.2362	24.7682	24.6391	24.4972	24.4335	18	18	18	87.731	0	323.31	207	798		0.374487	-0.106599
A7VJC2	Heterogeneous nuclear ribonucleoproteins A2/B1	Hnrnpa2b1	25.1558	25.3398	25.4039	25.1945	24.9384	24.6454	25.1217	24.8343	25.0932	24.5873	24.6704	24.9638	25.2088	25.0641	25.0447	19	19	18	37.477	0	323.31	251	353		0.267137	0.136659
P05708	Hexokinase-1	Hk1	22.338	22.0739	21.9326	22.1113	22.373	21.5919	22.2076	22.0179	22.7556	22.043	21.9329	22.0219	21.6279	21.6926	22.6423	10	10	10	102.41	0	34.196	48	918		0.91743	0.0182405
P27881	Hexokinase-2	Hk2	20.0407	19.4065	20.1182	19.913	19.5194	20.3409	19.841	20.5481	20.1528	21.204	19.4851	20.621	20.6762	20.3069	20.1555	4	4	4	102.54	0	21.189	39	917		0.0797521	-0.421335
P63159	High mobility group protein B1	Hmgb1	23.7831	23.601	23.8158	24.5645	23.5478	23.7238	24.3832	24.2807	23.3328	24.4302	23.2708	24.2137	24.2246	23.7748	23.9687	12	12	10	24.893	0	39.054	96	215		0.834332	0.0434637
P62959	Histidine triad nucleotide-binding protein 1	Hint1	22.8252	23.4747	23.325	23.7883	23.1914	24.1991	24.9612	22.8298	23.5069	23.2337	22.973	23.3331	24.0427	22.6041	24.1381	6	6	6	13.777	0	44.589	65	126		0.632889	0.153393
P15865	Histone H1.4	Hist1h1e	23.5814	23.4102	23.0376	23.7573	23.6094	23.5197	24.124	24.5414	24.2525	24.1847	24.2563	24.3647	23.4209	24.3683	24.7268	4	4	4	21.987	0	10.989	56	219		0.0802805	-0.431145
Q00715	Histone H2B type 1	Hist1h2ba	23.0886	22.2631	22.7954	23.1788	22.8685	21.9257	23.4956	22.4628	23.5183	22.619	22.3919	23.0475	22.3996	23.1584	22.162	5	5	5	13.99	0	56.297	26	125		0.891838	0.0340278
P62804	Histone H4	Hist1h4b	23.1477	21.4907	21.1308	20.959	22.0861	22.3407	24.0334	21.9023	22.8992	22.0154	22.5408	21.9479	21.2167	21.6656	22.196	5	5	5	11.367	0	42.352	33	103		0.734226	0.144134
P50503	Hsc70-interacting protein	St13	20.783	20.9299	21.1087	20.8328	21.2851	21.452	21.0411	21.4933	21.7658	19.431	21.278	20.6792	21.0522	21.1844	21.0047	3	3	3	41.279	0	21.105	26	368		0.481116	0.187067
P27605	Hypoxanthine-guanine phosphoribosyltransferase	Hprt1	24.174	24.2636	23.8912	24.6016	24.174	24.4568	24.3017	24.261	24.1486	24.5536	24.2564	24.6675	24.0579	24.405	25.031	8	8	8	24.477	0	155.81	85	218		0.144909	-0.210152
P52296	Importin subunit beta-1	Kpnb1	20.9853	22.2595	21.5217	21.8724	21.8539	21.3379	19.5327	20.9859	21.7788	22.7421	21.5794	22.6948	21.1299	21.4572	21.6679	4	4	4	97.123	0	15.445	30	875		0.109551	-0.619094
D3ZW55	Inosine triphosphate pyrophosphatase	Itpa	20.1523	20.1771	20.107	20.1466	20.5423	20.7514	19.993	20.8168	20.4347	20.5092	20.4749	20.2437	20.2037	20.1382	20.0277	4	4	4	21.927	0	10.839	34	198		0.689991	0.0521512
D3ZLZ7	Inosine-5-monophosphate dehydrogenase 1	Impdh1	23.309	23.9627	23.6456	23.3847	23.6204	23.3668	23.7475	23.6405	23.6375	23.9006	23.5926	23.7459	23.9592	23.4924	23.428	10	10	10	55.292	0	207.08	140	514		0.59928	-0.0581582
P97697	Inositol monophosphatase 1	Impa1	21.4975	21.384	21.3685	21.5037	21.9964	21.7135	21.6667	22.1589	22.2108	22.2404	21.5638	21.784	21.415	21.6215	21.6721	5	5	5	30.511	0	22.949	59	277		0.608027	-0.0801523
Q9JIL3	Interleukin enhancer-binding factor 3	Ilf3	21.0015	20.1915	21.3646	19.6503	20.7456	20.5254	20.5497	20.8298	21.0927	20.7266	20.4798	18.6222	18.0103	20.3311	20.1317	2	2	2	95.934	0	88.249	12	897		0.0764824	0.860598
Q9ET62	Interphotoreceptor matrix proteoglycan 1	Impg1	20.732	21.16	21.4979	21.0879	21.188	21.4978	20.9526	21.6214	21.0512	21.4916	21.0755	21.2739	21.1421	21.3975	21.305	8	8	8	89.837	0	71.013	85	798		0.65889	-0.0554428
P70628	Interphotoreceptor matrix proteoglycan 2	Impg2	21.3668	22.1737	21.9234	22.0481	21.4548	22.9563	21.5708	22.5387	21.71	22.6378	22.2566	21.9878	22.084	21.9402	21.5908	5	5	5	137.55	0	81.701	47	1241		0.973092	-0.00777626
Q8VI04	Isoaspartyl peptidase/L-asparaginase	Asrgl1	20.2835	21.8314	20.4006	22.0787	20.4121	20.8024	20.458	20.5809	20.7321	20.8263	20.8048	20.9952	20.716	20.7276	21.0276	2	2	2	34.41	0	26.414	13	333		0.949132	-0.0164759
Q99NA5	Isocitrate dehydrogenase [NAD] subunit alpha, mitochondrial	Idh3a	22.4628	22.9689	22.9646	23.0267	23.0669	23.0803	22.8955	23.351	22.9494	23.0226	22.5601	22.5996	22.8251	22.8415	22.8627	6	6	6	39.613	0	93.926	100	366		0.119288	0.173023
Q68FX0	Isocitrate dehydrogenase [NAD] subunit beta, mitochondrial	Idh3B	21.1704	21.4512	21.194	21.2073	20.9508	22.0582	20.5731	20.9423	21.5062	21.2132	20.3111	21.0491	20.7285	20.9473	20.3645	3	3	3	42.353	0	17.293	19	385		0.436272	0.195374
P12007	Isovaleryl-CoA dehydrogenase, mitochondrial	Ivd	21.1417	20.884	20.2805	20.9009	21.2288	20.8968	21.2427	21.7107	20.2823	20.471	20.8102	21.8333	20.3968	20.5306	21.1537	5	5	5	46.435	0	12.997	24	424		0.220764	0.30229
Q9QYU4	Ketimine reductase mu-crystallin	Crym	27.1325	25.9695	26.2322	26.1899	26.255	25.963	25.7774	26.0055	27.0119	25.6985	26.4217	25.7131	26.1474	26.0618	27.56	13	13	13	33.554	0	323.31	240	313		0.635521	-0.132648
Q2PQA9	Kinesin-1 heavy chain	Kif5b	19.8417	19.5473	20.1722	19.7809	19.6466	20.1938	19.9772	20.01	20.1178	20.0211	19.7083	19.4719	19.549	19.483	19.8406	3	3	3	109.53	0	95.509	18	963		0.236825	0.147233
Q6P7Q4	Lactoylglutathione lyase	Glo1	24.9056	24.0884	24.7503	23.7418	24.707	24.6187	25.098	25.2481	24.377	24.0678	24.2779	24.2617	24.0752	23.5268	24.5369	10	10	10	20.819	0	35.154	59	184	+	0.0390563	0.472776
Q62733	Lamina-associated polypeptide 2, isoform beta	Tmpo	21.6545	21.3436	21.3767	21.5703	21.2702	22.3375	22.212	21.7692	21.1704	22.4464	21.0335	22.0803	21.4993	21.2856	21.4638	4	4	4	50.277	0	26.464	31	452		0.956552	0.0135765
P70615	Lamin-B1	Lmnb1	23.056	22.1381	22.1457	22.6408	22.6972	22.9038	22.2464	23.1	22.8596	23.5162	23.1671	23.6896	23.1683	23.4282	23.0833	21	21	20	66.606	0	323.31	172	587	+	0.00158057	-0.658272
Q9QX69	LanC-like protein 1	Lancl1	20.5839	19.8462	20.4918	20.8415	20.473	20.8554	20.756	20.6853	20.3401	20.666	20.5482	20.3401	20.8175	20.4214	20.6556	2	2	2	45.239	0	42.889	14	399		0.98245	0.002949
P30349	Leukotriene A-4 hydrolase	Lta4h	20.8789	20.9897	21.4813	21.0171	21.2444	21.1231	20.9611	21.3983	21.3279	21.1939	21.5602	20.9557	20.8882	20.9283	20.9864	8	8	8	69.088	0	83.452	65	611		0.664819	0.0522749
Q62813	Limbic system-associated membrane protein	Lsamp	20.2245	20.3496	20.7741	20.3653	20.3573	20.6032	21.2213	20.0517	20.4338	18.4202	21.1264	20.5037	20.4752	20.8167	21.1714	3	3	3	37.324	0	48.341	18	338		0.475404	0.292
P04642	L-lactate dehydrogenase A chain	Ldha	27.3842	27.4686	27.5041	27.7057	27.079	27.5043	27.3167	27.6294	27.4507	28.0074	27.6433	27.8856	27.9838	27.502	28.0048	22	22	19	36.45	0	323.31	377	332	+	0.010453	-0.315895
P42123	L-lactate dehydrogenase B chain	Ldhb	25.6247	25.555	25.7362	25.6215	26.0822	25.5586	25.8091	25.5391	25.8906	25.336	26.2906	25.6611	26.1408	26.0273	25.9798	12	9	9	36.612	0	165.06	118	334		0.15884	-0.186952
P33124	Long-chain-fatty-acid--CoA ligase 6	Acsl6	21.4106	21.2992	21.3613	21.1296	21.2828	21.0558	21.6237	21.613	21.1886	20.9152	20.7513	21.2071	21.0895	21.2157	19.2545	8	8	8	78.179	0	16.719	18	697		0.0981686	0.455648
P41498	Low molecular weight phosphotyrosine protein phosphatase	Acp1	20.2722	20.3659	20.4814	20.7961	20.4364	20.6444	20.7801	20.0551	20.632	19.7541	20.3403	20.3337	20.3346	19.9512	20.2471	4	4	4	18.151	0	93.367	16	158		0.0741753	0.435269
P38656	Lupus La protein homolog	Ssb	21.5771	21.6744	21.9589	21.962	21.4153	21.5964	21.6981	22.058	21.3669	21.9556	21.5447	21.4655	21.5886	21.392	21.5944	6	6	6	47.777	0	144.56	78	415		0.0711049	0.204195
Q8K4F7	m7GpppX diphosphatase	Dcps	20.804	21.291	20.8625	20.7325	20.495	20.6491	20.4871	20.6301	20.5177	20.5031	20.4998	20.8091	20.2037	20.3689	20.7856	5	5	5	38.713	0	15.57	40	336		0.0959943	0.206601
P30904	Macrophage migration inhibitory factor	Mif	26.7269	26.6477	26.5687	26.7776	27.0795	26.863	27.0397	26.5457	27.0374	26.754	26.798	26.9107	27.2996	26.5859	27.4994	4	4	4	12.477	0	205.46	92	115		0.210154	-0.171655
D3ZAA9	MAGUK p55 subfamily member 2	Mpp2	20.6006	20.5901	21.0707	20.6869	21.0365	20.8304	20.8336	21.0947	20.8506	20.8852	20.7491	21.3094	20.7534	20.3555	20.5263	9	9	9	61.564	0	42.753	35	552		0.325882	0.151404
O88989	Malate dehydrogenase, cytoplasmic	Mdh1	25.9108	25.6355	25.6166	25.6676	25.9385	25.8907	25.7544	26.1679	25.7712	25.9622	25.8626	25.9381	25.5045	26.0188	25.8669	11	11	11	36.483	0	323.31	209	334		0.922627	0.0092144
P04636	Malate dehydrogenase, mitochondrial	Mdh2	24.9861	25.1319	25.3541	25.2254	25.2902	25.4462	25.2124	25.315	25.2582	25.4191	25.1449	25.5133	25.073	25.2865	25.078	17	17	17	35.683	0	323.31	410	338		0.864043	0.01355
P43244	Matrin-3	Matr3	24.3795	25.0809	24.8252	24.9462	24.4885	24.8591	24.5455	24.6253	24.3354	24.5118	24.4124	24.4718	24.6444	23.8143	23.4779	11	11	11	94.446	0	199.77	109	845	+	0.012048	0.474145
P08503	Medium-chain specific acyl-CoA dehydrogenase, mitochondrial	Acadm	19.8472	19.7045	19.8834	20.0177	19.9641	19.668	20.2291	20.7069	20.2571	20.1833	19.0563	20.3567	20.5267	20.3134	20.103	4	4	4	46.555	0	31.538	22	421		0.60144	-0.105993
P70580	Membrane-associated progesterone receptor component 1	Pgrmc1	24.9578	24.1687	24.6183	24.8536	24.8381	24.525	25.0863	24.4564	24.5022	24.2048	24.5119	24.3042	24.9144	24.4191	24.3978	4	4	4	21.598	0	79.127	65	195		0.17487	0.190961
P34926	Microtubule-associated protein 1A	Map1a	20.861	20.2078	21.266	20.5928	20.6666	20.2537	20.3594	20.8735	20.2874	19.9744	19.9088	19.0995	19.9879	21.0782	20.2636	9	8	8	299.53	0	14.22	20	2774	+	0.0324262	0.549152
P15205	Microtubule-associated protein 1B	Map1b	24.4954	24.5378	24.3391	24.5129	24.3279	24.7453	24.5007	24.8648	24.1029	24.6504	24.0542	24.4744	24.3454	24.4594	24.3893	50	50	49	269.64	0	323.31	358	2461		0.161516	0.150339
P15146	Microtubule-associated protein 2	Map2	22.3875	22.274	21.7438	21.7796	21.8064	21.8767	23.0102	22.1967	22.2868	21.9244	20.7929	21.8416	21.3145	22.0549	21.1865	16	16	16	202.41	0	50.388	62	1861		0.051569	0.496788
Q5M7W5	Microtubule-associated protein 4	Map4	21.2058	20.6205	20.9062	20.66	21.1664	21.125	21.5436	20.1438	20.71	20.7994	20.9334	20.6537	20.8466	20.5516	20.3936	7	7	7	110.3	0	22.587	30	1057		0.400244	0.15531
Q63560	Microtubule-associated protein 6	Map6	21.7254	22.3075	21.4782	22.0027	21.5639	21.2069	22.3862	21.2322	21.5058	21.4908	22.1703	21.1895	22.2257	22.0784	21.2932	10	10	10	100.48	0	186.06	54	952		0.689701	0.0912623
P97700	Mitochondrial 2-oxoglutarate/malate carrier protein	Slc25a11	20.5552	21.191	20.9466	20.429	20.5437	20.5424	21.1167	20.9177	20.2382	21.221	21.4564	20.7474	20.8651	21.4156	21.0856	5	5	5	34.133	0	46.893	38	314		0.485367	-0.13929
P53987	Monocarboxylate transporter 1	Slc16a1	22.1418	22.2624	22.5984	21.9207	22.8091	21.9235	22.0697	22.7897	22.0126	22.3457	22.0558	22.1809	22.3622	22.6877	22.7141	4	4	4	53.238	0	124.93	34	494		0.993521	0.00133395
O08839	Myc box-dependent-interacting protein 1	Bin1	24.3053	24.2883	25.1993	24.45	24.4992	24.9825	24.4301	23.3543	24.8829	24.9381	24.5232	24.9213	24.415	24.5685	24.4726	6	6	6	64.532	0	23.765	37	588		0.188415	-0.300437
P30009	Myristoylated alanine-rich C-kinase substrate	Marcks	25.8246	24.6487	24.8911	24.6482	24.1466	25.5449	24.8865	25.1221	24.3964	25.6571	24.3162	25.4819	24.2028	24.8543	24.4093	15	15	15	29.794	0	323.31	238	309		0.585905	0.153179
O08557	N(G),N(G)-dimethylarginine dimethylaminohydrolase 1	Ddah1	21.9168	21.5978	21.3929	21.6459	22.2988	21.4526	21.6504	20.869	22.3717	21.1398	21.8554	21.8443	20.9516	21.8018	22.3756	7	7	7	31.426	0	43.95	51	285		0.715287	-0.0900171
Q6MG60	N(G),N(G)-dimethylarginine dimethylaminohydrolase 2	Ddah2	22.6914	22.2659	22.0662	22.277	22.2102	22.3119	22.7866	22.4453	22.277	22.2204	22.0088	22.3985	22.1203	22.1644	22.7004	10	10	10	29.688	0	193.05	105	285		0.242202	0.145022
Q9JJ19	Na(+)/H(+) exchange regulatory cofactor NHE-RF1	Slc9a3r1	20.0689	20.8637	20.5431	20.4561	21.1836	20.7326	20.8435	20.9265	20.3718	21.2177	18.5631	20.8728	20.9956	20.867	20.2183	2	2	2	38.83	0	37.172	13	356		0.471509	0.236174
Q1HCL7	NAD kinase 2, mitochondrial	Nadk2	20.6643	20.2212	20.0974	20.4826	20.0531	19.7907	20.5788	20.0089	20.2151	19.6765	19.5607	20.2778	19.7752	19.7892	20.1688	2	2	2	48.116	0	36.133	8	425	+	0.0458931	0.316417
B0BNM1	NAD(P)H-hydrate epimerase	Apoa1bp	20.6764	20.576	20.6727	20.9008	20.8289	21.0873	21.0725	20.7892	20.5446	21.1099	19.7966	20.8899	20.4942	20.7313	20.1382	3	3	3	30.89	0	11.589	16	282		0.0800753	0.303254
Q66HF1	NADH-ubiquinone oxidoreductase 75 kDa subunit, mitochondrial	Ndufs1	20.4768	20.4658	20.6557	19.7495	20.8759	19.9356	20.5141	20.6564	20.6173	20.916	21.1511	20.9847	20.1505	21.2627	21.1755	7	7	7	79.411	0	45.398	40	727		0.0640753	-0.402961
Q71UE8	NEDD8	Nedd8	21.019	20.3494	20.42	20.8055	20.3077	20.5078	20.7123	20.6726	20.9249	20.8176	20.4161	21.0586	20.8748	20.5587	20.8705	2	2	2	89.723	0	NaN	19	81		0.14065	-0.178294
P13596	Neural cell adhesion molecule 1	Ncam1	25.2862	24.7793	24.7569	24.7492	24.9774	24.6283	24.7266	24.9658	24.7394	24.6686	24.9495	24.7692	24.4738	24.6417	24.8326	28	28	28	94.657	0	323.31	562	858		0.0940491	0.182463
O35095	Neurochondrin	Ncdn	19.9479	20.0563	20.1319	20.3789	20.1336	19.8315	20.1297	19.8504	19.9591	19.6702	20.0909	19.4529	20.0584	20.1891	20.1309	5	5	5	78.923	0	11.479	23	729		0.174528	0.173085
P97685	Neurofascin	Nfasc	22.1148	21.7543	22.1365	21.6946	22.6257	21.9094	22.3345	22.2304	22.0946	21.3273	22.0491	21.9554	22.0551	21.9878	21.7662	7	7	7	138	0	13.557	35	1240		0.202704	0.189949
Q9Z0J8	Neuronal growth regulator 1	Negr1	20.2614	20.6915	20.8849	20.6086	18.9715	20.6144	20.6468	19.2531	21.2545	21.742	21.0421	20.9014	20.3821	21.731	21.5929	2	2	2	37.858	0	10.674	19	348	+	0.0418509	-0.802712
Q812E9	Neuronal membrane glycoprotein M6-a	Gpm6a	22.9632	23.3994	23.3414	23.3998	23.3464	23.2037	23.5091	23.55	23.4467	22.8012	23.4626	23.2332	23.1365	23.0055	23.8857	3	3	3	31.195	0	21.166	39	278		0.718563	0.0491319
P84076	Neuron-specific calcium-binding protein hippocalcin	Hpca	20.8931	20.5897	20.9479	20.7485	21.4086	20.7131	21.1053	21.0759	21.0963	20.3812	21.3226	20.9263	20.3768	20.9724	21.209	5	5	3	22.427	0	13.43	42	193		0.80887	0.0381284
P97546	Neuroplastin	Nptn	22.0916	21.9106	21.4721	21.1291	21.8327	21.9521	22.1785	22.2411	22.1659	22.4024	21.2296	22.4306	21.4733	21.743	21.5116	4	4	4	43.931	0	48.517	31	393		0.842115	-0.0428219
Q5FVM4	Non-POU domain-containing octamer-binding protein	Nono	22.0574	22.0123	21.9128	21.6628	21.6283	21.2972	22.1229	21.6748	21.2748	21.6896	22.3686	21.2992	21.8466	21.8285	22.0665	8	8	7	54.925	0	19.79	33	476		0.833046	0.0348685
O35987	NSFL1 cofactor p47	Nsfl1c	21.4827	21.6441	21.6259	21.429	21.4546	21.0947	21.2427	20.9401	21.6365	20.6829	21.1741	21.4746	21.1958	21.1051	21.4621	10	10	10	40.679	0	46.349	89	370		0.360571	0.129105
Q63525	Nuclear migration protein nudC	Nudc	20.4647	20.2718	20.3687	20.3723	20.4475	20.3413	20.3397	20.3782	20.1693	20.2384	20.7056	21.1236	21.1072	20.3549	20.6931	5	5	5	38.412	0	11.614	35	332		0.211362	-0.190125
P62961	Nuclease-sensitive element-binding protein 1	Ybx1	21.6545	20.2011	20.6957	20.6028	20.5459	20.8633	20.9073	20.8946	21.0819	21.517	19.5405	21.7694	20.8949	20.4483	20.3954	5	5	3	35.73	0	128.15	40	322		0.833685	0.0636437
P13383	Nucleolin	Ncl	24.1751	23.6514	23.8303	24.0513	24.2684	23.8563	24.0357	24.1523	24.1092	24.225	24.071	24.4338	23.8276	24.0234	24.0788	14	14	14	77.146	0	323.31	140	713		0.402542	-0.0845592
P13084	Nucleophosmin	Npm1	22.5639	22.1855	22.2814	21.802	22.6125	22.0512	21.563	22.7232	22.1634	22.2541	21.9688	22.8741	22.8835	22.5356	22.4981	5	5	5	32.56	0	136.35	39	292		0.17634	-0.266836
Q05982	Nucleoside diphosphate kinase A	Nme1	23.4526	23.3084	23.1893	23.2924	23.0463	23.2661	23.6563	23.8793	23.0303	23.2821	23.027	23.6234	22.8688	22.8636	23.6239	6	6	2	17.193	0	56.821	45	152		0.435723	0.127978
Q9Z2G8	Nucleosome assembly protein 1-like 1	Nap1l1	21.8016	21.5546	21.3597	21.7921	21.7639	21.8467	21.3394	21.8116	21.8023	21.4172	21.8524	21.585	21.9096	21.3178	21.7609	5	5	4	45.203	0	47.49	65	390		0.600122	-0.0650868
P04182	Ornithine aminotransferase, mitochondrial	Oat	21.0725	21.1401	21.3442	20.7436	21.0396	21.8318	21.2104	21.3565	21.4789	21.419	21.5129	21.7884	21.1428	20.87	21.0054	6	6	6	48.332	0	29.612	28	439		0.905385	-0.0208757
Q4V8B0	Oxidation resistance protein 1	Oxr1	21.4976	21.2155	21.1214	21.6928	21.3437	20.9586	21.3619	20.9202	21.2332	21.3867	21.2225	21.2479	20.8966	21.4926	21.1551	5	5	5	92.809	0	43.972	41	839		0.593497	0.0636716
P04550	Parathymosin	Ptms	23.8767	23.0825	23.4569	23.8377	23.2526	22.7757	24.058	23.117	23.5517	21.9073	22.8566	22.7059	23.3087	23.0895	24.1631	3	3	3	11.559	0	44.246	43	102		0.258259	0.332814
Q812D1	PC4 and SFRS1-interacting protein	Psip1	21.0847	20.3806	20.1167	20.5651	20.6902	20.2832	20.6976	21.133	20.8849	21.9163	21.8161	21.6315	20.8246	21.4474	21.007	4	3	3	59.638	0	12.464	21	528		0.471302	-0.334785
P10111	Peptidyl-prolyl cis-trans isomerase A	Ppia	24.9904	25.2666	25.2837	25.2785	25.0007	25.5333	25.785	25.1505	25.0757	25.0238	24.834	25.2296	24.9401	25.4358	25.2376	10	10	10	17.874	0	323.31	163	164		0.175772	0.165403
Q6DGG0	Peptidyl-prolyl cis-trans isomerase D	Ppid	20.5387	20.4375	20.5032	20.3119	20.7064	20.8168	20.653	20.8032	20.801	20.9157	21.1323	20.9475	20.3132	20.9068	20.7628	3	3	3	40.765	0	57.415	20	370		0.157448	-0.175811
P17438	Peripherin-2	Prph2	22.336	23.0038	22.9396	23.4555	22.5374	23.7373	23.1495	23.343	22.3348	23.1581	22.8563	23.1336	23.3174	23.6909	22.9546	8	8	8	39.267	0	97.363	104	346		0.869508	-0.0363729
Q63716	Peroxiredoxin-1	Prdx1	24.1997	23.9075	23.1685	24.2452	23.5827	23.8222	23.3987	24.6651	23.769	23.1224	23.8601	22.6992	23.0243	23.1891	23.8515	9	9	8	22.109	0	60.224	69	199	+	0.0403345	0.521059
P35704	Peroxiredoxin-2	Prdx2	25.7506	25.4354	25.4293	25.8231	25.8945	25.7022	25.3892	26.074	25.3	25.7341	25.9148	25.7935	25.3106	25.9178	25.6214	12	12	12	21.783	0	253.16	183	198		0.640286	0.060163
Q9R063	Peroxiredoxin-5, mitochondrial	Prdx5	22.1871	22.4417	22.5992	22.7693	22.9124	23.0088	22.5087	22.5435	22.5252	22.3875	22.7322	22.6483	22.2442	22.8775	22.2296	5	5	5	22.178	0	12.321	34	213		0.386224	0.111519
O35244	Peroxiredoxin-6	Prdx6	22.7152	23.0495	23.0171	22.8663	23.185	22.71	22.7205	22.3883	22.5831	22.4076	22.9412	22.763	22.7447	22.6958	22.3803	8	8	8	24.818	0	54.381	85	224		0.139984	0.174607
P20942	Phosducin	Pdc	25.4698	25.5614	25.9405	26.0028	25.7076	25.5629	25.3277	25.3585	25.525	26.0978	25.3918	25.5457	25.7511	25.6384	25.7285	9	9	9	28.129	0	323.31	204	246		0.49048	-0.0851433
P16036	Phosphate carrier protein, mitochondrial	Slc25a3	23.0726	24.147	23.4881	23.7735	23.2653	23.575	24.0335	23.9908	23.4814	24.005	24.2142	23.5497	23.6604	24.1045	24.1503	8	8	8	39.445	0	101.38	53	356		0.427548	-0.147969
Q91XU8	Phosphatidate cytidylyltransferase 2	Cds2	20.3473	20.1594	20.5151	19.7503	20.2496	20.4246	20.6853	19.8243	21.2523	20.2969	20.4054	20.3348	20.1215	19.4095	20.5233	3	3	3	51.322	0	69.391	12	443		0.7292	-0.075175
P31044	Phosphatidylethanolamine-binding protein 1	Pebp1	26.2327	26.2892	26.4669	26.1618	26.1319	26.2746	26.0483	25.9416	26.7154	26.0473	26.0828	26.2287	26.0888	26.2569	26.3424	11	11	11	20.801	0	323.31	284	187		0.614433	-0.0490189
P16446	Phosphatidylinositol transfer protein alpha isoform	Pitpna	20.5067	21.1032	20.5978	21.3739	20.8801	21.1275	21.3299	21.1425	20.9645	21.3468	21.9118	20.8541	20.4234	21.2315	21.1575	3	3	3	31.907	0	13.94	38	271		0.709715	-0.0736418
P38652	Phosphoglucomutase-1	Pgm1	21.1518	21.4051	20.7865	21.1058	21.0693	21.0668	20.9492	21.3508	21.1822	20.7995	21.0461	21.4197	20.9187	21.227	20.8376	7	7	7	61.402	0	73.945	68	562		0.362743	0.114571
P16617	Phosphoglycerate kinase 1	Pgk1	26.2058	26.5331	26.4769	26.3745	26.3602	26.7393	26.4459	26.5116	26.2243	26.2796	26.3735	26.2843	26.2599	26.4609	26.3832	23	23	23	44.538	0	323.31	466	417		0.120694	0.108597
P25113	Phosphoglycerate mutase 1	Pgam1	25.7883	25.4128	25.889	25.7546	25.7247	26.0083	25.6558	25.7616	25.5906	25.7705	25.1182	25.5534	25.5638	25.5167	25.3916	14	14	14	28.832	0	323.31	242	254		0.0668783	0.202018
O08618	Phosphoribosyl pyrophosphate synthase-associated protein 2	Prpsap2	19.6603	20.8957	20.3206	20.1405	20.1403	20.3478	19.9883	20.1758	20.2135	21.2736	20.0742	20.7851	19.9395	19.9376	19.9087	2	2	2	40.866	0	47.912	15	369		0.956393	0.0132811
P11505	Plasma membrane calcium-transporting ATPase 1	Atp2b1	21.9638	22.1125	22.2433	21.8598	22.2251	22.5901	21.881	21.9271	22.1461	21.9937	22.3525	22.335	21.829	22.0761	22.0161	13	13	9	134.69	0	239.17	110	1220		0.959213	0.00561857
P11506	Plasma membrane calcium-transporting ATPase 2	Atp2b2	20.0276	20.1557	20.4269	19.8931	20.4393	20.2628	20.0274	20.3272	20.4087	19.9063	20.1962	20.1881	20.1999	19.853	19.9644	6	3	3	136.81	0	38.468	24	1243		0.261331	0.116601
P63004	Platelet-activating factor acetylhydrolase IB subunit alpha	Pafah1b1	20.7189	20.78	21.0677	20.7487	20.8852	21.0738	20.8548	20.9617	21.0299	20.5946	20.9555	20.5802	21.16	21.1093	21.2572	7	7	7	46.67	0	26.366	49	410		0.887878	-0.0162938
O35264	Platelet-activating factor acetylhydrolase IB subunit beta	Pafah1b2	21.8813	21.6705	21.8336	21.1086	22.1069	21.7993	21.7995	21.6043	22.1146	21.8502	21.7525	21.586	21.3475	21.4622	21.6518	4	4	4	25.581	0	100.82	44	229		0.872022	0.022038
Q9EPH8	Polyadenylate-binding protein 1	Pabpc1	20.4277	20.0414	20.3969	20.7676	20.5016	20.2674	20.3347	20.7531	20.338	20.5364	20.492	20.1806	20.8121	20.677	20.0293	3	3	3	70.7	0	128.77	17	636		0.626435	-0.0707378
P85125	Polymerase I and transcript release factor	Ptrf	19.9496	20.1693	19.9241	19.6211	20.1682	19.2522	19.6229	19.6967	20.0756	19.4026	20.5966	19.5047	19.4582	18.9179	20.0289	3	3	3	43.908	0	83.201	23	392		0.571225	0.12514
Q66H20	Polypyrimidine tract-binding protein 2	Ptbp2	21.3451	22.1168	21.2762	21.1606	21.6863	20.7373	21.7344	21.0891	20.8811	20.69	21.8448	21.3234	21.2239	21.231	21.3585	4	4	4	57.488	0	11.434	24	531		0.464195	0.14798
Q63429	Polyubiquitin-C	Ubc	25.6329	24.994	25.411	24.4524	25.7489	24.7021	24.2638	24.4969	25.7706	25.2162	25.5777	25.4621	25.1973	25.4712	25.4642	4	4	4	91.086	0	206.5	99	810	+	0.0453765	-0.46979
P48679	Prelamin-A/C	Lmna	21.8092	21.2404	20.8922	21.2016	21.4385	21.1673	21.047	20.9591	21.3898	20.7415	21.6164	21.5781	21.578	21.0484	21.7167	13	12	12	74.323	0	27.785	46	665		0.365306	-0.146972
Q9JMJ4	Pre-mRNA-processing factor 19	Prpf19	21.0748	21.734	21.1719	21.8485	20.738	21.495	21.8063	21.5481	21.3789	22.1564	21.4489	21.3355	22.0548	21.6109	21.2969	6	6	6	55.238	0	20.924	37	504		0.411096	-0.155839
Q99ML5	Prenylcysteine oxidase	Pcyox1	19.8095	19.8588	20.0925	19.9369	20.1032	19.7266	19.964	19.9658	19.9865	19.7848	20.1278	19.8548	19.8586	20.2934	20.045	3	3	3	56.287	0	18.802	14	504		0.590827	-0.0422907
Q5XIH7	Prohibitin-2	Phb2	21.1071	21.3677	21.2584	20.7029	20.3182	21.5146	21.7425	21.4002	20.9508	21.4804	21.1131	21.667	20.4924	21.635	21.8243	4	4	4	33.312	0	77.932	17	299		0.709078	-0.0876842
P83868	Prostaglandin E synthase 3	Ptges3	21.5801	22.358	21.6012	21.2219	21.723	22.1729	22.0178	22.0398	22.1477	21.6325	21.8018	21.7202	21.5149	21.4521	21.1624	4	4	4	18.721	0	63.466	57	160		0.262178	0.19426
P97584	Prostaglandin reductase 1	Ptgr1	21.2808	21.5669	21.2473	20.9694	21.3295	21.4783	20.8072	21.1504	21.8855	20.7307	21.2001	21.3757	21.0591	21.3872	21.4424	7	7	7	35.718	0	32.184	47	329		0.777348	-0.0430028
P18420	Proteasome subunit alpha type-1	Psma1	20.9308	20.4967	20.4197	21.1233	19.9827	20.5285	19.7215	20.4112	20.5807	20.5313	20.6643	20.611	20.3099	20.5281	20.6546	4	4	4	29.517	0	76.352	15	263		0.858361	-0.0326312
P17220	Proteasome subunit alpha type-2	Psma2	21.4848	21.308	22.2192	21.7405	21.7909	21.6233	21.7532	21.5927	21.5888	22.038	22.2448	21.2729	21.3769	22.7109	21.9511	4	4	4	25.926	0	18.387	24	234		0.294047	-0.209703
P18422	Proteasome subunit alpha type-3	Psma3	21.0933	20.5853	20.2149	20.5468	19.7238	20.6979	21.0615	21.0055	20.4579	20.4012	20.6132	20.1932	20.2841	20.786	21.0618	2	2	2	28.419	0	55.998	13	255		0.768563	0.0582447
P34064	Proteasome subunit alpha type-5	Psma5	23.0466	22.6974	21.6757	22.0366	21.9552	21.7938	22.4503	22.7912	22.3851	22.6407	21.9581	22.766	21.8474	21.5122	23.5476	3	3	3	26.391	0	19.362	14	241		0.650601	-0.135843
P60901	Proteasome subunit alpha type-6	Psma6	21.3746	20.8643	21.3853	20.8141	21.421	20.8799	20.4361	20.7314	21.0876	20.3077	21.5325	20.9834	21.2598	20.9326	20.768	4	4	4	27.399	0	11.873	37	246		0.843672	0.0366807
P48004	Proteasome subunit alpha type-7	Psma7	21.0664	21.2994	21.5255	21.5577	21.0484	21.4171	21.6683	20.8228	20.9316	20.6406	20.9553	20.9724	17.7947	20.6985	21.2716	3	3	3	28.326	0	52.184	23	254	+	0.0381905	1.01831
P40307	Proteasome subunit beta type-2	Psmb2	21.3763	19.8765	20.7672	20.1897	20.6587	20.5393	20.8839	20.7795	21.5344	18.5905	20.3489	21.1298	20.2123	20.2383	20.3418	3	3	3	22.912	0	92.287	24	201		0.392625	0.302307
P40112	Proteasome subunit beta type-3	Psmb3	18.8883	20.8082	21.3415	20.1556	21.1123	20.8184	21.0046	21.266	21.3302	20.7566	20.531	21.0893	20.5404	21.0598	20.8249	4	4	4	22.965	0	48.19	37	205		0.500931	-0.209129
P28073	Proteasome subunit beta type-6	Psmb6	21.0023	20.9288	21.295	21.3944	21.0898	21.4703	20.8298	21.0813	21.0521	21.1709	21.1886	21.7078	20.9973	21.4378	21.4309	2	2	2	25.289	0	56.516	16	238		0.556357	-0.0803788
Q63009	Protein arginine N-methyltransferase 1	Prmt1	19.926	20.3971	20.4256	20.7263	19.566	20.361	20.0387	20.5855	20.2269	20.4151	20.3717	20.3086	20.3754	20.3089	19.994	3	3	3	40.522	0	87.805	25	353		0.536288	-0.100254
O88767	Protein deglycase DJ-1	Park7	24.6994	24.7099	25.1079	25.1002	24.4786	25.7412	24.5994	25.6339	25.1556	25.2666	24.8895	24.7059	24.8214	24.8051	24.4396	5	5	5	19.974	0	221.71	88	189		0.447438	0.149267
P04785	Protein disulfide-isomerase	P4hb	21.2586	21.6113	22.024	20.8226	21.133	21.8378	21.3008	21.4274	22.2998	21.7658	21.0752	21.8033	21.2116	21.0242	21.0627	6	6	6	56.951	0	64.633	34	509		0.908225	-0.0249817
P11598	Protein disulfide-isomerase A3	Pdia3	22.7696	22.6165	22.3725	22.7159	22.7286	22.6146	22.6588	22.6594	22.8302	22.7494	23.1543	22.5009	22.3351	22.6256	22.8524	18	18	18	56.623	0	121.37	128	505		0.968209	-0.00495815
Q63081	Protein disulfide-isomerase A6	Pdia6	20.9647	20.7146	20.8327	20.6566	20.5034	21.2744	20.7004	20.6957	21.0278	20.8268	20.7833	20.5737	20.3674	20.9285	20.9005	5	5	5	48.173	0	17.017	41	440		0.686492	0.0474913
Q5GFD9	Protein IMPACT	Impact	20.9423	20.7039	21.0849	20.6358	20.2991	21.2223	20.8507	20.8241	21.5567	20.9946	20.3393	20.6035	20.2964	20.9544	20.3798	5	5	5	35.995	0	15.861	28	317		0.466478	0.141839
Q9Z0W5	Protein kinase C and casein kinase substrate in neurons protein 1	Pacsin1	23.428	23.1056	23.3652	23.7491	23.7559	23.6007	23.1747	23.2554	23.6762	23.041	23.2842	23.261	23.8286	23.8714	23.4174	11	11	11	50.449	0	323.31	130	441		0.822786	-0.0314777
Q792I0	Protein lin-7 homolog C	Lin7c	19.2125	21.1956	21.0453	21.0992	21.1048	21.3967	20.3137	21.6392	21.271	21.4152	20.7985	21.4086	21.0901	21.159	21.0487	4	4	2	21.834	0	52.207	23	197		0.349111	-0.273984
Q8VBU2	Protein NDRG2	Ndrg2	22.4477	22.7173	22.6964	22.8527	22.8782	22.9855	22.6356	23.1276	22.7525	23.0669	22.4674	22.3854	22.7386	22.6588	22.9948	7	7	7	40.779	0	54.681	95	371		0.45321	0.0871065
P04631	Protein S100-B	S100b	22.7157	22.5307	22.9732	23.146	22.3956	23.5551	22.6268	22.0969	22.3785	19.3192	23.1036	22.3875	19.3824	22.695	22.3512	3	3	3	10.744	0	34.43	31	92		0.0846366	1.02531
Q63945	Protein SET	Set	23.4354	23.3557	22.9825	23.399	22.8839	23.0729	23.4063	24.2374	22.9445	23.4102	23.3484	22.86	22.8217	23.2058	23.3926	6	6	6	33.405	0	227.19	71	289		0.239824	0.209599
Q62885	Protein unc-119 homolog A	Unc119	20.6302	20.6869	21.2217	20.9867	21.4368	20.9653	21.3238	21.3445	21.4259	21.2326	20.8275	21.1141	21.1457	21.5347	20.7492	6	6	6	27.048	0	30.124	51	240		0.702534	-0.0562747
P20717	Protein-arginine deiminase type-2	Padi2	19.6822	19.9985	19.8534	19.1113	20.615	19.5647	18.9002	19.408	20.5208	19.9084	20.0555	20.2504	18.0024	19.2198	20.1868	3	3	3	75.356	0	10.543	24	665		0.748557	-0.111545
P06302	Prothymosin alpha	Ptma	22.6143	23.7031	23.1896	23.4589	23.7645	23.71	23.407	23.342	23.6125	23.5707	23.3859	23.5784	23.2894	23.3518	23.8401	6	6	6	12.382	0	323.31	91	112		0.736943	-0.0549569
P63055	Purkinje cell protein 4	Pcp4	21.3062	21.1699	21.297	21.574	20.9613	21.1459	21.6617	20.0704	21.7318	20.9102	20.8416	20.8171	21.3059	21.6416	20.8481	2	2	2	68.073	0	48.812	13	62		0.884344	-0.0324104
Q8VD52	Pyridoxal phosphate phosphatase	Pdxp	20.9416	21.488	21.1248	20.7453	21.1578	21.6047	21.1222	20.96	21.3508	21.3439	20.887	21.0876	20.7686	21.1112	20.8605	5	5	5	33.114	0	41.815	41	309		0.276116	0.177294
P26284	Pyruvate dehydrogenase E1 component subunit alpha, somatic form, mitochondrial	Pdha1	21.0175	18.4823	21.6897	20.9166	21.1631	22.1836	21.952	22.4515	21.8233	20.5565	21.7203	21.5311	21.3349	21.5209	21.9321	2	2	2	43.226	0	7.486	27	390		0.473256	-0.349231
P49432	Pyruvate dehydrogenase E1 component subunit beta, mitochondrial	Pdhb	21.4131	21.7808	21.8043	21.7422	21.4485	21.423	21.6738	21.5217	20.8308	21.5191	21.8823	21.3674	21.3328	21.7922	21.663	5	5	5	38.982	0	74.159	71	359		0.255925	0.163455
P11980	Pyruvate kinase PKM	Pkm	26.5425	26.4236	26.6671	26.5083	26.6585	26.5928	26.6211	26.7657	26.5382	26.6915	26.6	26.7362	26.764	26.8664	26.8263	39	39	39	57.817	0	323.31	781	531		0.0529069	-0.114308
P50398	Rab GDP dissociation inhibitor alpha	Gdi1	25.7182	25.4743	25.4574	25.5754	25.8199	25.4244	25.6493	25.7713	25.6409	25.6416	25.641	25.6366	25.2901	26.0985	25.865	25	25	20	50.536	0	323.31	271	447		0.592311	-0.0545485
P50399	Rab GDP dissociation inhibitor beta	Gdi2	23.857	23.641	23.5529	23.5939	23.6168	23.5225	23.6793	23.8255	23.8889	23.2207	23.8682	23.4863	23.5992	23.7258	23.8857	18	13	13	50.537	0	109.61	99	445		0.926594	-0.00869513
Q6RUV5	Ras-related C3 botulinum toxin substrate 1	Rac1	21.1807	20.874	20.8073	21.3767	21.4357	21.2252	21.6842	20.8769	21.2962	20.8818	21.3713	20.764	21.2028	21.0708	20.9926	4	4	3	21.45	0	32.43	34	192		0.434729	0.106414
O35509	Ras-related protein Rab-11B	Rab11b	21.7044	21.415	21.4616	21.7091	21.9014	22.0114	21.5132	21.8003	21.3067	21.7177	21.4121	21.9628	21.3251	21.5249	21.5879	8	8	8	24.488	0	19.425	48	218		0.14681	0.171893
P61107	Ras-related protein Rab-14	Rab14	22.341	22.4037	22.5491	22.2388	23.3083	22.5377	22.1159	23.02	22.4333	22.761	22.9246	22.2975	22.3351	22.3472	22.3069	5	5	5	23.927	0	130.28	71	215		0.517608	0.111863
Q6NYB7	Ras-related protein Rab-1A	Rab1A	22.5315	22.6662	22.6508	22.4115	23.072	22.5294	22.2608	22.6316	23.2138	22.6468	22.4887	22.4443	22.5116	22.8501	22.9372	5	5	2	22.677	0	30.55	59	205		0.348513	-0.121862
P10536	Ras-related protein Rab-1B	Rab1b	20.8242	21.7429	20.9671	21.1139	21.0931	20.9332	21.2892	21.1301	21.0245	20.8207	21.0286	20.5981	20.8649	21.3145	20.9751	5	2	2	22.163	0	13.847	19	201		0.133918	0.196766
P05712	Ras-related protein Rab-2A	Rab2a	21.8207	21.441	21.6239	21.2298	21.7447	21.5512	21.7965	21.1804	21.7277	21.5905	21.2808	21.9857	21.6136	21.3604	21.2128	8	8	8	23.535	0	203.97	52	212		0.582614	0.0810134
P63012	Ras-related protein Rab-3A	Rab3a	23.5714	23.5702	23.728	23.364	23.6449	23.3636	23.3875	23.7589	23.3588	23.0733	23.1725	23.2366	23.3002	23.876	23.8048	7	7	6	24.97	0	269.17	145	220		0.506338	0.0887356
P62824	Ras-related protein Rab-3C	Rab3c	21.3454	18.9592	20.9788	21.0314	21.2711	21.4455	21.0893	21.1774	21.0879	21.2461	21.3456	21.2153	20.8454	21.0104	20.5501	2	2	2	25.872	0	35.412	17	227		0.858865	-0.0557101
M0RC99	Ras-related protein Rab-5A	Rab5a	21.4205	21.4795	21.4074	20.9813	21.3547	21.3263	21.0516	21.1845	21.5545	21.3186	21.498	21.4086	21.1959	20.9236	21.1696	3	3	3	23.624	0	14.569	23	215		0.975586	-0.00304532
P09527	Ras-related protein Rab-7a	Rab7a	21.6722	21.3706	21.6019	21.185	21.86	21.4794	21.5597	21.2424	21.8026	21.5037	21.6144	21.2263	21.1333	21.5301	21.2913	6	6	6	23.504	0	142.75	77	207		0.477621	0.0841646
P63322	Ras-related protein Ral-A	Rala	20.8881	21.128	20.8838	21.3883	20.6302	20.7062	21.0882	20.7251	20.5195	20.259	20.4689	20.6333	20.7394	20.8796	20.7895	2	2	2	23.553	0	15.451	8	206		0.0549642	0.264029
Q6AXX6	Redox-regulatory protein FAM213A	Fam213a	19.8482	19.5857	19.4633	19.4954	20.0427	19.7139	19.392	20.2404	19.9145	20.1001	20.1155	20.3322	19.4865	19.8125	19.4236	3	3	3	25.763	0	63.507	13	229		0.762685	-0.0569453
Q64548	Reticulon-1	Rtn1	21.1386	21.2961	21.2258	21.3648	21.0848	21.8671	21.5116	20.9515	21.0424	21.0777	21.418	21.9428	20.8841	20.7556	21.0299	10	10	10	83.001	0	36.119	47	777		0.355465	0.158699
Q9JK11	Reticulon-4	Rtn4	24.0354	24.0312	23.5492	23.9676	23.4488	24.1926	23.9841	23.9068	24.1239	24.4704	23.0076	23.9918	23.1555	23.3141	23.3551	11	11	11	126.39	0	89.539	130	1163		0.288648	0.227411
P02696	Retinol-binding protein 1	Rbp1	21.3642	21.3072	20.8451	21.7658	21.1892	21.4626	21.4443	21.2237	21.328	21.6478	21.2226	21.4114	21.3343	21.072	21.8088	4	4	4	15.834	0	21.994	31	135		0.633872	-0.0611043
Q5XI73	Rho GDP-dissociation inhibitor 1	Arhgdia	23.8612	23.1585	23.172	23.1822	23.8756	23.1174	22.7201	23.3305	23.2991	22.7704	23.3836	23.4117	23.3537	23.3006	22.8409	6	6	6	23.407	0	59.234	66	204		0.453557	0.127141
P51489	Rhodopsin	Rho	27.394	27.8323	27.7632	27.3039	27.1255	28.416	28.2038	27.9066	27.4689	28.7479	28.3864	29.0912	28.8168	28.3723	28.1938	5	5	5	39.041	0	323.31	236	348	+	0.00861329	-0.717266
Q63651	Rhodopsin kinase	Grk1	20.3523	20.5238	20.7057	21.4247	20.3932	22.0072	21.2693	21.4836	19.9241	21.1221	19.69	21.1032	21.3379	21.4172	20.867	8	8	8	63.768	0	51.083	39	564		0.595617	0.173452
P29315	Ribonuclease inhibitor	Rnh1	20.6287	21.1749	20.7899	20.8238	20.8183	20.6244	20.8539	20.4736	20.6976	20.6809	20.3904	20.982	21.0371	20.7584	20.941	4	4	4	49.974	0	16.276	24	456		0.844448	0.0217881
P60892	Ribose-phosphate pyrophosphokinase 1	Prps1	20.1038	19.287	19.9368	20.3462	20.49	19.3364	20.5892	20.608	19.8966	20.0632	20.4205	20.3919	20.2867	20.6501	20.0319	5	5	5	34.834	0	12.377	17	318		0.479531	-0.150526
D4AE41	RNA binding motif protein, X-linked-like-1	Rbmxl1	22.0747	22.6233	22.7525	22.1537	22.0043	22.8906	22.5971	22.3262	22.1682	21.7716	21.8874	22.1923	22.2385	22.0496	22.3904	5	5	5	42.249	0	103.99	42	388		0.11863	0.256617
Q8K3P4	RNA-binding protein Musashi homolog 1	Msi1	19.2097	20.6685	21.6189	20.7597	21.0022	21.0193	20.8325	21.5104	21.1485	21.7285	21.142	21.0638	20.3762	21.4783	19.9092	5	5	5	39.133	0	61.523	36	362		0.709464	-0.12673
Q5PPM7	Rod outer segment membrane protein 1	Rom1	22.6475	23.2959	23.0239	23.5437	22.6125	23.2989	23.2366	23.5354	22.3189	23.7894	22.9236	23.4107	23.2092	23.44	23.4148	10	10	10	37.237	0	49.162	105	351		0.753623	-0.0642872
Q498U4	SAP domain-containing ribonucleoprotein	Sarnp	20.8051	20.9626	21.205	20.6912	20.6376	20.9626	20.7263	21.2914	20.7331	20.5052	19.5963	18.3543	19.6824	19.087	20.5215	2	2	2	23.605	0	68.389	13	210	+	0.00624727	1.01784
P0C219	Sarcolemmal membrane-associated protein	Slmap	22.0068	21.5421	21.3534	21.088	21.6554	21.711	22.3587	21.8797	21.9079	20.8857	21.8619	21.4882	21.599	21.5672	23.3473	6	6	6	98.223	0	19.094	26	858		0.994225	0.0022471
P11507	Sarcoplasmic/endoplasmic reticulum calcium ATPase 2	Atp2a2	20.1454	20.8816	20.3573	20.4526	20.6171	20.6932	20.9198	20.5149	20.5692	20.4333	21.398	20.4624	20.3772	20.9258	20.805	5	5	4	114.77	0	19.829	38	1043		0.813539	-0.0428171
P15887	S-arrestin	Sag	28.5835	28.8496	28.9991	29.4656	29.012	28.988	28.8629	29.8858	28.2943	29.335	28.9389	29.3433	29.387	29.4763	29.6735	32	32	31	44.949	0	323.31	878	403		0.374356	-0.203939
O88453	Scaffold attachment factor B1	Safb	22.5943	23.1539	22.6157	22.5033	22.5028	22.3003	21.4138	22.741	19.0526	21.8834	22.5559	22.3108	22.5171	22.3405	22.4405	5	5	5	104.57	0	25.106	19	931		0.310384	0.488672
Q6AY84	Secernin-1	Scrn1	22.3912	22.4113	22.043	21.9657	21.9666	22.2632	21.9158	22.4085	22.2625	21.8239	21.9643	22.2689	22.4301	22.3968	22.3326	8	8	8	46.396	0	68.128	83	414		0.839217	0.026216
B3GNI6	Septin-11	Sept11	20.5639	20.2931	20.5019	19.9776	19.7661	20.8513	20.0802	20.6235	20.3089	20.4074	19.9072	20.062	19.6415	19.7188	20.1446	5	5	5	49.694	0	24.524	19	431		0.0537441	0.353152
Q9JJM9	Septin-5	Sept5	20.3386	20.4557	20.6191	21.0823	20.3945	19.4929	20.6218	20.3632	20.6289	20.716	20.8043	20.8153	20.7275	20.5521	20.8337	3	3	3	42.852	0	81.782	15	369		0.0990922	-0.286549
Q9WVC0	Septin-7	Sept7	21.7564	21.9843	21.9694	22.2645	21.7444	22.4117	21.9168	21.8503	22.0323	21.9397	22.15	21.771	22.0562	22.1041	21.9247	9	9	9	50.507	0	93.121	79	436		0.84168	0.0200145
Q09167	Serine/arginine-rich splicing factor 5	Srsf5	21.1564	21.6131	21.9445	21.4866	21.3544	21.3648	21.3739	21.5484	21.7585	21.3261	21.1529	21.2983	21.0387	21.0996	20.6173	4	4	4	30.891	0	13.004	31	269	+	0.0381301	0.329594
P63331	Serine/threonine-protein phosphatase 2A catalytic subunit alpha isoform	Ppp2ca	22.5708	22.0351	22.0749	22.3648	22.5216	22.2891	22.0955	22.4949	22.3748	22.2571	22.1612	22.0153	22.1368	22.2375	21.9902	8	8	8	35.608	0	189.75	102	309		0.167118	0.129594
P63088	Serine/threonine-protein phosphatase PP1-gamma catalytic subunit	Ppp1cc	21.6704	21.5029	21.8127	21.5902	21.4979	21.6433	21.1774	21.6711	21.4264	21.4478	21.4935	21.6592	20.9622	21.7058	21.1526	9	9	2	36.983	0	44.428	70	323		0.102847	0.203499
P02770	Serum albumin	Alb	24.1563	25.0014	24.8174	24.1948	24.4827	25.4878	24.5966	24.4059	24.0691	23.7211	25.5733	24.1103	23.904	25.8274	23.7873	37	37	34	68.73	0	323.31	349	608		0.430156	0.271524
Q9JHY2	Sideroflexin-3	Sfxn3	20.2099	20.3906	20.7823	20.3036	20.5452	19.7971	20.5232	20.4582	20.3109	20.9623	20.9666	20.6384	20.0544	21.3227	20.2712	5	5	5	35.433	0	13.651	30	321		0.153843	-0.274399
P23978	Sodium- and chloride-dependent GABA transporter 1	Slc6a1	23.6164	23.2528	22.7201	23.5337	24.9334	23.1246	23.591	23.6218	23.8481	24.3681	22.2731	23.6147	22.5874	24.0456	23.6756	3	3	3	67.001	0	18.916	29	599		0.919594	-0.036272
P31647	Sodium- and chloride-dependent GABA transporter 3	Slc6a11	23.4624	22.8796	22.9519	22.561	22.7118	22.4751	23.7565	21.4898	23.259	22.3678	22.9361	22.8394	22.6585	22.1982	22.8992	2	2	2	69.946	0	64.713	25	627		0.997838	-0.000754595
P28572	Sodium- and chloride-dependent glycine transporter 1	Slc6a9	21.2554	22.3718	22.2245	21.1539	21.095	21.3312	21.405	21.2037	21.6063	20.9973	21.4456	21.3963	21.1738	20.9931	21.4814	4	4	4	71.06	0	93.133	22	638		0.218158	0.259945
Q9QZM6	Sodium/potassium/calcium exchanger 1	Slc24a1	20.5103	20.4786	20.6088	20.787	20.8755	20.8545	21.124	21.5374	20.0457	22.8755	21.333	22.1778	22.8359	21.3542	21.1721	5	5	5	129.98	0	210.14	34	1181	+	0.0473446	-0.780455
P06685	Sodium/potassium-transporting ATPase subunit alpha-1	Atp1a1	23.7369	23.5981	23.5564	23.6433	23.5877	23.6148	23.799	23.946	23.5283	23.8006	23.5788	23.4196	23.7027	23.8926	23.7593	30	17	16	113.05	0	323.31	244	1023		0.821224	-0.0184326
P06686	Sodium/potassium-transporting ATPase subunit alpha-2	Atp1a2	21.5373	19.9031	20.354	20.2013	20.5269	20.8014	20.6439	19.908	21.2588	20.8993	20.8197	21.6857	20.2445	19.5868	20.4164	23	7	7	112.22	0	37.788	37	1020		0.936984	-0.0281887
P06687	Sodium/potassium-transporting ATPase subunit alpha-3	Atp1a3	25.7819	26.0304	26.0168	26.0187	25.9215	25.9793	26.0911	26.119	25.9261	25.8756	26.0892	25.969	25.9056	25.9992	25.9332	40	40	25	111.69	0	323.31	735	1013		0.224088	0.0669258
P07340	Sodium/potassium-transporting ATPase subunit beta-1	Atp1b1	23.2914	23.6311	23.6189	23.7237	23.6884	23.2258	23.7049	23.5422	23.3472	23.3943	23.8817	23.5348	23.3419	23.5929	23.5286	5	5	5	35.201	0	38.339	80	304		0.767793	0.0277026
P13638	Sodium/potassium-transporting ATPase subunit beta-2	Atp1b2	22.8896	23.1759	23.3225	22.4912	23.8704	22.8861	22.7031	23.5875	22.7812	22.7813	23.7897	22.9511	22.4782	23.046	22.8316	4	4	4	33.412	0	159.26	60	290		0.458486	0.161439
Q63377	Sodium/potassium-transporting ATPase subunit beta-3	Atp1b3	23.8506	22.6958	23.018	22.9817	22.9475	23.2439	23.2698	23.3535	23.3877	22.8905	22.944	23.2238	22.6605	22.9529	22.7179	6	6	6	31.829	0	141.94	77	279		0.148762	0.233393
Q63633	Solute carrier family 12 member 5	Slc12a5	23.6108	23.1591	23.4158	23.0677	23.1909	23.3504	23.1386	23.1605	23.1478	23.1361	23.8589	23.1921	23.2698	23.5986	23.009	13	13	13	126.25	0	74.099	158	1139		0.779612	-0.0341349
P11167	Solute carrier family 2, facilitated glucose transporter member 1	Slc2a1	20.9561	21.836	21.5679	21.2614	21.2982	21.8311	21.4035	21.0292	21.6196	21.8198	21.6025	21.9263	21.3771	21.265	21.3889	5	5	5	53.962	0	84.849	22	492		0.271038	-0.16281
P16086	Spectrin alpha chain, non-erythrocytic 1	Sptan1	23.833	23.4977	23.5014	23.6222	23.7219	23.604	23.3608	23.5327	23.447	23.4196	23.9478	23.6006	23.5133	23.6956	23.5463	68	68	68	284.63	0	323.31	552	2472		0.776776	-0.0229588
Q9QWN8	Spectrin beta chain, non-erythrocytic 2	Sptbn2	19.5391	19.9753	19.692	18.9153	20.0956	20.2129	19.7785	19.7381	19.5299	19.8098	20.1081	20.1084	19.3226	20.0608	20.0069	5	5	5	271.06	0	16.711	15	2388		0.706366	-0.0687947
Q6PEC4	S-phase kinase-associated protein 1	Skp1	21.8145	21.4997	22.1224	22.0383	22.073	22.0225	21.6034	21.4156	22.6999	21.5194	21.5395	21.7739	21.6167	22.0289	21.6154	6	6	6	18.672	0	190.67	55	163		0.73638	0.0629177
Q63413	Spliceosome RNA helicase Ddx39b	Ddx39b	22.8574	22.849	23.0989	23.102	23.0698	23.3122	22.954	23.4235	23.5947	23.2741	22.9878	23.0585	23.0095	23.2252	23.0401	11	11	11	49.035	0	116.21	88	428		0.520848	-0.0678217
P13668	Stathmin	Stmn1	21.6621	21.7479	22.0498	21.6839	21.6883	21.5849	21.7507	21.8189	22.248	21.1418	21.5422	21.6249	21.1742	21.435	21.1766	5	5	4	17.288	0	10.435	33	149		0.144549	0.224021
P48721	Stress-70 protein, mitochondrial	Hspa9	22.3851	22.3096	22.1683	22.2506	22.2649	22.2812	22.2997	22.404	22.0872	22.3577	22.143	22.2886	21.8929	22.2006	22.1044	16	16	16	73.857	0	265.92	159	679	+	0.0340915	0.1333
O35814	Stress-induced-phosphoprotein 1	Stip1	21.7611	21.534	22.0227	22.1328	22.3687	22.1856	21.8403	23.0743	21.9622	21.5011	22.069	22.8175	22.2232	21.8919	21.8271	6	6	6	62.569	0	40.075	35	543		0.518751	0.149795
Q920L2	Succinate dehydrogenase [ubiquinone] flavoprotein subunit, mitochondrial	Sdha	22.6835	22.5598	22.1441	22.7979	22.4178	22.015	22.3625	22.8956	21.5787	22.079	22.2236	22.4289	21.8173	22.6012	22.2872	6	6	6	71.614	0	66.539	45	656		0.104598	0.289311
P51650	Succinate-semialdehyde dehydrogenase, mitochondrial	Aldh5a1	21.128	21.1954	21.3721	21.5431	21.3511	21.2926	21.7937	21.9619	21.5891	21.4167	21.3329	21.2827	21.2708	21.338	21.1516	7	7	7	56.131	0	43.723	72	523		0.207792	0.16067
Q6AXQ0	SUMO-activating enzyme subunit 1	Sae1	21.1594	21.0082	20.6572	20.3557	21.2522	20.4043	20.9713	20.8964	20.3906	20.9383	20.8939	20.3408	20.1498	20.0421	21.195	5	5	5	38.512	0	33.163	15	349		0.163354	0.274491
P07632	Superoxide dismutase [Cu-Zn]	Sod1	23.5672	24.2365	24.0441	24.127	24.0726	23.9429	23.5051	24.1719	23.8863	22.6835	23.6143	23.1542	24.1001	23.7199	24.4347	5	5	5	15.911	0	66.926	76	154		0.243095	0.265845
P07895	Superoxide dismutase [Mn], mitochondrial	Sod2	21.6593	21.2471	21.6823	21.1655	21.1214	21.0046	21.5777	21.2804	21.1308	21.3655	21.3031	21.3085	21.0917	21.6432	21.7485	2	2	2	24.674	0	76.033	26	222		0.561584	-0.0788476
B0BN85	Suppressor of G2 allele of SKP1 homolog	Sugt1	19.2401	19.3821	19.6232	19.21	19.707	20.4761	18.9807	19.1551	19.4235	19.7793	19.4159	19.3318	19.5552	19.695	18.8072	4	4	4	38.09	0	83.066	12	336		0.94319	0.0144033
P09951	Synapsin-1	Syn1	21.7615	21.9128	21.9902	21.2578	22.7156	22.1847	21.6234	21.2483	21.8598	22.1261	21.5441	21.9515	22.3136	21.8683	21.5452	14	14	13	73.987	0	50.794	58	704		0.941573	0.0153658
Q02563	Synaptic vesicle glycoprotein 2A	Sv2a	23.4247	23.1315	22.8143	23.0595	23.1559	22.7108	22.8799	23.2027	22.5226	22.3798	23.0155	22.237	23.0149	22.5368	22.3307	7	7	7	82.66	0	77.182	90	742	+	0.0369816	0.375829
Q63564	Synaptic vesicle glycoprotein 2B	Sv2b	21.3685	21.4404	21.2522	21.4917	21.4994	21.516	20.8052	21.4884	21.3439	21.3591	21.6266	21.8088	21.8235	21.5027	20.7541	4	4	4	77.502	0	10.045	30	683		0.27026	-0.207721
Q62876	Synaptogyrin-1	Syngr1	21.406	21.5373	21.9294	21.6966	22.6424	21.3105	21.8041	22.5008	22.0478	21.6881	20.5722	22.0288	21.9493	21.5504	22.5419	2	2	2	25.668	0	90.169	33	234		0.772416	0.0781531
Q62910	Synaptojanin-1	Synj1	21.8891	21.8315	21.6795	21.7595	21.5496	21.8127	21.9861	22.1018	21.7092	22.0646	21.5621	22.0789	21.3804	21.5666	22.0038	16	16	16	172.88	0	80.535	99	1574		0.910997	0.0136373
P07825	Synaptophysin	Syp	22.8218	23.065	22.2546	21.9146	22.3433	22.7205	22.87	23.5713	22.3114	23.0292	22.2233	22.3344	22.1781	22.2755	23.1099	5	5	5	33.31	0	34.895	73	307		0.407448	0.191936
P60881	Synaptosomal-associated protein 25	Snap25	22.3636	22.3621	22.587	21.9151	22.5055	22.8162	22.365	22.8072	22.5331	22.6548	21.1508	22.3107	22.1941	22.4725	22.4679	7	7	7	23.315	0	186.02	86	206		0.356717	0.187815
P21707	Synaptotagmin-1	Syt1	23.6964	23.9007	23.9597	23.6867	23.9371	24.003	23.7028	23.9172	24.1336	23.7148	23.0809	23.3515	23.5229	23.2718	23.5939	17	17	17	47.398	0	323.31	222	421	+	0.0129061	0.35547
P61265	Syntaxin-1B	Stx1b	22.3648	22.3521	22.2379	22.4363	22.8074	22.5012	22.279	22.0363	22.7187	22.0708	22.4291	22.1104	23.1674	22.4217	22.3097	9	9	9	33.244	0	221.12	107	288		0.879343	-0.0245793
Q08849	Syntaxin-3	Stx3	22.7422	22.4951	22.0907	22.3729	22.7459	22.5717	22.5745	22.8296	22.5902	22.9376	22.1465	22.5498	23.2297	22.6597	22.7042	6	6	6	33.257	0	44.047	56	289		0.781201	-0.046648
P61765	Syntaxin-binding protein 1	Stxbp1	24.5334	24.5492	24.5356	24.517	24.6044	24.7997	24.8504	24.8998	24.4957	24.7248	24.5671	24.8832	24.6419	24.6892	24.6261	27	27	27	67.568	0	323.31	383	594		0.74224	0.0248375
P28480	T-complex protein 1 subunit alpha	Tcp1	21.0218	21.6278	21.4151	21.657	21.4182	21.5776	21.7134	21.6054	21.2786	21.3059	21.5749	21.6132	21.5783	21.5898	21.4575	14	14	14	60.359	0	135.76	99	556		0.987186	0.00151849
Q5XIM9	T-complex protein 1 subunit beta	Cct2	22.0236	22.1879	22.2495	22.5544	22.399	22.2503	22.4293	22.6659	21.6055	21.9432	21.8387	21.8827	22.1168	22.5406	22.1723	8	8	8	57.458	0	85.986	77	535	+	0.0229842	0.314589
Q7TPB1	T-complex protein 1 subunit delta	Cct4	21.5147	21.7126	21.6917	22.0204	21.7451	21.8639	21.8738	21.7731	21.7934	21.9655	21.9595	22.1018	21.7082	22.3066	21.8122	7	7	7	58.099	0	39.918	68	539	+	0.0416682	-0.199286
Q68FQ0	T-complex protein 1 subunit epsilon	Cct5	24.7246	24.7145	24.5642	24.902	25.2698	25.0703	24.5685	25.2785	24.7373	24.505	24.3775	24.8505	25.1274	25.1332	24.3901	7	7	7	59.536	0	153.73	32	541		0.464854	0.114952
Q6P502	T-complex protein 1 subunit gamma	Cct3	21.2532	21.8345	21.7036	21.4761	21.8214	21.4648	21.8411	22.2301	21.9	21.807	22.0692	21.6992	21.302	21.4145	21.4561	10	10	10	60.646	0	49.588	84	545		0.805665	0.0354199
Q05546	Tenascin-R	Tnr	21.7606	21.4618	21.81	21.783	21.2362	21.9639	22.3708	22.1652	21.7879	21.8904	21.7418	22.0783	22.3421	22.3201	22.104	5	5	5	149.37	0	78.133	9	1356		0.25353	-0.183919
P24155	Thimet oligopeptidase	Thop1	20.5814	20.1921	20.3935	20.5456	20.8853	20.6912	20.4851	21.0198	20.9872	20.9042	20.3211	20.8864	20.3535	20.7136	20.6514	6	6	6	78.385	0	14.089	30	687		0.413716	-0.109041
Q9Z0V6	Thioredoxin-dependent peroxide reductase, mitochondrial	Prdx3	22.6975	23.2398	22.9197	22.5996	22.865	22.5973	22.6674	22.8111	22.34	22.5787	22.7058	22.7142	22.4223	22.2824	23.0442	5	5	5	28.295	0	49.185	55	257		0.187022	0.171197
P62329	Thymosin beta-4	Tmsb4x	19.9326	22.6158	22.3742	23.3724	22.3696	21.9847	22.8079	20.3671	22.3082	21.6943	22.4649	21.872	22.2105	21.9534	23.2166	2	2	2	50.526	0	15.258	18	44		0.612633	-0.236787
Q9EQS0	Transaldolase	Taldo1	22.9367	22.5609	22.7652	22.534	22.2788	23.1412	22.7552	23.2057	22.6463	23.2621	22.7595	22.6276	22.4575	22.2517	22.3166	6	6	6	37.46	0	22.442	70	337		0.223567	0.213677
O08629	Transcription intermediary factor 1-beta	Trim28	21.8401	21.5839	21.8425	21.906	22.1578	21.9727	22.2952	22.1564	21.7952	21.786	21.7155	21.2804	21.4536	22.2498	21.2155	9	9	9	88.955	0	70.212	53	835	+	0.0287342	0.350988
P86252	Transcriptional activator protein Pur-alpha	Pura	22.6059	22.4787	21.9167	21.6537	22.0294	23.115	21.6595	21.6922	22.0148	22.6445	21.6934	21.8203	21.8719	22.1573	21.3231	5	5	5	15.322	0	39.711	45	138		0.318354	0.242427
P61589	Transforming protein RhoA	Rhoa	21.6971	21.8696	21.7668	22.1336	21.2869	21.6751	22.4417	21.9039	21.2062	21.796	22.1077	21.8143	21.8445	22.2385	22.0072	3	3	3	21.782	0	31.468	25	193		0.945386	0.0114279
P37805	Transgelin-3	Tagln3	21.2899	21.8154	21.6081	22.0089	21.7451	21.7937	21.8897	21.2471	22.0482	22.0789	21.9679	21.6118	21.204	21.4909	21.0025	4	4	4	NaN	0	93.535	53	199		0.463658	0.150502
P46462	Transitional endoplasmic reticulum ATPase	Vcp	23.3797	22.9843	23.2245	23.0908	23.3504	23.261	23.3615	23.1225	23.4315	23.0744	23.2308	23.2169	22.9964	23.4228	23.0339	28	28	28	89.348	0	323.31	248	806		0.637539	0.0381804
P50137	Transketolase	Tkt	24.7715	24.9993	25.2807	24.9482	24.4395	24.6544	24.8491	25.0056	24.5197	24.7787	24.646	24.9039	24.4761	24.5986	25.1359	20	20	20	67.643	0	323.31	254	623		0.181141	0.16962
P63029	Translationally-controlled tumor protein	Tpt1	20.9085	20.8448	20.6985	21.3727	21.1419	20.844	20.9828	19.9843	20.9953	20.7434	18.7812	18.6927	21.0995	20.3297	21.0985	2	2	2	19.462	0	36.933	8	172		0.23346	0.489393
P48500	Triosephosphate isomerase	Tpi1	28.3251	28.459	28.3929	28.2995	28.2334	28.5359	28.3768	28.0174	27.9386	28.1686	27.7869	28.2174	28.3944	28.2548	28.5384	15	15	15	26.849	0	323.31	419	249		0.453739	0.0886621
Q6AYT3	tRNA-splicing ligase RtcB homolog	Rtcb	20.2537	19.7572	20.6774	20.6175	20.9311	19.9181	20.2355	20.9806	20.8649	19.8492	20.112	20.6915	19.9392	20.5395	20.0515	4	4	4	55.249	0	19.703	27	505		0.485742	0.148715
Q63610	Tropomyosin alpha-3 chain	Tpm3	22.1262	21.7416	21.5239	22.0346	22.4552	21.9382	21.8205	21.8214	22.0662	21.9579	21.8883	21.8765	21.4754	22.1124	22.0709	6	6	5	29.006	0	111.04	51	248		0.925353	0.011632
P09495	Tropomyosin alpha-4 chain	Tpm4	19.6047	20.1224	20.2016	20.1556	20.3254	20.1407	19.8971	19.7873	20.4197	19.8041	20.0671	20.0819	19.8626	19.7454	19.6335	5	4	4	28.509	0	51.233	8	248		0.554084	0.0742011
Q5XIF6	Tubulin alpha-4A chain	Tuba4a	23.4061	23.7563	23.8182	23.5898	23.5748	23.8862	23.7903	23.6006	23.3367	23.5378	23.7063	23.1501	23.7551	23.7089	23.7785	19	3	3	49.924	0	93.846	69	448		0.308432	0.102864
P85108	Tubulin beta-2A chain	Tubb2a	24.9445	26.1257	25.5117	25.4928	25.4844	24.4972	24.6783	23.8208	24.8412	25.2178	24.9683	25.1893	24.7628	24.9154	24.7749	23	8	2	49.906	0	171.35	157	445		0.588842	0.147467
Q4QRB4	Tubulin beta-3 chain	Tubb3	22.4327	23.1471	22.4249	23.0362	23.5699	22.8084	23.2028	22.7998	22.5605	21.9463	22.1269	22.4286	23.847	22.3994	22.3464	16	7	7	50.418	0	192.71	53	450		0.120122	0.406379
Q6P9T8	Tubulin beta-4B chain	Tubb4b	27.2102	27.3866	27.1853	26.9987	26.9622	26.5429	26.8023	26.5882	26.7708	26.9505	27.3719	26.6806	26.9465	27.3048	27.0647	23	23	4	49.8	0	323.31	787	445		0.871421	-0.0228889
P69897	Tubulin beta-5 chain	Tubb5	25.4819	25.5206	25.7109	25.313	25.4908	25.1531	25.5914	25.4186	25.3181	25.7518	25.4529	25.4056	25.6288	25.6776	25.1174	23	6	4	49.67	0	323.31	267	444		0.630398	-0.048852
D3ZQL7	Tubulin polymerization-promoting protein	Tppp	20.9623	20.7126	21.082	20.76	21.0436	20.9721	21.2659	20.075	21.0672	20.3016	18.5045	19.1256	20.0647	20.3775	19.5935	2	2	2	23.546	0	14.417	23	218	+	0.0109955	0.926691
Q4KM49	Tyrosine--tRNA ligase, cytoplasmic	Yars	19.4857	20.1381	19.6175	19.5136	19.5111	20.0304	19.7864	19.6968	19.9436	19.9094	19.7166	19.7655	19.4736	19.5572	19.6282	3	3	3	59.115	0	43.325	9	528		0.748396	0.0352333
Q00981	Ubiquitin carboxyl-terminal hydrolase isozyme L1	Uchl1	23.1328	24.0782	23.9726	24.1541	24.562	23.6183	23.5701	23.5255	24.2616	23.2519	24.406	24.3171	24.9794	23.7678	23.3651	9	9	9	24.838	0	199.75	81	223		0.370602	-0.238408
B2RYG6	Ubiquitin thioesterase OTUB1	Otub1	21.1487	20.5806	20.4234	20.8746	20.5942	21.3342	21.023	21.0737	20.7756	21.3474	20.3373	20.8077	20.2564	21.4626	20.1626	4	4	4	31.27	0	32.872	39	271		0.512438	0.13758
Q9EQX9	Ubiquitin-conjugating enzyme E2 N	Ube2n	22.8653	22.5552	22.9848	22.5778	23.6707	23.4615	23.2059	24.1857	22.9345	22.6675	22.3251	22.5656	22.6754	23.1164	22.5487	4	4	4	17.124	0	43.526	73	152		0.0695229	0.440723
Q7M767	Ubiquitin-conjugating enzyme E2 variant 2	Ube2v2	21.5082	21.0389	21.723	21.5185	21.6326	21.5872	21.6102	21.7724	22.1427	21.8578	22.3255	21.4789	21.4659	21.7782	21.5098	3	3	3	16.353	0	6.609	39	145		0.213284	-0.191785
Q5U300	Ubiquitin-like modifier-activating enzyme 1	Uba1	23.1311	22.6789	23.0759	22.8589	22.7215	22.8827	23.1523	23.1288	22.7528	22.6578	22.9503	22.6881	22.653	22.8615	23.1281	22	22	22	117.79	0	298.74	217	1058		0.11995	0.148977
Q4KM73	UMP-CMP kinase	Cmpk1	19.7537	20.2037	20.1048	20.4255	20.3408	20.2194	20.2116	20.9148	20.3086	19.7871	20.4256	18.8882	20.5263	19.7995	20.914	4	4	4	22.169	0	65.546	15	196		0.511101	0.166352
Q9JJW3	Up-regulated during skeletal muscle growth protein 5	Usmg5	22.0031	21.8724	21.8932	21.8601	20.8542	22.4216	22.05	22.1766	21.5627	22.4446	21.8239	22.1271	22.1947	22.0836	21.8426	2	2	2	64.075	0	110.26	41	58		0.453332	-0.146558
Q04462	Valine--tRNA ligase	Vars	19.8986	20.0904	18.764	19.8859	21.2011	20.3419	20.1852	18.9654	20.2374	20.5994	19.6578	20.8994	20.4344	20.6364	20.3906	4	4	4	140.37	0	13.267	19	1264		0.257846	-0.379367
P63045	Vesicle-associated membrane protein 2	Vamp2	24.3155	24.5975	25.4574	24.4499	24.4432	23.7618	24.3284	23.8676	25.2663	23.433	23.4681	23.2974	24.0052	23.8584	23.3757	4	4	4	12.691	0	323.31	54	116		0.0765799	0.55875
Q9Z270	Vesicle-associated membrane protein-associated protein A	Vapa	21.5667	21.9209	21.5838	21.5237	21.5585	21.1325	21.7923	21.5997	21.7594	22.9102	21.1227	21.7903	21.7732	22.2604	21.9361	4	4	3	27.841	0	29.449	29	249		0.130376	-0.319688
Q9QUL6	Vesicle-fusing ATPase	Nsf	23.7958	24.3973	24.1853	24.2098	24.1342	24.0484	24.3293	24.217	23.6781	23.9295	23.8966	23.8396	23.8309	24.0358	23.7723	27	27	27	82.652	0	323.31	359	744	+	0.00211229	0.291111
O35458	Vesicular inhibitory amino acid transporter	Slc32a1	21.3493	21.9651	21.6298	20.7169	21.8901	22.1669	21.0428	21.015	21.9866	21.5087	21.2278	21.1087	21.4221	18.3144	21.5581	3	3	3	57.407	0	38.431	26	525		0.430047	0.365624
P31000	Vimentin	Vim	26.7203	26.201	26.3614	26.0433	26.3798	25.9744	25.7941	25.7053	26.641	25.6616	26.5369	26.1108	26.082	26.1603	26.2928	31	31	27	53.732	0	323.31	564	466		0.835026	-0.0344031
P62762	Visinin-like protein 1	Vsnl1	20.752	20.718	20.6177	20.6686	20.5637	20.7916	21.0122	20.9724	20.4078	20.3339	20.6952	20.2793	20.8458	21.259	20.88	2	2	2	22.142	0	16.396	23	191		0.309757	0.149988
Q9Z2L0	Voltage-dependent anion-selective channel protein 1	Vdac1	23.121	23.3601	23.242	23.1074	22.9466	23.1961	24.0925	23.1535	23.0512	23.2437	23.6726	23.5068	22.7944	23.7446	23.5709	12	12	12	30.755	0	323.31	186	283		0.712131	-0.0644243
P81155	Voltage-dependent anion-selective channel protein 2	Vdac2	21.2223	21.5039	21.3593	20.9294	20.3813	21.8508	22.2327	22.027	20.9997	21.4499	21.7448	21.7826	21.3321	21.8775	22.3657	7	7	6	31.745	0	25.322	37	295		0.528499	-0.169216
P25286	V-type proton ATPase 116 kDa subunit a isoform 1	Atp6v0a1	21.7161	21.681	21.6252	21.7307	21.5406	22.2303	22.2317	22.0575	21.411	22.1741	22.1759	22.2195	21.691	22.0426	22.0248	13	13	13	96.327	0	34.098	88	838		0.545542	-0.0874591
P62815	V-type proton ATPase subunit B, brain isoform	Atp6v1b2	24.6964	24.6967	24.6379	24.6352	24.7835	24.5204	24.7535	24.5869	24.4214	24.6243	24.8141	24.5825	24.3178	24.6006	24.852	16	16	16	56.55	0	323.31	257	511		0.353381	0.0673721
Q5FVI6	V-type proton ATPase subunit C 1	Atp6v1c1	23.7402	23.2061	23.5337	23.9856	23.82	24.1993	24.112	23.5722	23.8383	23.5348	23.0162	23.876	23.201	23.4026	23.6238	6	6	6	43.9	0	81.184	15	382		0.083439	0.294384
Q6PCU2	V-type proton ATPase subunit E 1	Atp6v1e1	22.8592	22.6678	22.5749	22.7778	22.6333	22.8045	22.8614	22.8995	21.9387	22.1199	22.5893	22.4207	22.4505	22.8397	22.5114	6	6	6	26.128	0	40.385	44	226	+	0.00990378	0.325716
P50408	V-type proton ATPase subunit F	Atp6v1f	20.819	21.3065	20.9166	21.0689	20.8913	20.8826	21.1965	21.2593	20.9956	20.9479	20.9929	20.9159	20.9306	20.6641	21.1705	2	2	2	13.37	0	74.741	11	119		0.2442	0.101726
Q5RKI0	WD repeat-containing protein 1	Wdr1	22.8743	22.3857	22.4957	22.4882	22.6243	22.6577	23.0731	22.8044	22.5529	22.3646	22.9483	22.4005	22.4827	22.9859	22.0011	14	14	14	66.181	0	109.14	93	606		0.607959	0.0797391
O54975	Xaa-Pro aminopeptidase 1	Xpnpep1	20.5445	19.7212	20.3285	19.8463	18.268	20.0622	20.0821	20.5853	20.3197	20.4635	20.484	20.2808	19.7177	19.907	19.9593	2	2	2	69.657	0	41.064	18	623		0.381692	-0.252605
