# Supplementary material for: Dynamin-like Protein 1 (DNML1) as a Molecular Target for Antibody-Based Immunotherapy to Treat Glaucoma
Source: Int J Mol Sci. 2022 Nov 7;23(21):13618. doi: 10.3390/ijms232113618 (PMC9654827; doi:10.3390/ijms232113618)
Supplement: Supplementary file 1 [file ijms-23-13618-s001.zip › Supplementary Table3 - Significant proteins.xlsx]

## Sheet: Tabelle1
Table 3:	Significant proteins
Major protein ID	Protein name	Gene name	Student's T-test Significant	log2 fold change difference	fold change	Student's T-test p-value	Peptides	Razor + unique peptides	Unique peptides	Mol. weight [kDa]	Q-value	Score	MS/MS count	Sequence length
P61983	14-3-3 protein gamma	Ywhag	+	0.331368	1.25821	0.0438843	13	9	7	28.302	0	323.31	112	247
P68255	14-3-3 protein theta	Ywhaq	+	0.255891	1.19407	0.0237329	14	10	9	27.778	0	323.31	152	245
P29266	3-hydroxyisobutyrate dehydrogenase, mitochondrial	Hibadh	+	-0.42053	-1.33842	0.0477838	5	5	5	35.302	0	79.603	48	335
P62243	40S ribosomal protein S8	Rps8	+	-0.465304	-1.38061	0.0140722	4	4	4	24.205	0	104.92	56	208
Q9JLJ3	4-trimethylaminobutyraldehyde dehydrogenase	Aldh9a1	+	0.273535	1.20877	0.0426232	5	5	5	53.652	0	36.012	46	494
P02401	60S acidic ribosomal protein P2	Rplp2	+	-0.573981	-1.48863	0.00208967	4	4	4	11.692	0	80.808	62	115
P23358	60S ribosomal protein L12	Rpl12	+	-0.424973	-1.34255	0.0371928	3	3	3	17.845	0	38.167	33	165
P12001	60S ribosomal protein L18	Rpl18	+	-0.385744	-1.30653	0.0151924	3	3	3	21.658	0	53.762	33	188
P62890	60S ribosomal protein L30	Rpl30	+	-0.292844	-1.22505	0.0303989	3	3	3	12.784	0	25.415	34	115
P21533	60S ribosomal protein L6	Rpl6	+	-0.356313	-1.28015	0.0130402	4	4	4	33.561	0	29.991	37	298
P62425	60S ribosomal protein L7a	Rpl7a	+	-0.349686	-1.27428	0.0319194	3	3	3	29.995	0	34.477	32	266
Q09073	ADP/ATP translocase 2	Slc25a5	+	-0.361694	-1.28493	0.0173075	10	6	6	32.901	0	31.307	78	298
P84079	ADP-ribosylation factor 1	Arf1	+	0.529776	1.44371	0.00767645	8	8	3	20.697	0	142.14	81	181
P37377	Alpha-synuclein	Snca	+	0.758719	1.69199	0.00725563	4	2	2	14.515	0	31.595	27	140
Q63754	Beta-synuclein	Sncb	+	0.597812	1.51342	0.00783869	7	7	4	14.504	0	167.99	89	137
Q1WIM2	Cell adhesion molecule 2	Cadm2	+	0.51901	1.43297	0.0109015	4	4	4	47.527	0	167.88	52	435
Q05140	Clathrin coat assembly protein AP180	Snap91	+	0.400451	1.31992	0.000976553	12	12	10	93.518	0	158.33	95	915
B0BNA5	Coactosin-like protein	Cotl1	+	-0.272951	-1.20828	0.0109413	2	2	2	15.932	0	40.237	11	142
Q9Z2F5	C-terminal-binding protein 1	Ctbp1	+	-0.440941	-1.35749	0.00156879	4	4	3	46.628	0	65.327	16	430
P38650	Cytoplasmic dynein 1 heavy chain 1	Dync1h1	+	-0.176472	-1.13012	0.0115683	41	41	41	532.25	0	310.33	271	4644
P21575	Dynamin-1	Dnm1	+	0.180223	1.13306	0.0209823	21	21	17	97.294	0	231.43	216	864
P07323	Gamma-enolase	Eno2	+	0.20584	1.15336	0.0306907	21	17	15	47.14	0	323.31	348	434
P10860	Glutamate dehydrogenase 1, mitochondrial	Glud1	+	-0.204804	-1.15253	0.0221951	11	11	11	61.415	0	127.53	79	558
P63018	Heat shock cognate 71 kDa protein	Hspa8	+	-0.155129	-1.11352	0.0370971	26	26	16	70.87	0	323.31	594	646
P02091	Hemoglobin subunit beta-1	Hbb	+	1.44842	2.72909	0.0415189	12	12	3	15.979	0	323.31	297	147
Q8VHV7	Heterogeneous nuclear ribonucleoprotein H	Hnrnph1	+	0.361969	1.28518	0.00998263	7	7	3	49.188	0	323.31	128	449
Q6P7Q4	Lactoylglutathione lyase	Glo1	+	0.472776	1.38778	0.0390563	10	10	10	20.819	0	35.154	59	184
P70615	Lamin-B1	Lmnb1	+	-0.658272	-1.57819	0.00158057	21	21	20	66.606	0	323.31	172	587
P04642	L-lactate dehydrogenase A chain	Ldha	+	-0.315895	-1.24478	0.010453	22	22	19	36.45	0	323.31	377	332
P43244	Matrin-3	Matr3	+	0.474145	1.38909	0.012048	11	11	11	94.446	0	199.77	109	845
P34926	Microtubule-associated protein 1A	Map1a	+	0.549152	1.46323	0.0324262	9	8	8	299.53	0	14.22	20	2774
Q1HCL7	NAD kinase 2, mitochondrial	Nadk2	+	0.316417	1.24523	0.0458931	2	2	2	48.116	0	36.133	8	425
Q9Z0J8	Neuronal growth regulator 1	Negr1	+	-0.802712	-1.74438	0.0418509	2	2	2	37.858	0	10.674	19	348
Q63716	Peroxiredoxin-1	Prdx1	+	0.521059	1.43501	0.0403345	9	9	8	22.109	0	60.224	69	199
Q63429	Polyubiquitin-C	Ubc	+	-0.46979	-1.38491	0.0453765	4	4	4	91.086	0	206.5	99	810
P48004	Proteasome subunit alpha type-7	Psma7	+	1.01831	2.02554	0.0381905	3	3	3	28.326	0	52.184	23	254
P51489	Rhodopsin	Rho	+	-0.717266	-1.64406	0.00861329	5	5	5	39.041	0	323.31	236	348
Q498U4	SAP domain-containing ribonucleoprotein	Sarnp	+	1.01784	2.02489	0.00624727	2	2	2	23.605	0	68.389	13	210
Q09167	Serine/arginine-rich splicing factor 5	Srsf5	+	0.329594	1.25666	0.0381301	4	4	4	30.891	0	13.004	31	269
Q9QZM6	Sodium/potassium/calcium exchanger 1	Slc24a1	+	-0.780455	-1.71767	0.0473446	5	5	5	129.98	0	210.14	34	1181
P48721	Stress-70 protein, mitochondrial	Hspa9	+	0.1333	1.0968	0.0340915	16	16	16	73.857	0	265.92	159	679
Q02563	Synaptic vesicle glycoprotein 2A	Sv2a	+	0.375829	1.29758	0.0369816	7	7	7	82.66	0	77.182	90	742
P21707	Synaptotagmin-1	Syt1	+	0.35547	1.2794	0.0129061	17	17	17	47.398	0	323.31	222	421
Q5XIM9	T-complex protein 1 subunit beta	Cct2	+	0.314589	1.24366	0.0229842	8	8	8	57.458	0	85.986	77	535
Q7TPB1	T-complex protein 1 subunit delta	Cct4	+	-0.199286	-1.14813	0.0416682	7	7	7	58.099	0	39.918	68	539
O08629	Transcription intermediary factor 1-beta	Trim28	+	0.350988	1.27543	0.0287342	9	9	9	88.955	0	70.212	53	835
D3ZQL7	Tubulin polymerization-promoting protein	Tppp	+	0.926691	1.90091	0.0109955	2	2	2	23.546	0	14.417	23	218
Q9QUL6	Vesicle-fusing ATPase	Nsf	+	0.291111	1.22358	0.00211229	27	27	27	82.652	0	323.31	359	744
Q6PCU2	V-type proton ATPase subunit E 1	Atp6v1e1	+	0.325716	1.25329	0.00990378	6	6	6	26.128	0	40.385	44	226
